# Supplementary material for: Rapid and Non-Invasive Assessment of Texture Profile Analysis of Common Carp (Cyprinus carpio L.) Using Hyperspectral Imaging and Machine Learning
Source: Foods. 2023 Aug 22;12(17):3154. doi: 10.3390/foods12173154 (PMC10486347; doi:10.3390/foods12173154)
Supplement: Supplementary file 1 [file foods-12-03154-s001.zip]

Archive with 6 entries (6 files):
- Supplementary Figure.pdf
- Supplementary Table S1.xlsx
- Supplementary Table S2.xls
- Supplementary Table S7.xlsx
- Supplementary Table S8.xlsx
- Supplementary Tables.pdf
