# Supplementary material for: Rapid and Non-Invasive Assessment of Texture Profile Analysis of Common Carp (Cyprinus carpio L.) Using Hyperspectral Imaging and Machine Learning
Source: Foods. 2023 Aug 22;12(17):3154. doi: 10.3390/foods12173154 (PMC10486347; doi:10.3390/foods12173154)
Supplement: Supplementary file 1 [file foods-12-03154-s001.zip › Supplementary Table S1.xlsx]

## Sheet: Textual indicators of dorsal 
Sample ID	gumminess	springiness	cohesiveness	resilience	hardness	brittleness	adhesiveness	chewiness
1	126.709	0.5644	0.067	0.035	1890.84	1725.55	-32.44	71.509
2	185.8	0.5446	0.0893	0.0393	2079.84	2079.84	-6.104	101.178
3	263.188	0.7277	0.1118	0.0294	2353.29	2064.75	-21.52	191.528
4	165.39	0.9257	0.0773	0.0169	2140.72	2078.16	-57.18	153.109
5	122.255	0.7921	0.0477	0.0206	2562.73	2518.33	-42.75	96.812
6	82.726	0.6931	0.1024	0.0276	1554.25	1539.82	-17.84	58.973
7	352.325	0.5347	0.1096	0.0705	3215.21	830.918	-13.83	188.372
8	84.066	0.8317	0.216	0.0517	389.238	389.238	-33.39	69.917
9	38.181	0.4307	0.037	0.0123	1032.15	963.334	-16.17	16.444
10	67.767	0.8317	0.0604	0.0043	1122.26	1122.26	-71.4	56.361
11	101.701	0.8168	0.0824	0.0043	1233.8	1233.8	-46.33	83.073
12	112.671	0.8267	0.1155	0.025	975.247	11.182	-37.77	93.149
13	42.03	0.6485	0.0235	0.003	1791.85	1372.4	-21.23	27.267
14	69.259	0.703	0.0519	0.0031	1260.55	1071.12	-41.41	48.687
15	205.133	0.8861	0.098	0.0312	2093.68	2093.68	-47.06	181.777
16	258.239	0.9703	0.1051	0.0177	2456.28	2456.28	-94.89	250.568
17	75.105	0.9158	0.0343	0.006	2188.78	2061.81	-105.02	68.785
18	137.791	0.8317	0.0728	0.0176	1893.75	1893.75	-37.32	114.598
19	111.802	0.7327	0.05	0.0048	2235.23	2235.23	-35.21	81.914
20	93.699	0.7772	0.0873	0.0152	1073.31	1073.31	-34.09	72.826
21	52.658	0.7673	0.0403	0.0032	1307.24	1307.24	-36.47	40.406
22	83.892	0.9158	0.0697	0.0046	1204.3	1204.3	-69.63	76.832
23	64.395	0.8614	0.0391	0.0035	1648.67	1233.86	-73.11	55.469
24	37.79	0.6386	0.032	0.0082	1181.92	1181.92	-11.18	24.133
25	108.338	0.7376	0.0699	0.0113	1549.6	1246.2	-56.8	79.913
26	69.544	0.7822	0.0786	0.01	885.335	884.83	-22.79	54.396
27	152.38	0.995	0.0663	0.0117	2297.38	2036.92	-104.86	151.626
28	95.237	0.8168	0.0716	0.0031	1331.02	1331.02	-38.1	77.793
29	94.729	0.5693	0.0739	0.0097	1281.1	567.302	-27.14	53.93
30	139.427	0.9208	0.0695	0.0097	2005.78	1959.01	-112.81	128.383
31	64.009	0.7376	0.1054	0.0071	607.42	607.42	-56.03	47.214
32	93.822	1	0.0594	0.0158	1580.1	1580.1	-47.76	93.822
33	53.726	0.6782	0.0761	0.0071	705.586	705.586	-22.46	36.438
34	69.382	0.7228	0.0872	0.0105	795.61	451.225	-35.02	50.147
35	305.534	0.8861	0.0851	0.0237	3591.76	2959.99	-73.21	270.746
36	144.506	0.7822	0.1936	0.0279	746.359	746.359	-67.92	113.03
37	161.519	0.8564	0.1509	0.0343	1070.25	1070.25	-65.53	138.331
38	233.505	0.9158	0.1108	0.0212	2107.8	2064.97	-72.01	213.854
39	30.533	0.5446	0.0551	0.0136	553.77	553.77	-19.87	16.627
40	62.652	0.7822	0.0786	0.0074	797.463	797.463	-33.1	49.005
41	94.924	0.797	0.0633	0.0034	1498.96	1498.96	-33.64	75.658
42	20.351	0.5149	0.0155	0.003	1308.97	1308.97	-20.56	10.478
43	19.706	0.5396	0.0186	0.0024	1059.85	944.609	-24.09	10.633
44	96.935	0.9208	0.0739	0.016	1311.97	1049.39	-32.86	89.257
45	18.668	0.5693	0.0447	0.0058	456.952	456.952	-10.08	8.687
46	29.839	0.4653	0.0409	0.0078	668.257	668.257	-9.23	16.988
47	12.814	0.5644	0.0391	0.0031	327.54	327.54	-6.89	7.232
48	49.921	0.9059	0.1772	0.0089	281.779	281.779	-36.19	45.226
49	31.523	0.7079	0.0816	0.0113	386.346	386.346	-25.07	22.316
50	95.559	0.896	0.1234	0.011	774.218	774.218	-56.41	85.625
51	26.233	0.6238	0.0705	0.0076	372.14	342.644	-12.16	16.363
52	45.777	0.6287	0.0707	0.0131	647.042	647.042	-16.24	28.78
53	70.301	0.8515	0.0552	0.0026	1274.08	1146.63	-21.06	59.86
54	81.203	0.4554	0.1508	0.0578	538.648	497.772	-8.38	36.984
55	172.26	0.6782	0.201	0.0627	856.896	649.69	-9.32	116.83
56	20.388	0.1832	0.139	0.0407	146.687	146.687	-2.55	3.734
57	78.629	0.4158	0.2255	0.0717	348.633	348.633	-5.1	32.697
58	71.086	0.6485	0.1051	0.0235	676.557	652.666	-14.58	46.1
59	99.641	0.6782	0.0648	0.0348	1538.2	1538.2	-7.72	67.578
60	176.013	0.7871	0.1458	0.0499	1207.41	1207.41	-13.32	138.545
61	62.021	0.4851	0.0993	0.028	624.573	624.573	-3.87	30.09
62	52.091	0.4752	0.1293	0.0587	402.76	402.76	-8.29	24.756
63	26.814	0.3812	0.0532	0.0132	503.967	460.667	-5.19	10.221
64	77.465	0.5099	0.1166	0.0306	664.139	663.587	-3.56	39.499
65	175.163	0.495	0.1349	0.0683	1298.81	1211.83	-6.73	86.714
66	101.767	0.6089	0.1616	0.0403	629.599	605.258	-6.18	61.967
67	88.361	0.5644	0.0902	0.0208	979.159	979.159	-5.38	49.867
68	269.745	0.5842	0.1042	0.0683	2588.05	1706.89	-14.28	157.574
69	115.457	0.5297	0.1274	0.0398	906.615	793.317	-5.32	61.158
70	152.409	0.6683	0.133	0.028	1145.59	1145.59	-8.58	101.858
71	131.02	0.495	0.1904	0.0398	688.302	667.957	-4.64	64.861
72	207.103	0.5099	0.1331	0.0723	1555.73	1142.28	-8	105.602
73	279.808	0.6535	0.1487	0.0655	1882.22	1285.97	-23.99	182.845
74	67.905	0.3465	0.2208	0.0771	307.551	307.551	-2.64	23.531
75	63.94	0.3366	0.1756	0.0482	364.167	364.167	-4.25	21.524
76	290.931	0.5644	0.1335	0.0643	2179.42	1610.58	-21.78	164.189
77	74.091	0.5	0.1164	0.0371	636.561	636.561	-8.5	37.046
78	54.981	0.5743	0.1982	0.0426	277.362	277.362	-5.76	31.573
79	48.267	0.3218	0.1561	0.0505	309.254	309.254	-4.27	15.531
80	30.585	0.4158	0.1408	0.0348	217.256	217.256	-5.64	12.719
81	65.132	0.495	0.0799	0.0329	815.037	584.437	-5.27	32.243
82	86.838	0.896	0.1505	0.0306	577.044	549.98	-6.52	77.81
83	65.009	0.4109	0.1833	0.0583	354.632	354.632	-6.28	26.712
84	40.723	0.2376	0.1198	0.0587	339.93	339.93	-2.32	9.677
85	37.17	0.4901	0.0804	0.0232	462.333	462.333	-7.58	18.217
86	97.03	0.6337	0.1018	0.0289	953.396	953.396	-5.88	61.484
87	247.134	0.6485	0.1289	0.0612	1917.23	1338.79	-24.89	160.27
88	130.515	0.6535	0.1067	0.0303	1222.87	1203.33	-30.74	85.287
89	92.148	0.5	0.0963	0.0364	956.755	956.755	-7.82	46.074
90	58.665	0.4356	0.0904	0.032	648.783	648.783	-8.38	25.557
91	72.548	0.4455	0.1284	0.0508	564.935	564.935	-4.91	32.324
92	108.49	0.8366	0.1102	0.0172	984.764	984.764	-43.8	90.767
93	64.701	0.7921	0.0682	0.0095	948.754	948.754	-20.99	51.248
94	44.922	0.7723	0.0769	0.0159	584.25	584.25	-36.96	34.692
95	102.833	0.8861	0.1044	0.0061	985.092	985.092	-51.54	91.125
96	47.782	0.6386	0.0499	0.005	956.849	715.927	-12.24	30.515
97	16.699	0.4604	0.0319	0.0036	523.142	523.142	-10.64	7.688
98	72.604	0.8168	0.1142	0.0077	635.532	543.692	-38.38	59.305
99	109.63	0.8317	0.1601	0.0073	684.783	673.273	-92.2	91.178
100	67.094	1	0.1007	0.0077	666.114	666.114	-61.55	67.094
101	94.394	0.8614	0.0955	0.0061	988.17	988.17	-35.17	81.31
102	84.809	0.8762	0.0991	0.0088	855.792	855.792	-29.94	74.313
103	80.5	0.8168	0.0911	0.0259	884.1	420.812	-19.32	65.755
104	80.738	0.8317	0.1111	0.0095	726.595	612.726	-50.76	67.148
105	45.861	0.901	0.1597	0.0083	287.104	758.824	-22.77	33.426
106	45.933	0.7277	0.0605	0.0052	758.824	287.104	-37.7	41.32
107	120.931	1	0.1206	0.0073	1003	743.383	-100.08	120.931
108	75.199	0.7277	0.1206	0.0087	623.366	0.0087	-23.69	54.724
109	35.495	0.7277	0.0731	0.0055	485.887	0.0055	-39.56	25.831
110	47.75	0.7079	0.1683	0.0135	283.696	0.0135	-27.25	33.803
111	125.832	0.8069	0.1187	0.0102	1059.89	1059.89	-28.13	101.537
112	103.834	0.8366	0.0874	0.0077	1188.38	1188.38	-21.6801	86.871
113	151.439	0.9356	0.1075	0.0074	1409.01	1221.86	-88.73	141.693
114	94.02	0.896	0.1495	0.0088	628.822	628.822	-61.08	84.246
115	60.376	0.9901	0.1616	0.0097	373.722	358.468	-79.38	59.779
116	42.898	0.802	0.1101	0.014	389.687	389.687	-11.52	34.403
117	93.403	0.7772	0.0876	0.0063	1066.24	1066.24	-31.13	72.596
118	136.913	0.901	0.0945	0.0064	1448.15	1357.16	-97.03	123.358
119	113.24	0.8168	0.0689	0.0088	1643.74	1643.74	-41.13	92.498
120	144.016	1	0.1393	0.0167	1034.09	1034.09	-124.65	144.016
121	46.81	0.7673	0.0585	0.006	799.793	799.793	-40.38	35.918
122	40.309	0.6683	0.0491	0.0046	821.158	821.158	-24.93	26.939
123	44.013	0.7178	0.0611	0.0085	719.773	719.773	-25.68	31.594
124	56.554	0.6139	0.1498	0.008	377.531	377.531	-16.35	34.716
125	55.041	0.7673	0.0725	0.0062	759.292	759.292	-24.91	42.235
126	63.052	0.797	0.0644	0.0114	979.299	979.299	-38.95	50.254
127	99.894	0.896	0.1009	0.0054	990.36	714.85	-73.04	89.509
128	84.333	0.896	0.099	0.0062	851.59	851.59	-35.32	75.566
129	59.504	0.8366	0.1042	0.0066	571.195	571.195	-25.18	49.783
130	107.146	0.896	0.1852	0.0102	578.653	578.653	-63.91	96.007
131	42.816	0.7475	0.0727	0.0055	589.163	471.85	-22.6801	32.006
132	44.423	0.7822	0.0737	0.0044	602.863	12.829	-31.71	34.747
133	22.03	0.5446	0.0488	0.0031	451.534	15.702	-16.25	11.997
134	101.033	0.8663	0.1155	0.0064	874.545	874.545	-67.7	87.529
135	43.983	0.6287	0.6287	0.0078	895.442	859.703	-24.42	27.653
136	133.209	0.802	0.802	0.0045	1132.86	309.629	-55.64	106.831
137	79.924	0.8366	0.0958	0.0101	834.044	834.044	-43.34	66.867
138	68.011	0.9307	0.0753	0.0056	902.722	902.722	-91.02	63.297
139	100.936	0.9406	0.0848	0.0059	1189.81	1189.81	-84.52	94.94
140	80.46	0.6931	0.0536	0.0141	1501.06	1501.06	-213.87	55.765
141	79.741	0.995	0.0586	0.0056	1360.14	1153.99	-96.33	79.346
142	121.235	0.8267	0.0831	0.0059	1459.27	1426.87	-61.68	100.229
143	143.18	0.9752	0.091	0.013	1574.14	1574.14	-90.38	139.636
144	45.743	0.7376	0.0429	0.0044	1065.66	1010.88	-14.99	33.741
145	97.414	0.7723	0.0791	0.0035	1231.94	1231.94	-34.72	75.23
146	33.149	0.7178	0.0221	0.0028	1501.34	1501.34	-29.04	23.795
147	165.791	0.995	0.1117	0.0076	1483.96	1483.96	-76.85	164.97
148	36.941	0.6089	0.0998	0.0084	370.288	370.288	-11.95	22.494
149	78.801	0.8059	0.063	0.0103	1251.06	1014.06	-33.64	63.587
150	42.331	0.6584	0.05	0.0084	846.153	597.098	-33.18	27.872
151	102.56	0.9455	0.0649	0.0068	1581.11	1535.85	-55.48	96.975
152	80.495	0.7277	0.0689	0.0037	1167.95	1083.98	-21.25	58.578
153	85.339	0.9604	0.1102	0.0148	774.19	379.168	-66.24	81.959
154	62.882	0.8812	0.0456	0.0052	1378.49	6.307	-31.4	55.41
155	82.927	0.9604	0.0643	0.0047	1288.84	1288.84	-62.2	79.643
156	79.58	0.8713	0.0834	0.0028	953.939	899.7	-44.45	69.337
157	71.439	0.9059	0.0949	0.0082	752.835	752.835	-28.4	64.72
158	53.1	0.8713	0.0482	0.0053	1100.83	1100.83	-32.42	46.266
159	44.101	0.7475	0.0704	0.0042	626.613	626.613	-19.26	32.966
160	65.256	0.8168	0.0393	0.005	1661.03	1624.83	36.11	53.303
161	99.291	0.9208	0.105	0.005	945.329	945.329	-53.2	91.426
162	41.088	0.7277	0.035	0.0036	1172.31	1172.31	-50.73	29.901
163	63.24	0.7624	0.0755	0.0064	837.497	763.278	-25.12	48.213
164	38.932	38.932	0.0535	0.008	727.446	727.446	-53.36	24.862
165	45.46	0.7723	0.0602	0.0041	755.605	755.605	-23.55	35.108
166	35.551	0.6931	0.077	0.0077	461.996	461.996	-10.61	24.639
167	39.228	0.7277	0.0559	0.0064	558.749	701.889	-33.78	28.547
168	34.067	0.5994	0.061	0.005	701.889	558.749	-13.14	19.057
169	72.327	0.7277	0.0559	0.0082	665.805	665.805	-38.87	63.734
170	13.406	0.4604	0.0699	0.0045	191.727	191.727	-7.26	6.172
171	22.87	0.4505	0.0792	0.0101	288.648	288.648	-8.21	10.303
172	92.375	0.8317	0.1147	0.0254	805.604	737.74	-35.49	76.827
173	58.174	0.7871	0.0752	0.0064	773.553	632.968	-35.15	45.79
174	100.754	0.9455	0.1005	0.0132	1002.76	1002.76	-70	95.267
175	69.437	0.9307	0.0844	0.0063	822954	822.954	-40.12	64.625
176	29.375	0.7921	0.0532	0.0077	552.414	522.253	-24.09	23.267
177	76.345	0.9505	0.0663	0.0044	1150.84	1141.77	-76.33	72.566
178	64.8	0.7525	0.0466	0.0056	1390.03	1358.66	-30.45	48.761
179	69.302	0.8614	0.0745	0.0101	930.787	607.439	-75.08	59.695
180	23.198	0.7624	0.0724	0.0035	320.484	320.484	-11.81	17.685
181	47.334	0.6337	0.0679	0.0055	697.051	646.471	-37.56	29.994
182	125.015	0.9257	0.148	0.0101	844.852	844.852	-52.8	115.732
183	31.911	0.6139	0.0879	0.0134	362.941	362.941	-8.34	19.589
184	37.662	0.6683	0.0498	0.0075	756.147	756.147	-16.6	25.17
185	50.134	0.7871	0.0918	0.0193	546.088	546.088	-15.49	39.462
186	204.195	0.9208	0.0764	0.013	2673.34	1994.52	-102.4	188.021
187	74.987	0.8911	0.0926	0.0056	809.769	809.769	-33.04	66.82
188	59.399	0.802	0.0468	0.0083	1269.03	1269.03	-27	47.637
189	107.892	0.8416	0.08	0.0055	1349.32	1349.32	-70.47	90.8
190	66.336	0.7426	0.0749	0.0086	885.326	885.326	-24.26	49.26
191	47.844	0.6485	0.0926	0.0175	516.862	516.862	-19.84	31.028
192	31.341	0.5792	0.0433	0.0053	723.488	723.488	-8.29	18.153
193	41.899	0.005	0.0137	0.1071	1116.98	1116.98	-26.1	28.209
194	81.498	0.3416	0.2439	0.0915	334.091	9.816	-3.55	27.838
195	118.192	0.3663	0.2483	0.1032	476.015	476.015	-7.9	43.298
196	112.283	0.5545	0.1547	0.0367	725.612	13.718	-17.36	62.256
197	109.285	0.6782	0.1236	0.0293	884.044	884.044	-14.4	74.119
198	37.082	0.5446	0.062	0.0188	598.362	598.362	-3.95	20.193
199	181.652	0.698	0.1158	0.0372	1569.23	1358.49	-21.35	126.796
200	65.892	0.7426	0.0807	0.0218	816.591	816.591	-29.43	48.93
201	123.724	0.6386	0.1428	0.0411	866.619	843.205	-17.58	79.012
202	119.782	0.3663	0.1585	0.0544	755.736	755.67	-60.8	43.88
203	110.578	0.4109	0.1954	0.0542	565.898	565.898	-10.03	45.436
204	48.01	2.7871	0.0797	0.0151	602.601	593.982	-20.56	37.79
205	58.946	0.3416	0.1883	0.0582	312.97	312.97	-8.93	20.135
206	116.793	0.59	0.1651	0.0597	707.319	480.491	-6.15	59.553
207	115.94	0.6188	0.1154	0.0371	1004.83	716.379	-17.98	71.745
208	76.443	0.5297	0.2013	0.0548	379.692	379.692	-6.6	40.492
209	149.674	0.6089	0.1601	0.0442	934.764	934.764	-14.68	91.138
210	155.52	0.5347	0.1611	0.061	965.449	837.993	-7.58	83.149
211	135.124	0.4158	0.1984	0.0474	680.965	680.965	-7.81	56.19
212	307.539	0.7574	0.1408	0.056	2184.47	2184.47	-16.89	232.938
213	125.942	0.6634	0.1021	0.0242	1233.06	1233.06	-6.3	83.546
214	74.48	0.5297	0.1787	0.0519	416.9	416.9	-5.44	39.452
215	101.162	0.6337	0.1638	0.0518	617.677	418.126	-8.45	64.103
216	128.987	0.6634	0.1157	0.0368	1114.45	114.448	-8.09	85.565
217	89.142	0.4554	0.093	0.0296	958.094	9.554	-10.09	40.599
218	211.331	0.4554	0.185	0.0749	1142.54	928.457	-9.1	96.25
219	205.828	0.6584	0.1527	0.0381	1347.58	1347.58	-20.21	135.52
220	138.264	0.6287	0.076	0.0294	1819.34	53.396	-12.69	86.928
221	88.681	0.5644	0.1306	0.3737	678.869	678.869	-7.32	50.048
222	136.522	0.9455	0.1149	0.0267	1188.49	1074.1	-66.21	129.088
223	84.906	0.7079	0.1245	0.035	681.882	681.882	-11.67	60.107
224	70.882	0.6386	0.118	0.0351	600.944	600.944	-10.93	45.266
225	169.596	0.6139	0.1047	0.0398	1620.06	1336.86	-31.1	104.109
226	179.654	0.8663	0.0818	0.0323	2197.18	1332.68	-33.54	155.641
227	251.134	0.9505	0.0682	0.0183	3684.94	2119.5	-125.81	238.701
228	121.264	0.7079	0.1191	0.0354	1018.43	1018.43	-13.9	85.846
229	168.063	0.7723	0.0814	0.0243	2063.45	2007.69	-17.23	129.791
230	130.594	0.5743	0.1674	0.0578	780.319	445.451	-11.49	74.994
231	94.329	0.6634	0.1458	0.0389	647.108	444.019	-16.91	62.575
232	75.57	0.6287	0.1461	0.0378	517.321	517.321	-5.36	47.512
233	181.571	0.5349	0.1715	0.064	1058.86	1058.86	-8.17	97.077
234	193.302	0.7178	0.0647	0.0317	2988.48	2873.04	-31.19	138.757
235	123.801	0.7921	0.0836	0.0204	1481.58	1341.91	-22.52	98.06
236	124.764	0.5594	0.188	0.0519	663.774	291.717	-16.99	49.794
237	68.497	0.5842	0.0774	0.0263	885.27	811.135	-5.92	40.013
238	154.716	0.6386	0.0793	0.0303	1951.2	1951.2	-11.47	98.804
239	65.33	0.5743	0.0778	0.0314	839.602	839.602	-8.53	37.516
240	106.439	0.7723	0.1729	0.0383	615.646	592.812	-20.43	82.2
241	240.713	0.8366	0.0732	0.0192	3287.66	2184.01	-69.47	201.388
242	42.295	0.4604	0.0639	0.0223	662.137	656.035	-12.18	19.472
243	170.859	0.7723	0.1246	0.0251	1371.18	1371.18	-29.69	131.95
244	59.51	0.7178	0.1127	0.033	528.073	528.073	-20.64	42.718
245	118.999	0.6584	0.1507	0.03361	789.799	789.799	-12.83	78.351
246	100.819	0.495	0.0806	0.0187	1250.34	1250.34	-13.22	49.91
247	227.452	0.6238	0.0586	0.0449	3878.18	7860	-11.11	141.876
248	86.581	0.4109	0.1208	0.0475	716.965	694.122	-6.16	35.575
249	131.266	0.5541	0.165	0.0368	795.357	795.357	-7.92	72.781
250	57.765	0.6683	0.1424	0.0314	405.53	405.53	-12.12	38.605
251	211.724	0.7129	0.1186	0.039	1785.17	1784.88	-11.63	150.932
252	90.583	0.6931	0.15	0.0398	603.986	544.375	-9.81	62.781
253	171.127	0.901	0.098	0.0244	1745.37	892.494	-45.14	154.184
254	104.606	0.4208	0.1538	0.0532	680.188	680.188	-3.67	44.017
255	166.84	0.9356	0.0856	0.0256	1949.73	1768.83	-67.4	156.103
256	64.062	0.4901	0.0681	0.0239	940.622	940.622	-6.82	31.397
257	223.823	0.8911	0.1377	0.0431	1624.88	1365.69	-51.52	199.446
258	163.706	0.6584	0.1461	0.0306	1116.04	792.494	-15.76	107.786
259	226.952	0.505	0.1314	0.0684	1727.3	1372.75	-14.3	114.6
260	132.619	0.698	0.1407	0.0597	942.541	913.493	-5.37	92.57
261	49.302	0.604	0.1121	0.0296	439.958	439.958	-17.15	29.777
262	40.94	0.3762	0.1163	0.0406	351.88	301.113	-8.78	15.403
263	221.637	0.6584	0.0724	0.0339	3061.98	2978.51	-30.92	145.929
264	167.785	0.7079	0.0794	0.0236	2113.89	2113.89	-21.61	118.779
265	174.893	0.5495	0.0783	0.038	2232.72	1794.96	-17.96	96.104
266	116.945	0.703	0.2107	0.0366	554.959	554.959	-42.59	82.209
267	51.389	0.5842	0.1442	0.0434	356.447	356.447	-12.29	30.019
268	93.72	0.5693	0.167	0.0572	561.079	561.079	-7.63	53.356
269	115.325	0.703	0.156	0.0372	739.153	739.156	-18.62	81.07
270	100.743	0.6634	0.0938	0.0187	1074.39	1074.39	-21.08	66.83
271	56.199	0.6188	0.045	0.0164	1247.92	1101.24	-22.76	34.777
272	71.718	0.4059	0.1713	0.062	418.715	14.439	-6.44	29.113
273	51.616	0.5644	0.0683	0.0253	755.174	755.174	-8.14	29.13
274	43.967	0.3861	0.0913	0.0249	481.601	12.399	-7.59	16.977
275	72.992	0.901	0.1263	0.0342	577.821	484.961	-17.02	65.765
276	67.969	0.6089	0.1083	0.0257	627.493	606.7	-14.02	41.387
277	164.97	0.7921	0.1193	0.0232	1383.31	1291.32	-40.26	130.669
278	433.988	41.0462	1.775	2.3773	42.124	5.644	-0.971	0.328
279	58.459	0.7376	0.0767	0.0277	762.539	762539	-11.01	43.121
280	106.031	0.7129	0.1257	0.0277	843.533	12.68	-23.16	75.586
281	86.683	0.7426	0.1346	0.0392	643.842	365.655	-17220	64.369
282	133.069	0.8267	0.0848	0.0168	1568.95	1558.88	-38.91	110.013
283	49.19	0.5941	0.0814	0.0238	604.491	604.491	-8.27	29.222
284	56.022	0.5693	0.1128	0.0358	496.602	496.602	-6.86	31.894
285	229.446	0.8317	0.1602	0.0462	1432	1159.24	-36.51	190.826
286	507.486	50.7486	1.139	2.8378	55.654	5.099	-1.097	0.346
287	931.423	93.1423	1.985	5.2434	79.636	6.584	-0.855	0.275
288	7394.31	0.995	0.9863	0.0565	7497	25.013	-3704.26	7357706
289	7010.2	0.9802	0.8325	0.0466	8420.7	5451.73	-4311.87	6871383
290	8999.1	0.9851	0.8035	0.0585	11200.5	7290.74	-1735.68	8865.44
291	8736.58	0.995	0.9412	0.0583	9282.26	4801.11	-1783.46	8693.33
292	8552.27	0.9901	0.9313	0.0547	9182.7	0	-1786.08	8467.6
293	8428.57	0.9901	0.9028	0.0556	9335.6	7610.77	-2431.84	8345.12
294	7873.25	0.9901	0.9182	0.0593	9028.14	7449.37	-2716.49	8207.86
295	7929.05	0.9851	0.9098	0.0517	7929.05	6546.11	-1797.97	7811.29
296	7863.93	0.9901	0.9528	0.0555	8253.21	0	-2003.52	7786.07
297	7873.25	0.9851	0.9303	0.0591	8462.8	7728.17	-1849.67	7756.32
298	7834.4	0.9851	0.932	0.0585	8405.6	0	-2745.06	7718.05
299	7784.93	0.9851	0.8087	0.0498	9626.58	6503.11	-3703.64	7669.32
300	7696.8	0.9901	0.9087	0.0514	8469.77	7060.64	-1934.75	7620.59
301	7640.78	0.995	0.9291	0.0584	8223.72	6664.46	-1214.15	7602.96
302	7693.68	0.9851	0.8591	0.0529	8955.42	15.581	-3403.74	7579.41
303	7692.28	0.9851	0.8627	0.0514	8916.46	0	-3284.37	7578.03
304	7571.48	0.995	0.926	0.057	8176.89	7492.98	-1430.8	7533.99
305	7641.44	0.9851	0.9548	0.0501	8002.83	6522.47	-1881.14	7527.95
306	7632.62	0.9851	0.9313	0.0533	8195.92	6369.28	-3180.35	7519.27
307	7583.46	0.9901	0.8336	0.0572	9096.8	6299.85	-2197.74	7508.38
308	7620.51	0.9851	0.8925	0.055	8538.07	0	-3414.97	7507.33
309	7594.22	0.9851	0.9759	0.0649	7781.46	28.392	-4414.64	7481.43
310	7477.33	1	0.9202	0.0601	8125.88	17.817	-1889.04	7477.33
311	7619.71	0.9802	0.808	0.0377	9430.45	15.197	-3461.07	7468.83
312	7514.36	0.9901	0.8563	0.0541	8775.53	6798.11	-2198.79	7439.96
313	7482.25	0.9901	0.8367	0.0489	7482.25	0	-1778.22	7408.16
314	7620.51	0.9851	0.9228	0.0559	8116.21	7392.44	-3329.33	7378.06
315	7485.66	0.9851	0.9454	0.0559	7918.28	0	-2775.64	7374.49
316	7443.77	0.9851	0.857	0.0453	8685.62	5539.57	-4330.02	7333.22
317	7475.75	0.9802	0.9067	0.0531	8245.28	30.74	-2425.27	7327.71
318	7370.4	0.9901	0.9295	0.0493	7929.02	6624.56	-1722.47	7297.43
319	7403.52	0.9851	0.918	0.0576	8064.86	4850.66	-4319.59	7293.57
320	7351.54	0.9901	0.9232	0.0475	7962.86	6795.82	-1594.37	7278.76
321	7268.57	0.9901	0.8943	0.0559	8127.79	6397.24	-2395.44	7196.6
322	7320.85	0.9802	0.9344	0.0554	7834.54	30.366	-3426.56	7175.88
323	7246.88	0.9901	0.9072	0.0569	7988.15	6713.56	-1872.49	7175.13
324	7226.51	0.9851	0.9274	0.0514	7792.08	6405.42	-3436.65	7119.19
325	7119.51	0.995	0.9565	0.0558	7443.15	0	-2490.45	7084.26
326	7108.62	0.995	0.8852	0.0552	8030.66	6997.63	-1565.3	7073.43
327	7050.6	0.9901	0.8666	0.0521	8138.14	6614.37	-2535.07	6980.79
328	7072.23	0.9851	0.9359	0.0473	7556.58	5935.25	-3666.39	6967.2
329	6990.5	0.995	0.8456	0.046	8267.06	6706.5	-1332.83	6955.89
330	7033.65	0.9851	0.8104	0.0617	8679.42	0	-2753.62	6929.19
331	6945.04	0.9851	0.9083	0.0605	7646.35	0	-1968.68	6841.9
332	6944.46	0.9851	0.9558	0.0525	7265.87	5633.11	-3999.12	6841.33
333	6926.51	0.9851	0.8878	0.0521	7801.76	0	-2903.78	6823.64
334	6869.18	0.9901	0.9015	0.0513	7619.53	6090.44	-2894.13	6801.17
335	6853.78	0.9901	0.9647	0.0557	7104.76	0	-4030.32	6785.93
336	6879.56	0.9851	0.9392	0.0518	7324.73	6065.35	-1776.18	6777.39
337	6878.03	0.9851	0.8777	0.0545	7836.24	5054.51	-5248.85	6775.89
338	6835.27	0.9851	0.868	0.868	7874.7	19.876	-2765.52	6733.76
339	6832.01	0.9802	0.9189	0.0521	7434.84	5803.62	-3539.04	6696.72
340	6744.84	0.9901	0.7735	0.0524	8719.68	6702.53	-3524.66	6678.06
341	6678.01	0.9901	0.8616	0.0541	7750.33	5876.45	-4027.8	6611.89
342	6593.51	0.995	0.8731	0.0498	7552.09	0	-2509.95	6560.87
343	6656.26	0.9851	0.9086	0.0549	7326.04	5760.86	-2040.81	6557.4
344	6609.62	0.9851	0.8586	0.0503	7698.2	5319.75	-2851.73	6511.46
345	6601.67	0.9802	0.8973	0.0539	7357.15	5696.17	-4529.94	6470.94
346	6526.83	0.9901	0.9296	0.0569	7020.95	0	-3583.05	6462.2
347	7320.85	0.9802	0.9082	0.0541	7257.25	7085.1	-4289.68	6460.72
348	6619.44	0.9752	0.9425	0.0558	7022.97	5503.67	-4789.15	6455.59
349	6396.29	1	0.9303	0.0563	6875.27	5598.99	-2951.42	6396.29
350	6490.18	0.9851	0.9134	0.0487	7105.56	0	-2609.04	6393.79
351	6375.85	0.9901	0.8279	0.0472	7701.15	6822.34	-2953.91	6312.73
352	6346.31	0.9851	0.864	0.0416	7345.67	5202.06	-3959.9	6252.05
353	6312.89	0.9901	0.9599	0.0612	6576.89	4895.18	-3362.51	6250.38
354	6308.64	0.9901	0.9266	0.0535	6808.26	0	-2874.97	6246.18
355	6318.68	0.9851	0.935	0.0478	6757.59	5560.39	-3299.88	6224.83
356	6259.09	0.9851	0.9193	0.0559	6808.57	0	-3058.53	6166.14
357	6255.62	0.9851	0.8823	0.0516	7090.03	4986.52	-3342.55	6162.71
358	6180.47	0.9901	0.902	0.0504	6852.12	21.691	-2234.84	6119.27
359	6209.42	0.9851	0.8969	0.0533	6923.55	5474.48	-3632.85	6117.2
360	6156.3	0.9851	0.9356	0.0542	6580.23	0	-1829.89	6064.87
361	6045.8	0.9901	0.9609	0.0606	6291.95	4171.03	-3295.21	5985.94
362	5937.93	0.9901	0.9939	0.0555	5974.26	4585.48	-3144.11	5879.14
363	5934.04	0.9851	0.8754	0.052	6778.71	33.801	-3521.25	5845.91
364	5891.86	0.9901	0.8414	0.0538	7002.04	5911.32	-2770.96	5833.53
365	5733.52	0.9802	0.885	0.0597	6478.39	3981.7	-5508.65	5619.98
366	5736.68	0.9752	0.7634	0.7634	7514.18	17.574	-4654.8	5594.68
367	5655.37	0.9802	0.789	0.789	7167.49	5385.58	-2694.12	5543.38
368	5565.54	0.995	0.914	0.0527	6089.52	4394.15	-4425.46	5537.85
369	5694.04	0.9703	0.6747	0.0432	8439.43	3830.8	-5557.39	5524.91
370	5563.67	0.9901	0.9665	0.041	5756.68	30.263	-3084.99	5508.57
371	5573.14	0.9851	0.8631	0.0582	6456.78	4187.38	-4061.73	5490.37
372	5496.97	0.9802	0.8321	0.0462	6605.93	4368.78	-6071.3	5388.12
373	5417.5	0.9851	0.9285	0.0527	5834.63	4841.15	-4383.88	5337.04
374	5448.79	0.9752	0.8815	0.056	6181.03	4096.71	-4279.52	5313.91
375	5317.63	0.9653	0.8836	0.0487	6018404	4597.14	-4217.22	5133.36
376	5185.35	0.9802	0.8656	0.046	5990.21	16.75	-3609.87	5082.67
377	5170.94	0.9801	0.8925	0.0524	5793.74	3868.96	-4725.92	5068.04
378	5099.94	0.9901	0.9153	0.0504	5572.18	4610.4	-1519.04	5049.45
379	5164.46	0.9653	0.8713	0.052	5927.33	0	-5030.31	4985.49
380	4899.73	0.9851	0.9217	0.0494	5315.86	26.221	-4143.38	4826.96
381	4831.09	0.9901	0.9523	0.0376	5072.95	0	-2935.44	4783.26
382	4768.48	0.9752	0.7285	0.0362	6545.26	3138.32	-5012.38	4650.45
383	1322.18	0.9802	0.8094	0.043	5340.24	3623.34	-6190.05	4236.6
384	4236.34	0.9802	0.7855	0.0465	5392.97	2600.44	-6066.23	4152.45
385	3894.34	0.9604	0.8659	0.0495	4497.67	3083.01	-5983.79	3740.1
386	3914.41	0.9455	0.7065	0.0471	5540.6	2478.87	-7119.76	3701.24
387	2377.77	0.9554	0.8612	0.0209	2760.91	759.105	-8904.18	2271.83

## Sheet: HSI data of dorsal
Sample ID	Wavelength
	393.02	395.33	397.64	399.95	402.26	404.56	406.86	409.16	411.46	413.75	416.04	418.33	420.62	422.91	425.19	427.47	429.75	432.02	434.29	436.56	438.83	441.1	443.36	445.62	447.88	450.14	452.4	454.65	456.9	459.15	461.4	463.64	465.88	468.12	470.36	472.6	474.83	477.06	479.29	481.52	483.75	485.97	488.2	490.42	492.63	494.85	497.07	499.28	501.49
1	10.1426	9.05077	7.84232	6.61093	5.5674	5.23552	4.628	4.10905	3.81702	3.35368	3.29653	2.85391	2.7949	2.5354	2.35558	2.17279	2.05387	1.96871	1.91014	1.72276	1.68528	1.67991	1.64099	1.536	1.51451	1.46691	1.45327	1.42333	1.43344	1.37999	1.4012	1.35225	1.31333	1.30839	1.34094	1.32299	1.30241	1.29341	1.30985	1.28976	1.27885	1.30748	1.30855	1.31933	1.32914	1.32043	1.35655	1.36665	1.36622
2	12.8453	11.1033	9.84415	8.01203	6.9458	6.26241	5.85273	5.32333	4.74227	4.25082	3.99257	3.83073	3.56876	3.31657	3.22268	3.04049	3.07684	2.90864	2.82944	2.79515	2.62772	2.6208	2.6896	2.68031	2.64768	2.58075	2.65757	2.67917	2.72663	2.68911	2.80085	2.76558	2.82242	2.84976	2.895	2.93158	2.94711	2.99059	3.06176	3.0892	3.0974	3.17934	3.23514	3.25503	3.3166	3.33605	3.45429	3.5215	3.64491
3	11.1243	8.91255	7.58177	7.17434	6.32109	5.28908	5.0372	4.44844	4.2354	3.78	3.5055	3.22121	2.926	2.8661	2.71338	2.45807	2.32682	2.26975	2.15223	2.03379	2.02316	1.89126	1.90155	1.83652	1.77189	1.7611	1.74191	1.71797	1.69734	1.63656	1.63627	1.62703	1.61949	1.59863	1.61523	1.61848	1.64288	1.61817	1.6491	1.66859	1.65092	1.67045	1.65546	1.69216	1.71961	1.71203	1.77376	1.76147	1.86151
4	15.1203	12.7712	11.5197	9.83635	8.23265	7.40063	6.76489	5.99556	5.7142	5.1475	4.77623	4.35568	3.95027	3.85122	3.62035	3.27995	3.10444	2.88081	2.754	2.60713	2.49964	2.42038	2.295	2.22484	2.14086	2.05635	1.93477	1.94297	1.93844	1.82752	1.8776	1.83623	1.76304	1.76085	1.76697	1.72806	1.68068	1.69203	1.69941	1.71284	1.71509	1.74073	1.74685	1.76493	1.78823	1.81575	1.84798	1.87541	1.88189
5	11.8038	9.99746	8.7507	7.30027	6.07644	5.62537	5.03322	4.56494	4.45372	3.85032	3.58377	3.5131	3.25287	3.0861	2.94327	2.69353	2.5654	2.4664	2.38289	2.30386	2.2321	2.17484	2.14317	2.11356	2.04148	1.97423	1.99126	1.92395	1.95803	1.90169	1.97398	1.90216	1.91187	1.91568	1.95385	1.9	1.93298	1.95254	1.9612	1.98295	1.99232	2.01903	2.04038	2.04112	2.04307	2.09949	2.13636	2.17368	2.23906
6	13.8289	11.9557	10.3985	8.96784	7.44076	6.81762	6.14043	5.86122	5.40737	4.96977	4.69396	4.23406	4.14373	4.06291	3.80505	3.68612	3.52601	3.51547	3.46098	3.36784	3.25777	3.3319	3.32653	3.2152	3.30623	3.32885	3.3556	3.34118	3.39033	3.40776	3.45698	3.48576	3.52501	3.56248	3.61286	3.65646	3.732	3.79157	3.8618	3.83446	3.91951	3.97623	4.00615	4.08763	4.13791	4.17417	4.23908	4.2936	4.35013
7	11.6454	10.1057	8.68552	7.36354	6.05499	5.44948	4.84811	4.38283	4.19747	3.5886	3.44929	3.12907	2.92797	2.77233	2.61844	2.43449	2.35324	2.16691	2.12957	1.96466	1.85197	1.82644	1.7485	1.66554	1.66105	1.63712	1.57399	1.53123	1.46927	1.48019	1.55973	1.48078	1.46005	1.40689	1.43025	1.4231	1.42353	1.41917	1.40646	1.42206	1.42237	1.44409	1.44696	1.46758	1.525	1.54357	1.60744	1.61025	1.64759
8	12.9075	11.4661	9.95296	8.19091	7.07589	6.78241	5.73128	5.1584	4.82933	4.56406	4.09311	3.85333	3.65572	3.44704	3.21782	3.07384	2.98493	2.85227	2.82817	2.70823	2.62059	2.54744	2.57247	2.46933	2.46002	2.40387	2.44592	2.38646	2.39068	2.37156	2.4038	2.46425	2.46861	2.43176	2.51646	2.51902	2.49906	2.51561	2.61103	2.66348	2.65741	2.69205	2.71573	2.76139	2.82454	2.82911	2.92026	2.93516	3.00037
9	11.485	10.0632	8.31368	6.94208	6.16904	5.41022	4.89403	4.54965	4.16214	3.6657	3.50888	3.18363	2.81931	2.71063	2.56221	2.36856	2.1929	2.2082	2.07075	1.95072	1.89956	1.82274	1.74142	1.69712	1.65272	1.59516	1.53774	1.52216	1.47445	1.49059	1.47491	1.45759	1.422	1.44987	1.45486	1.40775	1.41282	1.42911	1.44286	1.40637	1.41897	1.41373	1.43736	1.45148	1.51897	1.52135	1.5756	1.61325	1.67678
10	11.7321	9.68672	8.6749	7.18402	6.08701	5.70629	4.83979	4.54601	4.18184	3.764	3.76437	3.2594	3.02774	2.84489	2.70805	2.60272	2.44096	2.30329	2.24824	2.06972	2.09475	2.0718	1.99534	1.892	1.88184	1.83096	1.84725	1.76538	1.79338	1.7785	1.75964	1.73406	1.75084	1.75161	1.75708	1.78491	1.75959	1.75619	1.78651	1.78834	1.78157	1.81415	1.80329	1.79521	1.80541	1.82105	1.87027	1.87846	1.91183
11	13.8229	11.7776	10.0163	8.60077	7.08859	6.48256	6.07234	5.44707	5.08557	4.56204	4.20043	3.78199	3.6217	3.35919	3.03056	2.96355	2.80472	2.65546	2.54788	2.41587	2.27603	2.28128	2.1873	2.15504	2.00519	2.02084	1.9847	1.91781	1.86486	1.82772	1.82995	1.82985	1.86397	1.81217	1.82673	1.81535	1.82231	1.83396	1.83557	1.8637	1.8619	1.89035	1.95513	1.94263	1.99718	2	2.04467	2.10284	2.15251
12	13.0028	11.0954	9.97894	8.17345	7.15735	6.50725	5.8155	5.00562	4.82453	4.28411	3.90865	3.50851	3.37447	3.05145	2.95213	2.74181	2.61167	2.48367	2.30308	2.22031	2.08951	1.96992	1.86959	1.84948	1.78655	1.74005	1.65819	1.63926	1.5613	1.54178	1.52398	1.50528	1.47431	1.44962	1.45824	1.41807	1.39205	1.37756	1.40176	1.3823	1.37255	1.39779	1.39781	1.41182	1.42629	1.436	1.4717	1.48848	1.51312
13	12.1229	10.1802	9.32695	7.52721	6.55366	6.09509	5.37463	4.85765	4.56715	3.79737	3.84634	3.43987	3.21158	3.08888	2.76807	2.6989	2.54107	2.42289	2.33663	2.2012	2.02796	1.97629	1.99181	1.90485	1.88467	1.83266	1.82933	1.76854	1.77175	1.64599	1.68952	1.65462	1.6657	1.63789	1.63687	1.64009	1.67417	1.62933	1.6542	1.6959	1.68683	1.72698	1.68248	1.74211	1.72744	1.73971	1.77432	1.84222	1.86956
14	11.3209	9.98107	9.22734	7.80005	6.66408	6.20838	5.39909	4.78665	4.59159	4.17931	3.76411	3.5893	3.45995	3.06454	2.85866	2.8133	2.52293	2.60535	2.44058	2.32597	2.17049	2.12576	2.18454	2.09558	2.02227	2.02921	1.99119	1.99148	1.92241	1.95283	2.0002	1.97052	2.00422	1.99645	2.05461	2.05714	2.05342	2.08092	2.08644	2.11461	2.10763	2.21921	2.22447	2.25245	2.30424	2.36864	2.40887	2.48575	2.61084
15	11.3549	9.59779	8.22694	6.81434	5.74576	5.21043	4.75988	4.28051	4.08932	3.636	3.39806	3.14428	2.82896	2.65892	2.51103	2.31656	2.25702	2.17108	2.12884	2.0191	1.91822	1.90273	1.85726	1.78272	1.78031	1.75243	1.71693	1.68067	1.71783	1.67888	1.68824	1.69612	1.63394	1.65702	1.6724	1.68684	1.71805	1.70402	1.70919	1.71196	1.73785	1.77356	1.72869	1.74547	1.78191	1.80321	1.81819	1.85676	1.90279
16	12.8148	10.821	9.29631	7.59222	6.84997	6.28673	5.42142	5.11318	4.75446	4.01859	3.97285	3.5627	3.37422	3.08881	2.85153	2.70696	2.57545	2.48571	2.36197	2.21646	2.12124	2.10224	2.01339	1.899	1.85658	1.82804	1.78663	1.74781	1.70994	1.71712	1.67326	1.64928	1.65441	1.68228	1.68306	1.61349	1.64751	1.63624	1.62275	1.68058	1.69016	1.69414	1.74155	1.74797	1.79074	1.81534	1.85432	1.89884	1.95969
17	12.5807	10.5169	9.45101	7.9856	6.6614	6.27736	5.90367	5.4009	4.90784	4.71019	4.37793	4.10523	4.00041	3.73511	3.71963	3.70625	3.5353	3.49514	3.43352	3.31466	3.36261	3.32501	3.37137	3.30419	3.29179	3.32555	3.38743	3.41677	3.35605	3.41947	3.51303	3.55376	3.60725	3.60379	3.73642	3.74461	3.76819	3.82497	3.87501	3.85939	3.91204	3.91309	3.9439	3.98278	4.05994	4.07125	4.15313	4.21123	4.25095
18	13.2566	11.2511	9.71409	8.01901	6.79922	6.00992	5.75507	5.12949	4.85842	4.43488	4.22708	4.01453	3.69673	3.60884	3.47912	3.2705	3.19522	3.07321	3.05919	2.94132	2.82249	2.83372	2.88036	2.7997	2.85465	2.87834	2.93262	2.89169	2.90893	2.91054	3.07004	2.97913	3.04169	3.13235	3.17788	3.21779	3.29503	3.32917	3.34915	3.41995	3.41593	3.46573	3.52155	3.57551	3.64277	3.70949	3.78533	3.87542	3.97371
19	10.7587	9.37539	8.86828	7.4581	6.46404	5.87778	5.24149	4.65917	4.33878	3.7711	3.60059	3.27148	2.94525	2.75136	2.64798	2.42643	2.27776	2.18228	2.00825	1.92517	1.82478	1.70546	1.72843	1.63958	1.59444	1.57409	1.48947	1.43518	1.4609	1.3368	1.36695	1.3187	1.2908	1.33088	1.29501	1.26855	1.26576	1.24719	1.24625	1.28259	1.27837	1.29016	1.27908	1.28741	1.29223	1.3161	1.35659	1.37801	1.40022
20	11.0575	9.48705	7.95313	6.54058	5.43411	4.97146	4.39277	3.87003	3.77478	3.36973	3.22983	2.93393	2.73796	2.53445	2.296	2.18708	2.10849	2.02676	1.9335	1.82314	1.71874	1.72076	1.66656	1.59092	1.53472	1.46323	1.47421	1.4479	1.44985	1.37906	1.40143	1.36543	1.36095	1.33152	1.34696	1.37377	1.33428	1.34468	1.34865	1.33359	1.36847	1.38496	1.41124	1.38584	1.4148	1.46769	1.49878	1.53232	1.59888
21	12.1202	10.221	9.2239	7.48589	6.31062	5.63916	5.16652	4.77346	4.20881	3.88565	3.77537	3.46302	3.13646	3.03014	2.8144	2.69825	2.50457	2.46123	2.37265	2.33219	2.22685	2.22011	2.22064	2.07909	2.1543	2.07968	2.14412	2.13796	2.06672	2.05939	2.12188	2.09279	2.1231	2.08867	2.14203	2.18905	2.20372	2.23065	2.25224	2.22959	2.26209	2.27594	2.32255	2.32908	2.3548	2.43471	2.4793	2.54422	2.56654
22	14.7393	13.272	11.5333	9.95926	8.51697	7.65439	6.95441	6.12957	5.97978	5.40586	5.13155	4.74098	4.3103	4.2763	4.01925	3.83898	3.80994	3.61117	3.5508	3.50707	3.46815	3.33756	3.33957	3.33427	3.35147	3.30198	3.25239	3.34947	3.34196	3.34662	3.38396	3.4066	3.34871	3.40243	3.4589	3.53581	3.54687	3.56785	3.65652	3.64726	3.70449	3.74493	3.79253	3.79638	3.85324	3.9148	3.96081	4.00015	4.0754
23	11.7534	9.90422	8.3588	7.06005	6.03907	5.42634	4.83723	4.57651	3.83091	3.51671	3.28751	3.05594	2.89102	2.55891	2.48936	2.31098	2.17911	2.06812	1.93565	1.86555	1.71147	1.70503	1.59474	1.58308	1.50462	1.5153	1.4778	1.40364	1.30592	1.31712	1.3471	1.28861	1.25855	1.2525	1.25143	1.23258	1.24419	1.21149	1.20452	1.23937	1.21076	1.21132	1.22542	1.22755	1.27518	1.26818	1.31122	1.33476	1.33824
24	11.4575	9.76844	8.34115	6.92466	5.94518	5.46258	4.95539	4.26144	4.02623	3.6423	3.38397	3.06212	2.91092	2.69157	2.43639	2.31828	2.17473	2.12014	2.01071	1.87706	1.80405	1.77171	1.69951	1.66036	1.57377	1.53469	1.52496	1.48188	1.45097	1.41843	1.45831	1.42929	1.40488	1.40965	1.4079	1.42081	1.38409	1.36478	1.4068	1.38172	1.37654	1.40732	1.41446	1.45564	1.45424	1.48937	1.53274	1.53842	1.57158
25	11.4639	10.2424	9.40705	8.05722	6.59199	6.1903	5.40706	4.81873	4.30584	3.86585	3.74682	3.36368	3.16703	2.8184	2.62556	2.59607	2.27638	2.21669	2.14314	1.96782	1.83084	1.74893	1.78469	1.6082	1.56328	1.52586	1.47909	1.47305	1.40885	1.38337	1.35618	1.31008	1.27804	1.26297	1.22653	1.22723	1.22714	1.16603	1.15648	1.17447	1.16828	1.19142	1.19214	1.18699	1.23191	1.24048	1.25985	1.24746	1.32527
26	20.0742	16.1663	15.1321	12.8726	10.9327	9.41479	8.35057	7.79426	6.95416	6.21741	5.94597	5.49171	5.11833	4.68572	4.38917	4.11806	3.92965	3.7487	3.65534	3.58932	3.41807	3.38447	3.23482	3.19256	3.13793	3.10034	3.05431	2.99374	3.03404	3.03279	3.0293	3.02333	3.03171	3.11661	3.16338	3.17275	3.10373	3.20675	3.29158	3.30233	3.34461	3.36205	3.47806	3.56847	3.60531	3.72168	3.85718	4.0012	4.09013
27	12.0808	9.85331	8.66875	7.70925	7.02394	6.23878	5.65892	5.16955	4.6005	4.12436	3.84988	3.65394	3.33623	3.14478	3.01467	2.73461	2.55631	2.48944	2.29606	2.28136	2.09015	2.07423	2.01603	1.89933	1.85446	1.77512	1.80142	1.7251	1.72202	1.65319	1.77265	1.64476	1.61703	1.68699	1.68053	1.64298	1.63219	1.61518	1.64488	1.65978	1.62636	1.69788	1.6713	1.69132	1.71727	1.73017	1.7994	1.84051	1.90413
28	14.7526	12.8116	11.6756	9.54078	8.25516	7.53715	6.54109	6.04765	5.43806	5.04823	4.6005	4.09272	3.81205	3.56113	3.3172	3.03186	2.90928	2.85844	2.71096	2.51628	2.428	2.30854	2.2414	2.16211	2.16208	2.08453	1.96113	1.90165	1.8595	1.8081	1.80809	1.76722	1.75642	1.73269	1.73623	1.71325	1.69314	1.77224	1.7725	1.77773	1.781	1.74837	1.82127	1.78964	1.86535	1.86596	1.93532	1.94513	2.00033
29	12.9485	11.1985	9.64549	8.7343	6.83286	6.61037	5.63039	5.02803	4.49735	4.23864	3.91922	3.45356	3.32385	3.06304	2.77951	2.69289	2.5451	2.47991	2.34612	2.18832	2.14013	2.0398	1.9874	1.82719	1.79104	1.73987	1.72894	1.63138	1.64843	1.59479	1.62994	1.56318	1.55234	1.60103	1.57442	1.60818	1.53915	1.57906	1.61765	1.60879	1.59297	1.60627	1.63761	1.66573	1.6853	1.71167	1.76131	1.81656	1.8685
30	14.0401	12.4344	10.3367	8.8732	7.59333	6.88367	6.20181	5.67499	5.25861	4.73727	4.32341	3.99324	3.80577	3.67252	3.31494	3.28976	3.01982	2.99894	2.8602	2.80994	2.70123	2.62776	2.50031	2.47459	2.49861	2.46446	2.33961	2.36092	2.36732	2.30803	2.31696	2.36126	2.33429	2.30256	2.36615	2.37263	2.42143	2.42507	2.44598	2.49726	2.48616	2.52718	2.5678	2.59291	2.67174	2.68709	2.78476	2.81274	2.89147
31	11.6589	9.90703	8.76615	7.16349	6.16982	5.55946	4.95427	4.31194	3.99622	3.58731	3.28875	3.03941	2.84338	2.56506	2.48019	2.23031	2.01172	2.04921	1.84391	1.69672	1.62477	1.55576	1.53678	1.43294	1.36348	1.31916	1.26229	1.26857	1.19467	1.14636	1.1838	1.11632	1.08667	1.07821	1.04412	1.03545	1.00974	1.00853	0.98316	1.00676	0.989486	1.02203	0.999246	0.990064	1.02709	1.00997	1.02758	1.04475	1.05912
32	12.9487	11.5108	9.84818	8.37748	7.00392	6.42377	5.60569	5.10951	4.64246	4.19455	3.87332	3.61805	3.43	3.12401	2.97435	2.79053	2.6812	2.54002	2.40001	2.30161	2.20377	2.15032	2.13557	1.98586	1.98811	1.96296	1.93869	1.82893	1.81576	1.85589	1.79244	1.78969	1.77329	1.744	1.72701	1.74413	1.74964	1.73191	1.75971	1.75626	1.76823	1.77093	1.79684	1.79141	1.83923	1.83262	1.87579	1.90628	1.91877
33	14.5717	11.561	10.3689	8.39734	7.05345	6.43868	6.02518	5.314	4.92084	4.64583	4.14181	3.83913	3.69793	3.48961	3.25966	3.12831	3.01962	2.89562	2.82832	2.7845	2.70441	2.69493	2.62049	2.61342	2.65527	2.60822	2.55804	2.52221	2.55233	2.59832	2.6753	2.66746	2.69798	2.73262	2.74964	2.83598	2.82342	2.9014	2.96942	2.96825	3.03167	3.06421	3.15557	3.18881	3.27294	3.33293	3.41977	3.50765	3.54681
34	29.3207	27.2403	26.0032	22.8869	21.8137	20.0783	19.1376	18.2618	18.1514	17.5324	16.8098	16.4383	16.2957	16.6898	16.8557	17.5056	17.9782	18.675	18.9068	19.5784	20.5177	21.3799	21.8242	22.5374	22.9711	23.5446	24.2165	24.6123	25.1591	25.7727	26.4042	26.8361	27.6241	28.329	28.9538	29.5936	30.113	30.5073	30.867	31.1506	31.367	31.5639	31.8128	32.2258	32.7004	33.3021	34.0042	34.9578	36.0827
35	13.4092	11.4098	10.487	8.57126	7.26658	6.65469	6.06698	5.38419	4.96738	4.4248	4.02621	3.791	3.51306	3.35187	2.95766	2.85072	2.77348	2.61779	2.4559	2.35329	2.23723	2.18496	2.0808	2.06762	1.96997	1.87794	1.84928	1.85118	1.79583	1.75358	1.76021	1.69773	1.7192	1.67896	1.7108	1.67007	1.6761	1.68463	1.67648	1.70554	1.67702	1.69038	1.73952	1.75842	1.77876	1.82334	1.91824	1.93215	1.96593
36	13.8579	11.2662	10.431	8.95394	7.43857	6.78405	6.22474	5.66971	5.20599	4.90742	4.83842	4.5332	4.36203	4.19808	4.09108	4.06849	3.92037	3.98688	4.00633	3.88036	3.90082	3.93331	3.88026	3.9292	3.98056	3.90111	3.95869	4.05104	4.03601	4.14388	4.21444	4.29579	4.34674	4.40167	4.46201	4.5033	4.57449	4.64033	4.75225	4.75335	4.83509	4.8922	4.97691	5.04239	5.13315	5.22748	5.30143	5.39001	5.4683
37	13.1984	10.6041	9.55092	8.66952	7.64361	6.76413	5.83351	5.46936	4.99815	4.50399	4.40995	4.01478	3.6353	3.46363	3.23145	3.08854	2.91676	2.87824	2.74473	2.6674	2.59661	2.51915	2.42763	2.41782	2.39379	2.35576	2.31306	2.29578	2.29582	2.26692	2.36885	2.32843	2.30912	2.33134	2.32631	2.36503	2.39322	2.38727	2.43018	2.49368	2.48307	2.49605	2.56764	2.60522	2.64103	2.68492	2.72913	2.80435	2.82364
38	15.2949	12.8669	11.704	9.97188	8.35857	7.62312	7.10028	6.5886	6.11326	5.3832	5.2171	4.87285	4.50571	4.30114	4.00686	3.94881	3.74689	3.68089	3.48443	3.41812	3.28702	3.27969	3.26273	3.13964	3.11253	3.06627	3.01986	2.97743	2.91947	2.95609	2.98654	3.00441	2.98348	2.98268	3.03107	3.0196	3.03095	3.08205	3.06935	3.09753	3.11089	3.12506	3.14849	3.1861	3.20533	3.23485	3.2895	3.31552	3.37748
39	15.9184	13.2945	11.9659	10.5793	8.64083	8.12816	7.45038	6.61822	6.32277	5.7775	5.44053	5.0188	4.83559	4.4384	4.38646	4.19888	4.22639	4.22248	4.19302	4.03864	4.07357	4.10125	4.13275	4.21633	4.15573	4.24161	4.19368	4.27398	4.31336	4.2976	4.39892	4.51697	4.61982	4.59609	4.74634	4.82534	4.87616	4.96443	5.03082	5.03927	5.09248	5.14848	5.20714	5.25873	5.36237	5.41081	5.51668	5.69188	5.84809
40	20.2071	17.2588	15.7811	13.3288	11.4721	10.7688	9.70132	8.99508	8.38447	7.83606	7.33952	6.85122	6.63369	6.27862	6.15568	6.0839	5.79879	5.75491	5.71866	5.74537	5.66246	5.71486	5.84338	5.74212	5.85744	5.79706	5.79233	5.77788	5.9121	5.92827	5.90647	6.00343	6.09402	6.15215	6.20705	6.30881	6.29842	6.41429	6.40352	6.40892	6.45524	6.48322	6.53893	6.57924	6.61314	6.68426	6.76858	6.84354	6.92801
41	22.8854	19.4098	18.1137	16.0521	13.7176	12.7383	11.6897	10.6794	9.83576	9.19265	8.95963	8.39278	8.05925	7.93509	7.66314	7.94845	7.80623	7.81119	8.01431	8.07243	8.14826	8.39371	8.46749	8.68697	8.69569	8.8453	8.92822	9.08545	9.12788	9.30678	9.35879	9.45031	9.54207	9.77255	9.90048	10.0607	10.1764	10.3161	10.3811	10.4998	10.6044	10.6174	10.6787	10.8221	10.8613	10.9561	11.101	11.2346	11.4257
42	17.9488	15.4575	13.661	12.0375	10.3886	9.61486	8.74664	8.14325	7.87105	7.12498	7.18124	6.81002	6.61146	6.50804	6.20624	6.30741	6.23671	6.28483	6.23749	6.34919	6.42292	6.46656	6.58421	6.69031	6.65922	6.75498	6.82246	7.00496	7.01265	7.11671	7.26012	7.30506	7.49909	7.62871	7.81027	7.95723	8.05363	8.19481	8.27576	8.31343	8.29564	8.37163	8.43801	8.51944	8.60274	8.67897	8.84707	8.96364	9.14679
43	18.6788	16.646	14.6502	12.4528	11.1658	10.4581	9.31898	8.8479	8.15132	7.68678	7.56212	7.3521	7.13595	7.02041	6.85071	6.96091	6.9746	6.97735	7.07902	7.13533	7.11974	7.34808	7.38542	7.5519	7.56038	7.71448	7.73766	7.79977	7.86493	7.91642	7.98559	8.10864	8.29441	8.32604	8.45074	8.66892	8.75742	8.80001	8.8961	8.92396	9.00342	9.04048	9.11213	9.13806	9.21522	9.27484	9.41087	9.46387	9.62548
44	17.2051	15.0225	13.6805	11.6965	10.3262	9.19171	8.47423	8.03356	7.64607	6.82867	6.67945	6.46544	6.24376	5.98099	5.78388	6.06704	5.66798	5.86912	5.91733	5.93891	5.97077	6.10246	6.17214	6.22241	6.33677	6.49143	6.51573	6.61408	6.7821	6.82122	6.94171	7.02111	7.14934	7.27404	7.39217	7.5334	7.60407	7.64311	7.76219	7.78485	7.82292	7.90543	7.97776	8.06539	8.1723	8.2403	8.30231	8.42117	8.52056
45	14.341	12.4528	10.902	9.18555	7.85577	7.09001	6.22679	5.58545	5.16293	4.65255	4.44307	3.97018	3.49633	3.24772	3.01332	2.82319	2.71317	2.55408	2.4714	2.35231	2.28548	2.17667	2.11863	2.0071	1.9497	1.84353	1.83447	1.77467	1.77173	1.63589	1.70301	1.61811	1.60327	1.59353	1.63301	1.63044	1.60832	1.58196	1.58131	1.60762	1.58764	1.63823	1.68288	1.65237	1.70565	1.76045	1.82193	1.84717	1.89055
46	20.4562	17.0846	15.631	13.019	10.9926	10.079	9.20561	8.19664	7.66958	7.16511	6.6721	6.3606	5.92377	5.5245	5.35914	5.41245	5.09519	5.1307	4.97223	5.00521	4.92252	4.92798	4.94584	4.88139	4.95121	4.92841	4.90473	4.92593	4.95256	4.97987	5.0499	5.09283	5.17385	5.22174	5.34456	5.3842	5.43457	5.52163	5.61596	5.63248	5.71541	5.72281	5.80121	5.85038	5.86342	5.95655	6.07416	6.16119	6.27102
47	19.9247	16.3928	14.2354	12.3972	11.338	10.5301	9.61045	8.61846	7.96152	7.30775	6.99761	6.78735	6.42925	6.26424	5.90202	5.87379	5.81292	5.88841	5.87961	5.88071	5.79096	6.04111	6.00075	6.15927	6.0108	6.18076	6.19949	6.30701	6.39766	6.4814	6.54397	6.63957	6.79661	6.92806	7.04938	7.22311	7.35107	7.41548	7.54154	7.62214	7.64159	7.6871	7.76835	7.78798	7.90435	8.02364	8.22759	8.40905	8.5768
48	17.506	14.6286	13.6988	11.4107	9.71195	8.80674	8.40727	7.46783	6.88224	6.58731	6.23036	6.0809	5.75875	5.53334	5.4794	5.34251	5.45345	5.58536	5.54606	5.4972	5.70498	5.81799	5.93038	6.12901	6.35013	6.42119	6.62075	6.63693	6.80336	7.01046	7.03997	7.13464	7.25989	7.38331	7.54295	7.63647	7.7473	7.89552	7.90207	7.96392	8.03258	8.10105	8.18699	8.21692	8.29248	8.3431	8.4208	8.52326	8.62857
49	18.6454	15.0994	13.4652	11.9159	10.6454	9.84853	8.91878	8.19189	7.46218	7.02846	6.52764	6.29891	5.89595	5.74585	5.44872	5.41981	5.3573	5.32392	5.27031	5.46204	5.53234	5.51135	5.51029	5.74233	5.74433	5.94724	5.90307	6.03795	6.15225	6.20217	6.30675	6.4494	6.60823	6.66905	6.84659	7.03119	7.06344	7.19066	7.26854	7.29906	7.37137	7.4151	7.46338	7.57576	7.61982	7.74439	7.84926	8.00145	8.14631
50	18.1024	16.6643	14.8477	13.2128	11.4661	10.7111	9.87032	9.68452	9.31348	8.90412	8.58541	8.26099	8.43535	8.10017	8.26643	8.57336	8.68158	8.83562	9.09696	9.2862	9.5067	9.72321	10.0461	10.1668	10.3791	10.5774	10.7627	10.8704	11.2041	11.3135	11.4241	11.5876	11.8097	11.9915	12.2121	12.4241	12.5173	12.6248	12.7336	12.7798	12.8219	12.9283	12.9389	12.9976	13.0728	13.1389	13.2922	13.4273	13.6327
51	19.4738	17.6199	15.7272	13.8865	11.8198	11.2598	10.2786	9.9308	9.13602	8.86113	8.5295	8.356	8.12397	7.75237	8.05649	8.00759	8.03214	8.24469	8.41646	8.65845	8.63458	8.90423	9.02884	9.22268	9.24829	9.41113	9.57533	9.65668	9.7517	9.82644	10.0147	10.0433	10.2176	10.3142	10.4774	10.676	10.734	10.8441	10.894	10.9635	11.0567	11.1168	11.1986	11.2687	11.3325	11.426	11.5798	11.7028	11.8628
52	21.2335	17.7744	16.5308	14.2377	12.3152	11.328	10.7246	9.71632	8.92636	8.28124	8.12516	7.95586	7.6542	7.55783	7.45816	7.60262	7.58065	7.79778	7.81998	7.99877	8.1169	8.32943	8.4625	8.73886	8.82215	9.03649	9.21704	9.36239	9.56647	9.62716	9.90988	9.96039	10.1512	10.2749	10.4629	10.6157	10.6947	10.7963	10.9069	11.0063	11.121	11.1974	11.3089	11.3957	11.4892	11.6049	11.7496	11.8915	12.0247
53	21.4786	18.4911	16.8218	14.8636	12.2702	11.6647	10.5853	9.6146	8.72865	7.80182	7.81267	7.24486	6.75402	6.60267	6.45487	6.22066	6.31723	6.10635	6.01066	6.00866	6.00348	6.08906	6.22782	6.10682	6.19021	6.19894	6.16337	6.28899	6.37972	6.39174	6.45041	6.57213	6.61083	6.73624	6.78776	6.95646	6.94529	7.02296	7.08443	7.17033	7.16013	7.24468	7.28442	7.426	7.52982	7.62944	7.74114	7.89716	8.06622
54	24.3021	21.0374	19.0715	16.3706	14.2836	12.721	11.0436	10.361	9.57559	8.64383	8.29698	7.47616	7.07706	6.74724	6.27214	6.04443	5.80109	5.56138	5.27574	5.40698	5.15635	5.18978	5.04212	5.02945	4.99544	4.90265	4.89525	4.85171	4.70974	4.68511	4.81895	4.75785	4.68333	4.74621	4.86507	4.82903	4.89811	4.94482	4.96557	4.98509	4.9792	5.02078	5.08512	5.15201	5.20236	5.26383	5.36523	5.47587	5.60371
55	16.7463	14.293	13.2183	11.1919	9.57692	8.32427	7.61916	7.11648	6.41464	6.1402	5.81649	5.27734	5.03033	4.99567	4.72368	4.7199	4.5632	4.5013	4.49409	4.53711	4.39915	4.45695	4.49227	4.39118	4.43953	4.46837	4.46332	4.52538	4.60382	4.58273	4.67291	4.68698	4.78795	4.80343	4.87849	4.96587	5.0154	5.02278	5.13143	5.16366	5.20386	5.25365	5.31463	5.42329	5.50358	5.57186	5.66167	5.7427	5.8468
56	20.1357	17.0636	16.0427	13.9167	11.8103	10.6473	9.83466	8.88849	8.657	7.91309	7.53038	7.19713	6.85001	6.85844	6.5274	6.5587	6.62012	6.61658	6.67542	6.8049	6.79806	6.96701	7.08353	7.13312	7.15106	7.32253	7.42196	7.51966	7.64941	7.63582	7.85901	7.94604	8.19638	8.19218	8.39038	8.51754	8.60898	8.69956	8.79947	8.94782	9.01518	9.09225	9.22596	9.30457	9.42886	9.54032	9.70964	9.84874	10.0354
57	19.067	16.2437	14.9104	13.092	11.018	9.89232	9.05865	8.18643	7.66514	7.03715	6.66031	6.38261	6.02036	5.87946	5.55391	5.46151	5.2514	5.22471	5.1311	5.06866	5.10536	5.03014	5.13098	5.19742	5.11823	5.15077	5.20625	5.24251	5.28698	5.26986	5.29042	5.3048	5.45698	5.48959	5.60165	5.66638	5.73851	5.77348	5.83092	5.86366	5.91813	5.93051	6.02014	6.09464	6.14309	6.22501	6.33125	6.43824	6.55286
58	20.2892	17.7525	16.7157	14.1073	12.2931	11.3622	10.3504	9.89861	9.39621	8.59791	8.22742	7.9323	7.75811	7.62203	7.48048	7.49661	7.26544	7.15391	7.27017	7.17366	7.14269	7.17841	7.22597	7.22135	7.22212	7.24113	7.19456	7.21919	7.26408	7.26831	7.33355	7.35009	7.43638	7.53652	7.62699	7.6292	7.69503	7.75285	7.79967	7.76511	7.79634	7.88677	7.90592	7.96756	8.05664	8.13534	8.25434	8.38325	8.51903
59	19.3652	17.0626	15.9256	13.713	11.766	11.1419	10.3587	9.31991	8.7992	8.40011	8.04919	7.6237	7.49082	7.24053	7.08764	7.10217	6.83277	6.82788	6.83273	6.86468	6.87965	6.91801	7.00671	7.112	7.04654	7.13228	7.16595	7.30821	7.41707	7.4506	7.62257	7.71798	7.76579	7.99488	8.18333	8.26034	8.34634	8.5423	8.62119	8.7258	8.79859	8.89256	9.03565	9.14884	9.28701	9.49082	9.72124	9.86918	10.1945
60	20.5028	16.9564	15.0735	13.468	11.9831	10.6981	9.77883	8.84721	8.06833	7.17811	6.95948	6.33372	6.13573	5.7286	5.41077	5.3766	5.25007	5.08002	4.92989	4.79071	4.76235	4.76819	4.74073	4.591	4.60879	4.59713	4.52753	4.55204	4.66138	4.54222	4.59712	4.60389	4.59794	4.62486	4.74231	4.72468	4.85069	4.88316	4.93992	4.95441	5.05012	4.99818	5.05905	5.12743	5.21244	5.29032	5.39635	5.52149	5.6398
61	17.6427	14.4794	13.0656	11.8346	10.9296	10.2394	9.16916	8.55591	7.90972	7.47002	7.2917	6.95446	6.76752	6.58338	6.61861	6.66036	6.66684	6.76592	6.96888	6.93228	7.05027	7.21679	7.33518	7.46791	7.64931	7.79061	7.76934	7.92141	8.02053	8.13421	8.27723	8.37323	8.5147	8.6027	8.75413	8.87758	8.95771	9.04799	9.13935	9.21379	9.24265	9.32658	9.4295	9.47683	9.53259	9.64154	9.75631	9.89514	10.0304
62	18.4993	16.0115	14.3531	12.1954	10.5287	9.33585	8.89323	8.00987	7.46361	6.68356	6.37757	6.08777	5.71402	5.62415	5.36433	5.33333	5.29058	5.37506	5.22768	5.45604	5.44668	5.56583	5.62761	5.76968	5.87903	6.06308	6.20154	6.30882	6.44932	6.5798	6.69266	6.91158	7.03018	7.10596	7.32119	7.45452	7.57853	7.74716	7.80584	7.8961	7.93156	7.98369	8.07276	8.12008	8.27297	8.36737	8.51967	8.6567	8.83072
63	22.0613	18.6555	16.5997	14.8643	12.7638	11.585	10.7105	9.83012	9.20034	8.33874	8.13953	7.5616	7.20506	7.01111	7.00023	6.85407	6.7437	6.81849	6.90785	6.81972	6.82907	6.90542	7.11269	7.25948	7.24142	7.28954	7.28941	7.41066	7.49111	7.58458	7.78687	7.76287	7.92065	7.9852	8.17563	8.21821	8.31696	8.38078	8.49804	8.53764	8.57327	8.66123	8.74671	8.80138	8.83052	8.93539	9.05961	9.17198	9.29983
64	18.4087	15.6676	14.1127	11.8329	10.1085	9.19317	8.50469	7.36561	6.84451	6.28511	5.82501	5.42251	5.17844	4.89664	4.67901	4.60854	4.42544	4.36984	4.26604	4.08631	4.15177	4.21126	4.22202	4.12459	4.14302	4.12446	4.27481	4.34214	4.3837	4.37361	4.42411	4.44167	4.54942	4.6264	4.7286	4.79843	4.85017	4.91537	4.98459	5.02567	5.05387	5.08969	5.18078	5.15311	5.25777	5.30407	5.39454	5.48485	5.63817
65	20.5378	18.3766	16.459	14.3478	12.5165	11.3172	10.5313	9.91046	9.33963	8.47738	8.24212	8.05004	7.62508	7.62329	7.22446	7.40167	7.31781	7.37381	7.46214	7.48576	7.55548	7.71433	7.77349	7.89115	7.97399	8.05	8.16744	8.28946	8.44479	8.47512	8.66227	8.72459	8.94123	9.01052	9.18163	9.31076	9.41784	9.48541	9.50584	9.61984	9.69608	9.74647	9.84047	9.91009	10.022	10.1801	10.3297	10.4751	10.6695
66	18.4878	16.0163	14.1576	12.6641	10.4255	9.5806	8.66377	8.01115	7.08934	6.49598	5.89753	5.71859	5.22188	4.99263	4.91832	4.5847	4.38002	4.30446	4.23647	4.11102	4.03036	4.01851	4.04618	4.02883	3.99473	4.04501	3.97177	4.06293	4.01812	3.97352	4.10128	4.10573	4.15268	4.20752	4.25409	4.33154	4.37806	4.45047	4.49951	4.51774	4.59197	4.64123	4.69604	4.7337	4.83545	4.92224	4.95983	5.02782	5.12057
67	18.2165	16.4479	15.3778	13.6798	11.6545	10.8117	9.79676	8.83437	8.42119	7.91667	7.81075	7.35815	6.99367	6.92206	6.75564	6.81063	6.82829	6.74989	6.86379	6.9748	6.91319	7.14262	7.19057	7.3659	7.41515	7.46447	7.65654	7.68344	7.81391	7.93132	8.07473	8.07591	8.31909	8.45722	8.56473	8.68337	8.71342	8.82473	8.92088	9.00786	9.05884	9.17496	9.25474	9.36181	9.41868	9.49692	9.60006	9.73	9.85676
68	19.7405	17.7124	16.335	14.4362	12.9194	12.1141	11.4574	10.7778	10.3282	9.71847	9.44496	9.35281	9.27438	9.24784	9.38928	9.49426	9.65464	9.88425	9.88188	10.2212	10.3689	10.6312	10.7948	10.8822	10.9784	11.1243	11.2314	11.3796	11.4452	11.5765	11.7905	11.8672	12.0661	12.1387	12.2922	12.4597	12.5759	12.6424	12.7828	12.8616	12.9176	12.9709	13.0028	13.1014	13.2082	13.2909	13.3805	13.5654	13.7783
69	21.1356	17.8117	16.7896	14.2122	12.6689	11.4233	10.5565	10.0062	9.19102	8.48352	8.22255	7.53889	7.40556	7.26097	7.05511	6.91594	6.92133	6.82842	7.05323	7.11997	7.09827	7.17332	7.2626	7.36869	7.46765	7.43155	7.58029	7.68468	7.71083	7.84227	8.02823	8.15038	8.18063	8.40024	8.4019	8.54179	8.59815	8.73096	8.79502	8.88229	8.98213	9.03237	9.09006	9.20038	9.32723	9.40897	9.53339	9.64489	9.75867
70	19.6911	16.8112	15.3467	12.9575	11.2447	10.1798	9.35082	8.41554	7.83777	6.97213	6.66506	6.37118	5.92976	5.73392	5.53551	5.60478	5.34532	5.32051	5.24727	5.21157	5.30257	5.22745	5.30686	5.36915	5.49604	5.47561	5.47389	5.56692	5.6875	5.71729	5.88713	5.93625	6.02683	6.12337	6.24594	6.37698	6.40892	6.5332	6.6632	6.7328	6.80748	6.85128	6.96721	7.06758	7.13531	7.22605	7.30605	7.47117	7.62233
71	17.6308	15.2105	13.8	11.7474	10.2803	9.16363	8.47811	7.79911	7.24552	6.71245	6.28852	5.92401	5.86489	5.49775	5.47994	5.38031	5.25748	5.22297	5.24776	5.17834	5.17257	5.13485	5.16586	5.22813	5.20948	5.29008	5.27494	5.25842	5.36336	5.31772	5.41082	5.40562	5.49604	5.55319	5.60868	5.68139	5.67444	5.72611	5.77601	5.76234	5.78275	5.85322	5.88051	5.86792	5.90874	5.94321	6.00047	6.09292	6.17083
72	16.7248	14.8771	13.4409	11.4487	10.2101	9.30007	8.48738	7.88721	7.58194	6.86347	6.91167	6.48773	6.23112	6.29813	6.13516	6.17807	6.19412	6.31204	6.36228	6.40692	6.72112	6.80206	6.90752	6.90071	7.14654	7.16134	7.24055	7.35092	7.39067	7.47489	7.64146	7.65279	7.80748	7.86678	7.93998	8.1324	8.21531	8.21391	8.31518	8.32334	8.39412	8.43295	8.45225	8.50274	8.56427	8.61733	8.6558	8.78169	8.87164
73	16.7794	14.9122	13.369	11.2229	10.1324	9.27506	8.49037	8.13537	7.65905	7.14135	6.87064	6.61713	6.30902	6.25686	6.17493	6.21437	6.28064	6.27764	6.4306	6.4588	6.61666	6.65239	6.75224	6.89993	6.9072	6.93041	6.98739	7.12376	7.10471	7.15574	7.39715	7.32021	7.43854	7.51953	7.60337	7.69818	7.72357	7.84015	7.87661	7.92949	7.96729	8.02954	8.1096	8.15975	8.25045	8.26931	8.39207	8.50816	8.61418
74	20.0059	17.6965	16.5622	13.821	12.5126	11.2996	10.5096	9.7665	9.20766	8.40411	8.25579	7.73208	7.70895	7.66021	7.40472	7.53061	7.55452	7.65381	7.69346	7.55448	7.76661	7.78041	7.94247	7.876	7.86925	7.93918	7.96177	8.04999	8.17427	8.25636	8.3663	8.41529	8.59021	8.63524	8.81322	8.94101	8.98353	9.0575	9.11861	9.19077	9.24842	9.33686	9.38081	9.48712	9.55145	9.66587	9.79725	9.98755	10.2023
75	16.2782	14.4455	13.0994	10.8268	9.56789	8.82126	7.99758	7.54795	6.89333	6.56252	6.43248	5.92292	5.74448	5.64474	5.53148	5.66519	5.71809	5.69078	5.74561	5.87945	5.97555	6.0652	6.20234	6.19604	6.3219	6.38773	6.54301	6.57129	6.74337	6.78808	6.96947	6.99518	7.13858	7.22419	7.40221	7.465	7.61148	7.72635	7.81095	7.88079	7.90646	7.99021	8.00174	8.08485	8.1912	8.29649	8.39602	8.52872	8.66781
76	22.0648	18.9999	17.5904	15.0963	13.0006	11.9122	11.1425	10.3225	9.55029	9.21246	8.83837	8.53094	8.08751	8.0707	7.90373	7.90491	7.93329	8.13626	8.04471	8.27303	8.36853	8.60563	8.74355	8.80318	8.94472	9.04602	9.10033	9.2323	9.49734	9.53938	9.68546	9.87965	10.0519	10.2285	10.4007	10.5425	10.6486	10.8009	10.9384	11.0167	11.1297	11.2102	11.3513	11.4825	11.6261	11.8286	11.9856	12.1821	12.4391
77	22.4633	19.7042	18.8141	16.169	13.8342	12.3082	11.2508	10.2695	9.7344	8.80972	8.47323	8.11672	7.4515	7.49686	7.19795	7.11426	6.99832	7.02115	6.9108	6.93528	6.76243	6.93189	6.97902	6.92324	6.88842	6.90591	6.9705	7.03317	7.06805	7.14629	7.29253	7.29038	7.4158	7.54724	7.64572	7.75285	7.83933	7.89813	7.9969	8.02168	8.07585	8.1805	8.27998	8.34715	8.45064	8.55602	8.75978	8.9552	9.12724
78	17.7045	15.6702	14.1559	12.2765	10.6012	9.79417	8.8661	8.35562	7.84644	7.17067	7.08488	6.67861	6.50151	6.36222	6.27104	6.28033	6.33583	6.54023	6.44369	6.5913	6.70425	6.87196	6.90829	6.98681	7.114	7.2126	7.29889	7.43313	7.54159	7.65895	7.78821	7.92528	8.07152	8.18422	8.3475	8.53534	8.62319	8.71914	8.80605	8.86147	8.93736	9.03156	9.06868	9.15924	9.25238	9.40273	9.55357	9.7149	9.86503
79	22.5811	19.1833	18.1074	15.447	12.986	11.6838	11.2892	10.4107	10.0818	9.20379	8.76179	8.57758	8.62401	8.23976	8.3419	8.3911	8.47039	8.75656	8.76495	9.04281	9.09008	9.48327	9.60313	9.76913	10.0286	10.1134	10.1931	10.3865	10.4463	10.5796	10.7477	11.0072	11.1627	11.3106	11.4492	11.6102	11.6408	11.8017	11.8202	11.9631	12.0228	12.0959	12.1843	12.3068	12.3669	12.5173	12.635	12.8215	12.9697
80	25.6313	22.51	21.0573	18.2365	16.443	15.55	14.3982	13.1032	12.7349	12.3064	11.6673	11.3349	11.1751	11.2306	11.2142	11.2168	11.4681	11.5207	11.5136	11.6478	11.8434	12.1882	12.2843	12.3205	12.3927	12.4447	12.6272	12.6023	12.7399	12.8484	12.9959	13.1456	13.2762	13.4371	13.5464	13.7162	13.8121	13.9411	13.991	14.0399	14.1063	14.0594	14.1677	14.2244	14.2284	14.308	14.47	14.6006	14.8079
81	22.373	19.047	17.6448	15.3873	12.5694	12.0547	10.9721	9.83776	9.26355	8.68689	8.32565	7.69544	7.21049	7.17681	6.84155	6.93139	6.7203	6.98887	6.79264	6.76113	6.85284	6.89543	6.92786	6.86859	6.82802	6.91037	7.02215	7.14794	7.18832	7.25108	7.36918	7.38859	7.50009	7.55651	7.73442	7.84308	7.87635	7.98676	8.05956	8.14724	8.19876	8.33544	8.39802	8.46396	8.52492	8.68393	8.81742	8.95437	9.0871
82	20.9078	17.3416	16.0155	13.5594	11.5639	10.7918	9.89198	9.28668	8.29427	7.72388	7.50483	7.00614	6.90372	6.75972	6.55179	6.55463	6.47804	6.56917	6.41631	6.48919	6.61926	6.78336	6.84548	6.90882	7.0283	7.08882	7.21786	7.35369	7.44722	7.51889	7.66311	7.83294	7.89146	8.03452	8.1053	8.25939	8.32493	8.43372	8.51368	8.619	8.66898	8.7696	8.82302	8.94525	9.05022	9.14686	9.27054	9.42355	9.53617
83	18.4094	15.6411	14.2297	11.7737	9.84437	9.15481	8.14929	7.58554	7.12491	6.30169	6.20564	5.84146	5.39117	5.41711	5.05414	5.00138	4.97269	5.10003	4.89107	4.81009	4.82252	4.92738	4.92248	4.94052	4.92527	4.95425	5.0489	5.00725	5.0619	5.10454	5.16325	5.24977	5.28481	5.3833	5.4377	5.52684	5.52077	5.57949	5.67217	5.73205	5.78742	5.82926	5.89444	5.96122	6.01535	6.11413	6.16828	6.26867	6.38307
84	18.8331	16.9569	15.1197	13.0836	11.7122	10.5929	9.99075	9.18263	8.54108	8.02315	7.63326	7.45903	7.19091	7.07606	6.89801	6.98861	7.18506	7.1524	7.29466	7.38953	7.56546	7.72997	7.82619	8.05634	8.04632	8.33403	8.3765	8.52633	8.67439	8.83864	9.00981	9.131	9.26754	9.43091	9.64207	9.75398	9.88854	10.032	10.0586	10.221	10.2604	10.3307	10.3858	10.4416	10.5194	10.6612	10.7533	10.9449	11.0655
85	21.1032	17.641	16.4401	13.7885	11.9727	10.7188	9.62784	8.96967	8.19969	7.73846	7.2871	6.94747	6.47585	6.31159	5.97927	5.82437	5.76133	5.86964	5.77297	5.88486	5.84988	5.9899	6.00007	6.05926	6.22587	6.23189	6.38258	6.39144	6.52716	6.60251	6.81593	6.89032	7.05378	7.16875	7.26831	7.39224	7.49241	7.64409	7.68434	7.83788	7.88736	7.98513	8.08625	8.19492	8.24127	8.43246	8.54542	8.66239	8.80119
86	24.1242	20.5752	18.9613	16.5755	14.108	12.6125	11.7365	10.6077	10.0617	9.16388	8.41792	8.04309	7.67684	7.33793	7.07113	7.31712	7.15719	7.20376	7.22872	7.47215	7.54469	7.57403	7.82139	7.87694	7.99434	8.13349	8.18663	8.23813	8.49803	8.69007	8.9139	9.01205	9.15665	9.335	9.50655	9.68348	9.76323	9.8994	9.99137	10.1162	10.2033	10.2894	10.3945	10.4701	10.5562	10.7545	10.9175	11.0928	11.2763
87	16.7816	14.3219	12.8872	10.8725	9.42278	8.67312	7.68124	7.07678	6.67997	6.09566	5.76185	5.60958	5.17373	4.95195	4.82514	4.88987	4.81028	4.84854	4.86138	4.96798	5.0847	5.20048	5.19571	5.28295	5.42841	5.53073	5.68164	5.82382	5.95879	6.11427	6.27151	6.31638	6.45869	6.66398	6.75727	6.88763	7.00059	7.1356	7.24457	7.32412	7.37419	7.46512	7.51213	7.60152	7.64044	7.74835	7.87412	8.05493	8.16706
88	22.896	19.9164	18.3755	15.4709	13.4347	12.5076	11.6314	10.5272	10.2246	9.24342	9.04012	8.56269	8.3541	8.18032	8.1662	8.12866	8.25335	8.47425	8.84475	8.97081	9.28914	9.51037	9.94161	10.0234	10.3036	10.4512	10.6608	10.8128	11.0491	11.2772	11.5558	11.6458	11.912	12.147	12.3441	12.4658	12.6769	12.8537	12.9393	13.0571	13.1494	13.2543	13.3382	13.4651	13.527	13.7007	13.9051	14.098	14.3379
89	18.1166	15.4734	13.5931	11.3364	9.94416	9.02246	8.2874	7.53485	6.76124	6.33462	6.05226	5.55916	5.33214	5.21886	4.87751	4.92389	4.75571	4.67328	4.54223	4.51189	4.5793	4.52978	4.51478	4.52339	4.47123	4.48611	4.46439	4.36782	4.50636	4.52123	4.65208	4.62455	4.67072	4.74274	4.8949	4.91729	4.9646	5.02832	5.11299	5.14691	5.18478	5.27848	5.31974	5.39922	5.48088	5.59507	5.72407	5.87636	6.05151
90	16.3087	14.191	12.5195	10.7621	9.06203	8.34734	7.74262	7.11044	6.54895	5.98135	5.73417	5.23519	5.06617	4.96	4.82974	4.60851	4.58795	4.72928	4.56018	4.55899	4.58076	4.558	4.58505	4.67837	4.71783	4.74713	4.80462	4.84969	4.95473	4.9893	5.10814	5.12333	5.27292	5.37892	5.50853	5.59302	5.70054	5.79507	5.83811	5.95811	5.98909	6.05356	6.10785	6.14494	6.2622	6.36778	6.49906	6.66376	6.81442
91	16.8336	14.2737	12.9088	11.0555	9.27682	8.04008	7.34698	6.56585	6.33056	5.73373	5.34759	4.89464	4.5987	4.45963	4.23608	4.10266	3.94438	3.9466	3.7244	3.67347	3.65953	3.6984	3.77059	3.65549	3.6613	3.66631	3.7771	3.70687	3.83505	3.78382	3.88978	3.91682	4.06273	4.08853	4.16896	4.31201	4.35069	4.40606	4.52941	4.58638	4.612	4.67971	4.71568	4.80358	4.85604	4.9895	5.06874	5.22722	5.36241
92	19.3239	16.0541	14.5044	12.3889	11.0037	9.63223	8.98606	8.01782	7.5247	6.89119	6.51998	6.01512	5.74438	5.63959	5.28984	5.27734	5.24764	5.15807	5.10297	5.06162	5.1571	5.15852	5.30585	5.27719	5.2698	5.46512	5.38801	5.46127	5.56633	5.51797	5.7103	5.72552	5.86874	6.00651	6.13938	6.2448	6.32661	6.43719	6.55182	6.58903	6.61874	6.67155	6.77078	6.82199	6.94996	7.03062	7.19434	7.37438	7.5599
93	15.1246	13.5789	12.4502	10.4809	9.06195	8.00074	7.22366	6.72039	6.24106	5.71486	5.3149	5.16026	4.85474	4.70547	4.54856	4.56265	4.41781	4.52755	4.65953	4.57591	4.60637	4.67089	4.74636	4.92273	4.92081	5.08498	5.21299	5.28203	5.40171	5.48331	5.70149	5.81728	6.02672	6.13676	6.2714	6.40006	6.50822	6.57999	6.72024	6.74846	6.85169	6.92136	6.97085	7.04414	7.15483	7.30433	7.43091	7.56922	7.75018
94	27.5407	23.5126	21.5137	18.8032	16.0267	14.1625	12.8437	11.705	10.5369	9.66584	9.1798	8.36111	7.76192	7.37512	7.2937	6.8125	6.72049	6.46608	6.27592	6.31353	6.39381	6.30846	6.14858	6.09903	6.08956	5.93747	5.9596	6.01082	5.95751	6.06945	6.12355	6.1752	6.30118	6.35788	6.52634	6.5565	6.63535	6.76133	6.80932	6.86923	6.95415	7.03154	7.10512	7.25198	7.3159	7.49599	7.6634	7.90363	8.21894
95	23.0718	18.764	18.312	16.1766	13.8796	12.783	12.2623	11.5653	10.871	10.2833	10.1539	9.65709	9.58475	9.61822	9.67529	9.86815	10.0803	10.306	10.2256	10.5422	10.6099	10.777	10.9608	11.0574	11.1625	11.2176	11.2404	11.3273	11.4756	11.5258	11.6445	11.6933	11.86	11.9266	12.0876	12.1911	12.2605	12.3076	12.3372	12.3832	12.3718	12.3715	12.4194	12.4395	12.4483	12.5299	12.578	12.72	12.8364
96	24.6718	21.5951	20.3796	18.0449	15.7941	14.8916	14.2749	13.4387	12.9587	12.2807	11.82	11.5679	11.8013	12.1677	11.9992	12.3368	12.7453	13.0541	13.2252	13.4303	13.5155	13.8393	14.1425	14.2469	14.2367	14.3304	14.4936	14.5882	14.7458	14.8244	14.9987	15.139	15.3125	15.4549	15.5212	15.6364	15.8161	15.9033	15.9778	16.0336	16.1044	16.1512	16.2499	16.3048	16.3968	16.5012	16.6239	16.7128	16.904
97	21.4505	18.1416	16.9746	14.2998	12.322	11.4092	10.6714	9.51708	8.87255	8.19268	7.98062	7.45696	7.2425	6.99853	6.85735	6.86898	6.73944	6.83775	6.92914	7.02345	7.03811	7.15879	7.36221	7.36013	7.4828	7.58913	7.65881	7.74897	7.83625	7.91592	8.07164	8.12902	8.30021	8.40804	8.52898	8.62095	8.76066	8.85847	8.97327	9.02032	9.12124	9.20262	9.3004	9.3939	9.50384	9.61931	9.77322	9.94772	10.0871
98	14.8301	12.1408	11.5579	9.95337	8.42434	8.17879	7.32602	6.51808	6.07588	5.45425	5.45917	4.86673	4.69857	4.54097	4.3397	4.1932	4.11393	4.0537	4.18532	4.21779	4.20719	4.35152	4.26677	4.38781	4.52874	4.55302	4.71886	4.80898	4.91708	4.9469	5.13239	5.21295	5.37443	5.51492	5.63516	5.6878	5.83137	5.93155	6.062	6.09266	6.18632	6.30335	6.39639	6.46431	6.56569	6.63804	6.72778	6.88033	6.95953
99	17.5171	15.0121	13.4632	11.8235	10.0228	9.26503	8.30244	7.92356	7.67774	6.94865	6.76489	6.48076	6.23989	6.10345	5.98273	6.06208	5.91578	6.03357	6.20213	6.28572	6.28911	6.5191	6.75943	6.82228	6.9315	7.05312	7.18088	7.30427	7.40281	7.54309	7.7723	7.91914	8.14115	8.21769	8.35191	8.55283	8.67576	8.79806	8.88043	8.92984	9.02454	9.17308	9.15605	9.28749	9.35576	9.45781	9.60484	9.77502	9.97982
100	20.0711	18.0244	15.6666	13.5058	11.7679	10.7947	9.66489	9.21478	8.47429	7.93767	7.79491	7.2187	6.88785	6.49297	6.52292	6.42576	6.36695	6.53715	6.6999	6.60952	6.70227	6.73602	6.8713	6.99153	7.04009	7.18853	7.35063	7.36689	7.42552	7.51963	7.84019	7.96305	8.09103	8.23297	8.35999	8.48385	8.56714	8.62211	8.72274	8.79345	8.87077	8.96234	9.03739	9.155	9.24698	9.3861	9.56437	9.74825	9.9626
101	22.0526	19.8485	18.4254	15.828	13.822	12.9513	11.9457	11.1208	10.5136	9.62229	8.96027	8.78881	8.71584	8.37258	8.16507	8.14472	8.01761	8.10037	7.88296	8.04063	8.02593	8.02489	8.25382	8.2582	8.25195	8.46816	8.38643	8.47969	8.57261	8.60764	8.73078	8.89222	8.97165	9.06083	9.26213	9.36114	9.49431	9.62685	9.81079	9.82303	9.95228	10.0826	10.1492	10.1907	10.3147	10.3851	10.502	10.7055	10.9152
102	19.1683	17.4377	15.2766	14.1272	12.2637	11.1811	10.371	10.013	9.58396	9.03402	8.80521	8.5658	8.52135	8.7103	8.71801	8.71328	8.90733	9.02232	9.14024	9.47197	9.57675	9.77404	10.0478	10.1482	10.3206	10.4512	10.5298	10.6404	10.8967	10.9668	11.2699	11.2837	11.4715	11.6512	11.9467	12.0652	12.2222	12.3145	12.4498	12.5809	12.6123	12.7362	12.8363	12.9324	12.9961	13.1532	13.2918	13.4294	13.6291
103	17.1054	14.8149	13.6207	11.8044	9.68893	9.45205	8.61005	7.74988	7.53363	6.84027	6.6267	6.33588	6.05881	5.85515	5.66859	5.81523	5.63274	5.67564	5.73079	5.75539	5.82433	5.92683	5.85745	5.93877	6.01546	6.02402	6.15519	6.26756	6.33327	6.41129	6.60149	6.62412	6.78762	6.85855	7.11396	7.22848	7.34956	7.44163	7.55541	7.62796	7.70312	7.75506	7.84802	7.93675	8.0265	8.1447	8.3038	8.43359	8.61692
104	23.1219	20.2772	18.7991	16.5856	14.6053	13.5264	12.5345	11.9728	11.2301	10.3953	10.1087	9.93045	9.52858	9.53172	9.41259	9.18014	9.30221	9.38216	9.33093	9.4697	9.44455	9.45507	9.69391	9.59473	9.76352	9.78246	9.76363	9.95001	10.0029	10.0408	10.1854	10.2348	10.4248	10.4435	10.5611	10.8003	10.9076	11.0317	11.0808	11.1442	11.2515	11.3376	11.3988	11.4905	11.5625	11.7263	11.8857	12.0754	12.2928
105	19.4507	17.0131	15.418	13.0245	11.1906	10.9518	9.7651	9.13487	8.39487	7.87711	7.41927	7.21343	6.95283	6.76609	6.48386	6.48077	6.44195	6.53244	6.26404	6.40929	6.48557	6.55081	6.59234	6.57894	6.62402	6.71385	6.79431	6.87648	7.00399	6.9932	7.10598	7.18152	7.29284	7.36795	7.43326	7.60777	7.66207	7.73861	7.8055	7.84577	7.92659	7.9893	8.06252	8.14631	8.23238	8.36066	8.48304	8.61354	8.78176
106	19.1893	17.0732	15.8313	13.7242	11.9809	11.6011	10.6986	9.85792	9.61684	9.01717	8.71896	8.39901	8.3341	8.1499	8.06225	8.17012	8.32392	8.22474	8.40305	8.48459	8.69631	8.76327	8.99808	9.10651	9.24334	9.38931	9.47247	9.53225	9.64322	9.80424	9.96382	10.0003	10.2066	10.2874	10.4946	10.5893	10.642	10.7929	10.85	10.9046	10.9646	10.9958	11.0706	11.1428	11.201	11.3379	11.4439	11.5796	11.7134
107	23.1683	20.2248	18.5145	16.1143	14.4527	13.5422	12.3844	11.7262	11.334	10.4315	10.0934	9.55014	9.29237	9.28941	8.87019	8.81972	8.73351	8.74698	8.6243	8.64187	8.68967	8.74578	8.75228	8.85789	8.77803	8.76538	8.83387	8.90891	9.00971	8.98975	9.04793	9.08953	9.15946	9.30665	9.3603	9.46008	9.48222	9.54228	9.57532	9.66862	9.71571	9.79502	9.8082	9.88664	9.94551	10.0759	10.1834	10.3027	10.4403
108	20.3212	17.4869	15.992	15.2172	13.5886	12.4029	11.3206	10.8947	10.2511	9.62454	9.19998	8.72176	8.69541	8.74357	8.56348	8.72694	8.86924	9.04485	9.14639	9.36023	9.61053	9.7685	9.94252	9.96908	10.1274	10.2923	10.3838	10.4308	10.6701	10.7863	10.8967	11.1218	11.2809	11.3432	11.49	11.6346	11.7583	11.7999	11.924	11.9853	12.0816	12.1739	12.2695	12.354	12.4302	12.5202	12.6297	12.7868	12.9623
109	23.2829	20.4747	18.6986	16.3194	14.5348	13.2448	12.1061	11.2199	10.505	9.62402	9.39981	9.00068	8.57773	8.46485	8.37349	8.13544	8.07246	8.01936	7.99275	8.12331	8.09573	8.14052	8.19209	8.21019	8.22809	8.36886	8.48013	8.64147	8.65258	8.7337	8.87182	8.98606	9.09813	9.17811	9.32418	9.44661	9.52615	9.65815	9.67072	9.74559	9.87937	9.9154	10.0214	10.1433	10.1784	10.3036	10.4476	10.6029	10.6987
110	20.8093	18.9361	17.8536	16.2681	14.5906	13.3569	12.4338	11.7316	11.0933	10.3936	10.0317	9.58653	9.21791	9.13466	8.95195	9.09854	9.21389	9.33289	9.25447	9.53669	9.45568	9.65462	9.76197	9.86561	9.95619	10.0814	10.0742	10.3169	10.4426	10.4946	10.5931	10.7795	10.8722	10.9996	11.1666	11.2598	11.375	11.508	11.5859	11.6008	11.6272	11.7084	11.7502	11.8043	11.8928	11.9665	12.0726	12.2366	12.3902
111	21.7859	18.1441	16.839	14.6436	12.699	11.5115	10.2351	9.66085	9.11116	8.25994	7.7401	7.01931	6.74348	6.51205	6.13557	6.1756	5.84426	5.6992	5.582	5.49645	5.44743	5.40305	5.18048	5.27801	5.18941	5.18242	5.28979	5.28978	5.23735	5.22119	5.20317	5.22956	5.30338	5.34332	5.46805	5.50708	5.52857	5.62674	5.65264	5.73425	5.80988	5.81702	5.8799	6.00301	6.00029	6.13749	6.21295	6.3138	6.4575
112	21.4457	18.8436	17.6114	15.1279	13.1634	12.7914	11.5474	11.0072	10.5038	10.1853	9.69954	9.43981	8.98321	9.16967	9.11914	9.28869	9.1661	9.42457	9.62802	9.71574	9.67323	10.0022	10.1421	10.2183	10.3731	10.5353	10.6753	10.81	10.9774	11.1792	11.3241	11.4886	11.7844	11.9122	12.15	12.3964	12.4408	12.5771	12.6865	12.7782	12.9092	13.0441	13.1821	13.3817	13.6043	13.8242	14.0917	14.3958	14.7623
113	19.8546	16.973	15.9017	14.3672	12.3858	11.4064	10.7715	10.1453	9.69741	8.926	8.57615	8.44094	8.08542	7.9324	7.95079	7.85082	7.81709	7.9987	8.03374	8.05316	8.08638	8.23892	8.20655	8.3754	8.28007	8.42656	8.46756	8.52206	8.63417	8.64833	8.78336	8.87729	8.97356	9.10391	9.20087	9.31092	9.37941	9.48858	9.52386	9.53009	9.54369	9.6207	9.6993	9.76295	9.84562	9.97123	10.095	10.2251	10.388
114	20.5432	18.3659	16.7676	14.6066	12.9776	12.206	11.0035	10.2108	9.70491	8.97348	8.77321	8.40096	7.83547	7.94111	7.7093	7.84684	7.9255	8.06597	8.03031	7.99292	8.19763	8.2488	8.41033	8.51838	8.59516	8.7643	8.71545	8.91246	8.99917	9.10505	9.21305	9.37058	9.51973	9.63731	9.79947	9.92735	10.0155	10.1469	10.2372	10.3281	10.3104	10.3666	10.4739	10.5654	10.6536	10.7433	10.885	11.0227	11.1801
115	21.4714	18.7211	17.2779	14.4863	12.9444	12.3046	11.2217	10.5778	9.94135	9.19108	8.83781	8.49972	8.26047	8.18847	8.04343	7.9119	7.966	8.18841	8.32893	8.39287	8.38837	8.76369	8.71081	8.83022	8.99331	9.23053	9.36419	9.46998	9.6432	9.86321	10.0612	10.2429	10.4544	10.637	10.8282	10.934	11.0612	11.0853	11.213	11.3119	11.3468	11.4716	11.6159	11.7787	11.8941	12.1213	12.3674	12.5695	12.808
116	22.2946	19.3343	18.2041	15.3154	13.625	12.509	11.6576	10.8041	9.7843	9.52272	9.47964	9.07312	8.64951	8.64698	8.48989	8.46252	8.583	8.67953	8.89742	8.8993	9.11769	9.28172	9.43074	9.6331	9.67142	9.81173	9.94388	10.0715	10.2332	10.4964	10.5619	10.6588	10.8803	11.0231	11.2713	11.4205	11.5348	11.6917	11.8456	11.9273	12.0145	12.1316	12.211	12.3076	12.427	12.611	12.7453	12.9123	13.1409
117	13.2656	11.0695	9.75078	8.65383	7.92313	6.80062	6.17739	5.57248	5.00136	4.47719	4.30185	3.87013	3.50867	3.2385	2.91277	2.77	2.59191	2.56621	2.42133	2.22002	2.11971	2.02131	1.97022	1.87337	1.82482	1.75289	1.66729	1.66474	1.5545	1.53134	1.54365	1.49453	1.45443	1.4384	1.43073	1.4067	1.37428	1.39116	1.34939	1.35822	1.35714	1.33839	1.35302	1.3576	1.38502	1.39125	1.39022	1.44119	1.45838
118	13.7404	11.3612	10.0976	8.30757	6.70062	6.22188	5.49226	4.9387	4.58828	4.12275	3.80401	3.44209	3.36315	3.09439	2.90335	2.67212	2.55603	2.42748	2.25397	2.22746	2.13802	2.09138	1.9576	1.9072	1.88951	1.81367	1.7667	1.71886	1.69835	1.68826	1.66126	1.68749	1.65465	1.6822	1.70818	1.68749	1.68337	1.71469	1.69042	1.73471	1.75958	1.76505	1.78715	1.83682	1.84192	1.91634	1.97468	2.05499	2.09344
119	11.3423	9.20021	8.16305	6.57762	5.85008	5.09782	4.42891	4.05105	3.82061	3.40962	3.16859	2.95856	2.63183	2.50206	2.31062	2.19901	2.08671	2.08917	1.91921	1.77568	1.75852	1.71331	1.59378	1.59951	1.54067	1.5678	1.50675	1.50016	1.47294	1.47566	1.45085	1.41585	1.44888	1.43154	1.44793	1.42794	1.4305	1.4426	1.41998	1.48867	1.47684	1.47246	1.52224	1.51643	1.55422	1.56624	1.58613	1.63106	1.6633
120	24.7039	21.8607	20.5572	18.1165	16.195	15.7187	14.6723	14.2592	13.7501	13.1827	13.3255	12.9446	13.0324	13.3146	13.3576	13.7728	14.0222	14.3228	14.9069	15.0366	15.3994	15.7209	16.0154	16.2289	16.4807	16.6546	16.7856	16.9746	17.2619	17.4055	17.5378	17.7592	17.9296	18.1445	18.359	18.5968	18.6755	18.7836	18.8861	18.9204	19.0085	19.0849	19.1582	19.2187	19.3722	19.4688	19.644	19.7658	19.9579
121	23.4047	20.7569	18.875	16.5363	15.0865	13.6916	12.849	12.0674	11.5054	10.408	10.3393	9.88481	9.63865	9.45619	9.23652	9.28527	9.56895	9.38278	9.70745	9.6551	9.76578	9.98331	10.1525	10.218	10.4221	10.4186	10.5689	10.6877	10.8135	10.9895	11.1047	11.2762	11.4999	11.6328	11.8421	11.9882	12.1739	12.2591	12.4472	12.4658	12.5778	12.663	12.7375	12.8973	13.0102	13.165	13.3164	13.5604	13.785
122	19.619	17.5629	16.2135	14.1993	12.7072	12.2117	11.5117	10.8268	10.3462	9.72333	9.42199	9.60285	9.28303	9.49335	9.74661	9.87804	10.1974	10.43	10.749	10.9304	11.2518	11.6756	11.8142	12.0022	12.1579	12.3145	12.5825	12.7161	12.8224	12.9987	13.3452	13.5527	13.7506	13.92	14.1568	14.376	14.4934	14.6269	14.7408	14.8627	14.9326	15.0808	15.204	15.3803	15.4577	15.6597	15.8684	16.1173	16.396
123	21.5748	18.852	17.2598	15.3652	13.5151	12.8767	11.9312	11.0656	10.8302	9.98612	9.71706	9.34461	9.12023	9.16601	9.10756	9.24022	9.25771	9.28066	9.47734	9.65505	9.72558	9.84211	9.96813	10.1129	10.1392	10.338	10.3693	10.4202	10.5672	10.7227	10.7225	10.8664	10.9894	11.0664	11.2404	11.3884	11.4225	11.565	11.6121	11.6935	11.7451	11.8523	11.9317	12.0431	12.1201	12.1809	12.303	12.4433	12.646
124	19.2422	17.5373	16.6628	14.4179	12.1799	11.5303	10.6366	9.8276	9.13679	8.53629	8.17642	7.79328	7.48762	7.37484	7.28191	7.0534	7.25068	7.03003	7.09992	7.07138	7.28313	7.34124	7.44761	7.41384	7.47749	7.55538	7.60621	7.55528	7.75147	7.90914	7.95544	8.03862	8.04986	8.28954	8.45866	8.50403	8.56112	8.65369	8.71765	8.82836	8.93291	9.0047	9.09421	9.14032	9.21686	9.2897	9.45163	9.57772	9.73746
125	21.5574	18.6595	17.3233	16.2834	15.1602	14.7162	13.4931	12.5288	12.1622	11.3091	11.0866	10.7905	10.9237	11.0644	11.3038	11.3508	11.6371	11.9307	12.1929	12.4336	12.6743	12.9208	13.0968	13.3902	13.6165	13.7902	13.8882	14.1109	14.3601	14.4801	14.7011	14.9446	15.0851	15.3525	15.4701	15.7714	15.8879	15.9526	16.1885	16.2486	16.3587	16.4168	16.5759	16.7053	16.8113	16.983	17.1336	17.3374	17.6024
126	17.2364	15.7044	15.2409	12.9082	11.9436	10.8351	10.1844	9.49836	8.93352	8.54162	8.38812	8.12868	7.96592	8.07039	8.00255	8.1331	8.61038	8.36855	8.90129	9.192	9.29459	9.5414	9.90367	10.0248	10.2557	10.5354	10.7536	10.9272	11.0345	11.3663	11.5609	11.7711	11.9955	12.2334	12.4132	12.5918	12.7885	12.916	13.0382	13.212	13.2856	13.4191	13.5459	13.6793	13.8224	13.9558	14.1982	14.385	14.6703
127	18.7063	16.3879	14.9416	12.9047	11.2553	10.7063	9.95068	9.30426	8.57491	7.89365	7.84905	7.0581	7.28263	7.01555	6.9344	6.9833	7.00027	7.0118	7.01835	7.21252	7.1396	7.45128	7.61888	7.70256	7.8272	8.01876	8.07936	8.19332	8.32501	8.46861	8.55932	8.80917	8.97743	9.14175	9.29641	9.50095	9.62137	9.72068	9.87838	9.98119	10.072	10.2308	10.2859	10.4423	10.5253	10.6569	10.808	10.9996	11.1665
128	23.0055	20.4505	18.8637	16.389	14.4626	13.7136	12.4478	11.8803	11.1412	10.2482	9.95727	9.55849	9.38212	9.33248	9.04815	9.21033	9.32539	9.13362	9.29689	9.3765	9.4917	9.65132	9.84754	10.0132	10.1284	10.3664	10.4312	10.6681	10.7366	10.9519	11.0597	11.2542	11.4693	11.5998	11.8044	12.0451	12.1584	12.3049	12.3836	12.4829	12.568	12.7463	12.8592	12.9557	13.0915	13.2359	13.4922	13.6096	13.8221
129	19.8334	18.0183	16.1133	13.7799	12.0556	11.6065	10.1631	9.60064	9.0768	8.46159	8.22056	7.66058	7.46804	7.25904	7.08714	7.05359	6.99706	7.10625	7.10632	7.14755	7.16441	7.25318	7.2642	7.24704	7.54702	7.45043	7.60736	7.77625	7.86709	7.9152	7.99874	8.15184	8.30085	8.44339	8.56039	8.77173	8.86618	9.01165	9.12451	9.22217	9.30442	9.43902	9.4815	9.5909	9.72238	9.82928	9.96438	10.1357	10.3974
130	19.4242	16.9544	15.4137	13.4137	11.9107	10.9654	10.1235	9.20086	8.75591	7.87871	7.79073	7.42852	7.08635	6.95111	6.97438	6.90011	6.62986	6.79502	6.67774	6.80735	6.94792	6.88518	6.98688	7.08359	7.24153	7.30948	7.34743	7.43712	7.5061	7.62585	7.79977	7.97127	8.15094	8.22578	8.36931	8.5229	8.61029	8.79763	8.84198	9.01243	9.06665	9.16513	9.24326	9.3173	9.4128	9.46803	9.61101	9.71368	9.97175
131	23.3962	20.8606	19.5779	17.4579	15.3879	14.9829	14.0007	13.3905	12.8693	12.0523	12.3904	11.8527	11.6694	11.5991	11.5942	11.4901	11.6497	12.1148	12.3173	12.3288	12.2803	12.6477	12.8204	12.9322	13.1341	13.2713	13.2667	13.5159	13.7122	13.7787	13.8581	14.0745	14.2912	14.395	14.6691	14.8804	14.9374	15.0591	15.1913	15.2347	15.3238	15.4159	15.5143	15.6324	15.7141	15.9292	16.0861	16.2571	16.465
132	18.979	17.7083	16.4601	14.8477	12.4534	11.6306	10.3135	9.24473	8.98887	8.15299	7.40982	7.03895	6.54934	6.27965	6.36671	6.22999	6.15115	6.10707	6.00259	5.91628	6.11439	6.19506	6.24499	6.22129	6.28964	6.34588	6.49367	6.63198	6.68303	6.83289	7.03693	7.06722	7.26612	7.41628	7.53965	7.69449	7.779	7.94703	8.04306	8.05997	8.24891	8.35589	8.47674	8.5905	8.66743	8.77136	8.95112	9.05212	9.24431
133	20.1991	17.3469	14.7259	13.388	12.3166	11.7205	10.4933	9.92033	9.0136	8.77815	8.19349	7.65249	7.45521	7.38653	7.39005	7.31753	7.26176	7.33573	7.39463	7.41674	7.58463	7.82908	7.92749	8.00965	8.11247	8.22412	8.39664	8.55712	8.70119	8.85752	8.98941	9.13326	9.24304	9.38033	9.56613	9.68493	9.84019	9.98139	10.0425	10.1508	10.2541	10.3673	10.4051	10.5634	10.6784	10.7965	10.9465	11.1177	11.3075
134	19.1915	16.4872	15.6865	14.596	13.5045	12.1343	11.0921	10.3488	9.80911	9.08867	9.07871	8.56468	8.30879	8.40774	8.31103	8.49252	8.37939	8.59941	8.7958	9.02881	9.21312	9.35588	9.58236	9.83417	9.97157	10.2415	10.3359	10.6149	10.7367	11.0201	11.1338	11.3873	11.5105	11.7816	11.9678	12.1072	12.2551	12.4698	12.5078	12.643	12.738	12.8498	12.9799	13.0802	13.207	13.2588	13.4326	13.5409	13.6825
135	20.4028	17.7093	16.3909	14.2704	12.1773	11.4846	10.4661	9.87304	9.31542	8.73252	8.18364	7.79434	7.54745	7.47651	7.0921	7.06449	7.04584	6.92399	6.83646	6.95111	6.85299	6.90793	6.96154	6.99331	6.98375	7.06782	7.09252	7.21094	7.24318	7.32328	7.47051	7.57407	7.64231	7.84876	7.99242	8.13743	8.18282	8.28604	8.41911	8.54071	8.62443	8.68717	8.7605	8.85493	8.96512	9.07775	9.25862	9.40706	9.60995
136	18.568	16.3407	15.1902	13.0285	11.4153	10.6155	9.95776	9.19445	8.9794	8.10725	7.98674	7.77119	7.85545	7.57184	7.75855	7.82705	7.88967	8.10262	8.28879	8.68939	8.81833	9.09808	9.2838	9.55806	9.76308	10.0449	10.179	10.4505	10.5691	10.7544	10.9986	11.0992	11.3292	11.5785	11.8143	12.0215	12.1391	12.3278	12.4531	12.6094	12.6747	12.8209	12.9527	13.0639	13.1718	13.2192	13.4085	13.5483	13.7632
137	20.9811	18.1288	16.8199	14.7315	13.4184	12.4439	12.1412	11.1226	10.4163	9.75993	9.24887	9.09599	8.79744	8.6689	8.88386	8.80429	9.0205	9.05365	9.28441	9.41214	9.56028	9.71764	9.96437	10.0481	10.1986	10.264	10.2954	10.4639	10.5807	10.6544	10.7201	10.8496	11.0205	11.113	11.2775	11.3829	11.5009	11.6168	11.6775	11.7291	11.7891	11.8831	11.9227	11.9497	12.0172	12.0551	12.1769	12.2298	12.4014
138	18.5127	16.7163	15.1687	12.7796	10.6914	10.4232	9.23056	8.84146	8.20772	7.70492	7.18976	6.97654	6.61379	6.33752	6.21157	6.21832	6.01147	5.95029	5.90568	5.83155	5.90131	5.90039	5.86237	6.00336	6.01481	5.97362	6.06221	6.15572	6.12029	6.27581	6.26095	6.38104	6.52018	6.60751	6.74954	6.81894	6.89783	7.02281	7.10678	7.14331	7.24626	7.30196	7.3823	7.4018	7.51401	7.60713	7.71575	7.88673	8.02594
139	20.181	17.7115	16.265	14.1868	12.3299	11.735	10.7779	9.81783	9.67267	8.75642	8.36585	7.84849	7.58097	7.40302	7.24249	7.21419	7.21517	7.27723	7.10384	7.19632	7.15376	7.15597	7.28413	7.23113	7.26861	7.30598	7.31611	7.36606	7.35197	7.44029	7.46281	7.57343	7.63994	7.73041	7.84707	7.94919	8.00906	8.0799	8.16567	8.18755	8.27176	8.33598	8.42075	8.40937	8.51286	8.58509	8.7012	8.77304	8.97504
140	16.3259	13.921	13.3029	10.9375	9.94204	8.97203	8.21293	7.74809	7.20436	6.73475	6.35116	6.1171	5.94252	6.06369	5.70865	5.81088	5.9907	6.03287	6.13848	6.0549	6.22531	6.41399	6.44373	6.51466	6.62143	6.69624	6.7786	6.89733	6.95542	6.96393	7.19095	7.1885	7.32524	7.51198	7.57337	7.68141	7.79434	7.8671	8.00639	7.99495	8.11292	8.19762	8.24068	8.34166	8.43212	8.53917	8.65538	8.75147	8.88914
141	21.1678	18.57	17.4823	15.9686	13.4102	12.4575	11.8107	11.1107	10.6255	9.8415	9.38762	9.34851	9.24131	9.15846	9.00409	9.25938	9.45994	9.64209	9.74063	10.0084	10.0919	10.3843	10.4664	10.6417	10.9779	11.1337	11.2683	11.3935	11.5828	11.818	11.9312	12.1481	12.2349	12.3836	12.6404	12.7373	12.865	13.0463	13.1668	13.1956	13.2963	13.3792	13.4409	13.511	13.6173	13.7205	13.8394	13.944	14.0476
142	19.3726	17.4887	15.4649	13.3439	11.7409	10.9447	9.89683	8.9784	8.43417	7.98142	7.61867	7.19264	7.09115	6.59125	6.59207	6.41126	6.4727	6.29314	6.4227	6.33427	6.29547	6.25749	6.40064	6.3614	6.33762	6.43829	6.29257	6.44319	6.47342	6.49098	6.56151	6.59114	6.75892	6.82454	6.94358	7.03973	7.04958	7.16843	7.23079	7.23619	7.27764	7.31301	7.34582	7.39671	7.48109	7.58948	7.68931	7.85545	8.00312
143	10.6528	8.59518	7.67983	6.23691	5.23585	4.51473	4.1655	3.6568	3.40668	3.19284	2.80006	2.64433	2.37089	2.22467	1.97665	1.97381	1.79564	1.71946	1.60473	1.49496	1.42005	1.34703	1.34556	1.32771	1.2444	1.20878	1.17067	1.1255	1.14316	1.06058	1.08101	1.05483	1.03498	1.01913	1.0429	1.01694	1.00631	0.991696	1.02133	1.03012	1.01956	1.02303	1.06827	1.0339	1.04741	1.06375	1.08658	1.12399	1.1344
144	13.5876	11.1382	10.0524	8.44843	7.05974	6.56692	5.88564	5.37898	4.93401	4.3296	4.25608	3.93606	3.72418	3.61004	3.33526	3.22144	3.20263	3.15218	3.04827	2.95293	2.8691	2.88278	2.84255	2.83905	2.78842	2.84852	2.83686	2.82683	2.83499	2.8217	2.88321	2.84356	2.89631	2.89707	2.91234	2.97817	2.99813	3.00069	3.03566	3.02373	3.0303	3.03704	3.0773	3.13777	3.1598	3.2191	3.28265	3.33828	3.38442
145	15.3837	12.8795	12.0484	9.97148	8.08282	7.34955	6.67516	6.05803	5.49379	5.16738	4.71805	4.36744	4.02986	3.85999	3.45924	3.51006	3.38837	3.24814	3.0575	3.07953	2.91522	2.86549	2.78311	2.78483	2.72925	2.76882	2.74372	2.68528	2.66611	2.64354	2.63951	2.69361	2.68346	2.70371	2.72276	2.77283	2.8136	2.83312	2.89771	2.87886	2.91709	2.96794	3.01928	3.01341	3.08726	3.16241	3.23615	3.35866	3.46168
146	14.0741	11.9106	10.2657	8.59714	7.00984	6.43143	5.91954	5.15017	4.71625	4.30093	3.94021	3.73499	3.52895	3.24866	3.03439	2.84386	2.67207	2.64676	2.47176	2.55464	2.38941	2.3442	2.22962	2.21494	2.18476	2.16749	2.15263	2.16847	2.13568	2.12235	2.11127	2.06418	2.08506	2.07499	2.06516	2.08442	2.10692	2.08571	2.12255	2.12033	2.14742	2.13069	2.17047	2.13471	2.13637	2.19255	2.22241	2.23067	2.32264
147	13.4187	11.0573	10.1624	8.51641	7.08237	6.31054	5.62964	5.05747	4.72955	4.45912	4.01496	3.77382	3.50947	3.20858	2.9184	2.70723	2.6635	2.53902	2.3859	2.28685	2.21788	2.19403	2.1075	2.00879	1.98838	1.90955	1.88719	1.86249	1.8469	1.82213	1.84843	1.82092	1.78699	1.80798	1.81648	1.85054	1.83678	1.84385	1.84463	1.85282	1.89234	1.89749	1.93738	1.97407	2.02903	2.08433	2.16524	2.25491	2.28787
148	14.8101	12.0842	11.1632	9.32417	7.8181	7.29148	6.45198	5.96835	5.57436	4.94022	4.80316	4.47319	4.33261	4.06575	3.92641	3.75102	3.66042	3.55234	3.48385	3.4267	3.34962	3.41133	3.35047	3.3576	3.30947	3.2864	3.35559	3.36566	3.46459	3.44923	3.51645	3.55485	3.5516	3.64916	3.69798	3.7197	3.77419	3.81753	3.89705	3.93081	4.01032	4.0415	4.05028	4.16061	4.23185	4.296	4.33217	4.39595	4.47507
149	19.4603	16.4172	15.2384	12.4982	10.5819	9.34775	8.63821	8.05234	7.28776	6.46884	6.27697	5.85603	5.332	5.15002	4.68928	4.5086	4.41788	4.08321	3.8458	3.73478	3.6165	3.67243	3.48782	3.44057	3.39047	3.35259	3.22787	3.21268	3.15317	3.22249	3.17195	3.17023	3.15466	3.18564	3.2076	3.17446	3.26782	3.26263	3.28884	3.2761	3.30953	3.30612	3.32274	3.40964	3.44021	3.51006	3.58516	3.70021	3.75343
150	16.1254	13.4956	11.9946	10.307	8.29658	7.63807	6.78951	6.01173	5.47702	4.83536	4.56969	4.17107	4.0022	3.76171	3.28394	3.27194	3.1199	2.94763	2.7865	2.58445	2.48514	2.41576	2.34252	2.30149	2.20727	2.14393	2.11221	2.04672	2.0241	1.98128	1.99686	1.96461	1.97807	1.98552	2.0054	1.96981	1.94564	1.90991	1.95086	1.97011	1.9731	1.99556	2.07777	2.07069	2.1107	2.19735	2.25037	2.30458	2.35514
151	13.7094	11.3451	10.1003	8.33719	7.03154	6.39634	5.56579	5.03385	4.5421	4.10239	3.88369	3.61889	3.2139	3.02753	2.89711	2.63871	2.47402	2.41601	2.2466	2.13435	1.99877	1.85382	1.90401	1.8675	1.75044	1.66808	1.66844	1.59767	1.59151	1.54594	1.56109	1.46557	1.47759	1.4521	1.50265	1.45433	1.42598	1.42758	1.44856	1.41171	1.4167	1.43211	1.41145	1.44418	1.48229	1.52609	1.55228	1.58691	1.65604
152	13.1848	11.1951	10.1578	8.47319	7.04295	6.62829	5.90522	5.35774	4.92687	4.4409	4.13396	3.67798	3.4392	3.3062	3.00709	2.81442	2.65287	2.56002	2.39836	2.29117	2.15578	2.1046	2.01589	1.87357	1.83924	1.79876	1.72234	1.65413	1.67369	1.59706	1.62785	1.57525	1.52144	1.50165	1.53639	1.51988	1.48391	1.50474	1.46824	1.52189	1.46726	1.48078	1.51351	1.50433	1.51578	1.55362	1.59187	1.60131	1.66459
153	15.2685	11.9307	10.7434	8.99067	7.62326	6.7603	6.34638	5.4312	4.98182	4.67736	4.36644	4.09948	3.87971	3.64309	3.38951	3.28822	3.13697	2.99824	2.94255	2.89138	2.81186	2.82332	2.74884	2.677	2.78036	2.73534	2.67355	2.65525	2.70653	2.68999	2.77145	2.77709	2.82508	2.85527	2.8725	2.91774	2.93345	2.96648	3.04388	3.03646	3.12543	3.14216	3.2125	3.27798	3.33548	3.40525	3.48143	3.56509	3.62154
154	16.8775	14.9242	13.1083	11.2219	9.53631	8.51854	7.86864	7.03037	6.54084	5.88126	5.583	5.07268	4.87538	4.41212	4.19431	3.946	3.8139	3.60069	3.41742	3.31708	3.20112	3.13912	3.07793	2.97222	2.8351	2.83469	2.80723	2.81928	2.69497	2.64933	2.68255	2.64079	2.70206	2.70963	2.70201	2.76761	2.77106	2.84947	2.88411	2.92298	2.94536	2.92816	2.98027	3.04294	3.08353	3.16367	3.26744	3.34447	3.50306
155	15.4924	12.9463	11.3697	9.6203	8.62953	7.82869	6.8973	6.00437	5.83448	5.21957	4.78498	4.11246	3.94255	3.63032	3.461	3.2247	3.00445	2.96269	2.69612	2.48804	2.34726	2.26973	2.18951	2.14057	1.98315	1.95985	1.83543	1.83729	1.74047	1.6901	1.68575	1.64026	1.64215	1.60184	1.54983	1.56004	1.54716	1.5324	1.50054	1.51551	1.50266	1.54732	1.54166	1.54386	1.61226	1.60441	1.63249	1.70566	1.74825
156	19.2822	16.7143	15.1939	12.7	10.8241	9.99972	9.00505	8.66583	8.18719	7.23393	6.84865	6.46645	6.12857	5.86853	5.49196	5.45231	5.26216	5.18006	5.12552	5.13241	4.86029	4.94931	4.88209	4.84194	4.83493	4.81353	4.84626	4.79917	4.8301	4.9134	5.02561	5.00055	4.97843	5.00289	5.0499	5.07439	5.08382	5.17589	5.21566	5.2714	5.3352	5.37557	5.38326	5.50132	5.55441	5.63195	5.66727	5.74193	5.83081
157	17.3677	14.6676	13.279	11.3332	9.5317	8.41932	7.47765	6.80104	6.01086	5.47306	5.01797	4.60319	4.43119	3.95039	3.67347	3.53881	3.39735	3.12414	2.87097	2.9112	2.71011	2.64435	2.58527	2.39791	2.3514	2.3558	2.25442	2.24816	2.17461	2.05403	2.18455	2.16748	2.15782	2.1338	2.1753	2.19887	2.20731	2.23509	2.2077	2.23901	2.25271	2.27129	2.33601	2.38821	2.47918	2.59555	2.694	2.84924	2.9653
158	14.9501	12.0215	10.7109	8.81311	7.26491	6.5482	6.19404	5.46997	5.02348	4.75498	4.2342	3.86924	3.71581	3.57396	3.28025	3.12767	2.9974	2.82561	2.71485	2.74334	2.60694	2.60326	2.49462	2.48334	2.52557	2.43881	2.39934	2.39369	2.37404	2.42029	2.48008	2.47672	2.50466	2.51043	2.52177	2.58302	2.58067	2.6693	2.72965	2.70263	2.78102	2.78526	2.85557	2.90402	2.96824	3.04212	3.11454	3.20396	3.26227
159	20.0247	16.2568	14.46	12.7767	10.2925	9.50057	8.10604	7.41961	6.58308	5.80884	5.3551	4.93375	4.50381	4.01337	3.80282	3.50781	3.13272	3.12035	2.85787	2.7299	2.61188	2.52293	2.39805	2.2475	2.14237	2.03532	1.95668	1.94879	1.88819	1.83699	1.84109	1.79975	1.76351	1.6828	1.6808	1.67195	1.6706	1.61678	1.62582	1.64384	1.64241	1.64483	1.64809	1.70125	1.69383	1.70372	1.77975	1.7864	1.83541
160	16.1254	13.4956	11.9946	10.307	8.29658	7.63807	6.78951	6.01173	5.47702	4.83536	4.56969	4.17107	4.0022	3.76171	3.28394	3.27194	3.1199	2.94763	2.7865	2.58445	2.48514	2.41576	2.34252	2.30149	2.20727	2.14393	2.11221	2.04672	2.0241	1.98128	1.99686	1.96461	1.97807	1.98552	2.0054	1.96981	1.94564	1.90991	1.95086	1.97011	1.9731	1.99556	2.07777	2.07069	2.1107	2.19735	2.25037	2.30458	2.35514
161	16.6486	12.9588	11.4987	10.4196	9.53478	8.55244	7.59427	6.76491	6.37843	5.50462	5.3177	4.68695	4.48685	4.21366	3.80949	3.70904	3.44549	3.3434	3.14374	3.04641	2.94376	2.81874	2.81214	2.61183	2.63903	2.61761	2.60342	2.47247	2.49263	2.423	2.50899	2.41528	2.36592	2.4326	2.44943	2.47112	2.44154	2.47325	2.52807	2.52611	2.46862	2.53551	2.57108	2.59213	2.63825	2.67	2.75475	2.82857	2.88423
162	14.2777	11.9504	10.0806	8.77094	7.98272	7.14719	6.40008	5.50379	5.19119	4.78588	4.16575	3.83202	3.51601	3.30866	2.84157	2.76673	2.63532	2.55913	2.38078	2.24509	2.19204	2.13516	1.96635	1.89391	1.76422	1.70263	1.60834	1.61334	1.54557	1.54575	1.49375	1.47768	1.45532	1.40402	1.41374	1.3984	1.38572	1.40478	1.38326	1.42215	1.36178	1.3827	1.38327	1.43253	1.46824	1.46772	1.55203	1.57336	1.64159
163	11.4319	9.79527	8.49126	6.88988	5.74833	5.26212	4.70321	4.22123	3.81699	3.42873	3.10438	2.93873	2.69644	2.5204	2.39109	2.2453	2.07108	1.94605	1.7807	1.70323	1.65073	1.5855	1.51025	1.45284	1.38674	1.37273	1.25644	1.2434	1.19039	1.1678	1.18478	1.13558	1.11723	1.0945	1.09188	1.08984	1.02136	1.02229	1.02259	1.03135	1.02292	1.01237	1.01723	1.02914	1.01477	1.03798	1.04529	1.04779	1.05915
164	13.0254	11.1445	9.46807	8.00792	6.81742	6.12493	5.51537	4.96144	4.68067	4.1967	3.86365	3.62738	3.37411	3.15395	2.88308	2.7443	2.47709	2.44293	2.34567	2.17352	2.16782	2.06113	1.97286	1.88822	1.85729	1.79599	1.75347	1.67397	1.67114	1.64515	1.66196	1.63876	1.58725	1.58038	1.57655	1.58829	1.51311	1.55601	1.54115	1.56142	1.5515	1.58753	1.62116	1.60163	1.63262	1.63625	1.6755	1.71622	1.75032
165	15.1988	12.7867	11.3722	9.30244	8.10733	7.4207	6.57216	6.11984	5.35056	4.90885	4.66673	4.16068	3.94522	3.65511	3.44213	3.29495	3.11333	2.9356	2.86591	2.82219	2.66244	2.56066	2.552	2.45522	2.45567	2.36299	2.29672	2.29713	2.28451	2.2257	2.27976	2.26215	2.26913	2.27164	2.21792	2.2435	2.29536	2.24938	2.25209	2.27146	2.32156	2.37162	2.42109	2.472	2.50018	2.53477	2.5799	2.61855	2.63954
166	18.7598	16.085	14.3432	12.7206	10.6111	9.65402	8.48703	7.81813	7.23948	6.5611	6.09413	5.46939	4.90071	4.70678	4.42261	4.21453	3.80184	3.68507	3.44745	3.48697	3.15296	3.10274	3.04986	2.90968	2.80349	2.79476	2.65857	2.60638	2.62281	2.49418	2.57472	2.50768	2.54845	2.51012	2.55431	2.58393	2.59814	2.59394	2.58166	2.63697	2.60756	2.69104	2.73581	2.81725	2.86863	2.94653	3.02656	3.10136	3.22052
167	14.146	12.1566	10.7636	9.28425	7.45657	6.6771	6.23118	5.32283	5.13652	4.52283	4.02812	3.59534	3.43662	3.17574	2.92966	2.73738	2.65375	2.45009	2.21401	2.16161	2.01727	2.02527	1.84441	1.77198	1.70625	1.68981	1.56617	1.51355	1.49577	1.47144	1.46894	1.37571	1.35077	1.33864	1.36973	1.30704	1.29722	1.28589	1.28387	1.30468	1.23416	1.24876	1.29244	1.25392	1.30317	1.31213	1.35757	1.36293	1.37319
168	12.9732	9.85182	8.57669	7.62607	6.58708	5.98844	5.13324	4.80996	4.23209	3.85078	3.51074	3.16695	2.95367	2.75529	2.5393	2.28534	2.24843	2.09354	1.93877	1.9613	1.81521	1.82445	1.69946	1.62379	1.61449	1.56008	1.5066	1.4543	1.46978	1.43922	1.41796	1.38374	1.33538	1.32859	1.33453	1.33041	1.34606	1.33192	1.32835	1.34969	1.35612	1.34395	1.35844	1.43144	1.39007	1.43884	1.46883	1.51753	1.54339
169	12.9069	10.4678	9.32467	7.8624	6.10003	5.70316	4.72075	4.45588	4.06765	3.67201	3.4305	3.14843	2.94144	2.74281	2.47947	2.3087	2.18962	2.16796	1.99979	1.88101	1.80881	1.80427	1.68836	1.66189	1.60295	1.55856	1.52401	1.46913	1.47825	1.40619	1.40462	1.33088	1.35245	1.35665	1.36563	1.36821	1.3411	1.32356	1.3873	1.3473	1.35586	1.37921	1.3879	1.39335	1.41502	1.47557	1.52347	1.57014	1.61982
170	13.6548	11.451	10.3142	8.16921	6.80966	6.35338	5.71999	5.0529	4.88111	4.29918	4.12387	3.76911	3.45475	3.29157	3.06597	2.86565	2.83823	2.68725	2.5762	2.40079	2.42626	2.37731	2.23275	2.20588	2.1874	2.17293	2.18966	2.0933	2.04355	2.02682	2.07917	1.97976	2.0039	2.00227	2.00804	2.02288	2.00888	2.0249	2.07645	2.0768	2.06882	2.08478	2.10034	2.13785	2.13091	2.19131	2.18381	2.24961	2.2649
171	12.0126	10.1186	8.91307	7.75343	6.41174	5.85448	5.13369	4.7467	4.30692	3.81587	3.70166	3.43041	3.13729	3.0049	2.86234	2.71127	2.46487	2.4654	2.32621	2.23578	2.08435	2.14553	2.04608	1.98567	1.96069	1.98111	1.9482	1.91744	1.87299	1.84502	1.864	1.84493	1.84149	1.84549	1.88483	1.9125	1.88967	1.8969	1.94477	1.88803	1.9247	1.95474	1.98344	2.00006	1.99978	2.01997	2.09954	2.13776	2.20278
172	12.8488	10.761	9.36437	7.88753	6.57985	6.06933	5.33708	4.98028	4.52218	4.04812	3.83884	3.66703	3.40708	3.399	3.12319	2.9865	2.86629	2.86784	2.79991	2.71757	2.59945	2.66067	2.55546	2.57378	2.56654	2.52182	2.58659	2.49094	2.64334	2.6036	2.69387	2.70392	2.69697	2.71901	2.78651	2.80003	2.82142	2.84007	2.89235	2.90243	2.98183	3.03438	3.03534	3.04942	3.10025	3.15328	3.20855	3.22036	3.2525
173	14.2172	11.7322	9.67143	9.70467	8.24058	7.47903	6.61628	5.89017	5.70267	4.76737	4.33952	4.09253	3.75108	3.58064	3.32657	3.00297	2.87613	2.77279	2.57958	2.49352	2.33443	2.23208	2.16289	2.03259	1.94468	1.94555	1.86542	1.80124	1.80447	1.77496	1.7515	1.72202	1.65134	1.66864	1.64116	1.62279	1.58865	1.55632	1.63098	1.6095	1.61223	1.6362	1.6587	1.68954	1.7384	1.71747	1.76427	1.76643	1.82303
174	12.3482	10.5911	9.25407	8.05611	6.64504	5.73201	5.21359	4.6823	4.18193	3.79546	3.42895	3.24883	2.84926	2.69794	2.55586	2.37753	2.22395	2.07174	1.96019	1.81765	1.76465	1.69268	1.64192	1.51778	1.41642	1.44457	1.37218	1.29742	1.25329	1.20355	1.19167	1.13052	1.12669	1.06737	1.12102	1.11687	1.06914	1.04946	1.02703	1.03643	1.02825	1.02181	1.01677	1.01554	1.02216	1.0447	1.06241	1.07974	1.07323
175	13.2987	11.8619	10.3536	8.63406	7.25196	6.89957	6.06286	5.46424	5.06675	4.37286	4.27727	3.86057	3.65269	3.41525	3.2326	3.20183	3.01966	2.90921	2.82475	2.69205	2.61775	2.58314	2.59247	2.47362	2.50316	2.39586	2.38958	2.39661	2.36646	2.4131	2.44055	2.36051	2.39756	2.38998	2.41966	2.43856	2.4528	2.46782	2.48288	2.51992	2.54315	2.56639	2.56435	2.59907	2.62364	2.64057	2.65057	2.73772	2.75275
176	16.7152	13.6799	12.2782	10.3185	9.02984	8.13814	7.36851	6.42912	5.74291	5.42767	4.98764	4.52225	4.22835	3.93521	3.47106	3.26178	3.09433	2.96209	2.75177	2.54791	2.48646	2.27978	2.22401	2.15866	2.01966	1.91576	1.86316	1.78747	1.73858	1.66994	1.67225	1.65999	1.603	1.58496	1.53858	1.56518	1.52099	1.50702	1.52909	1.54818	1.50594	1.53197	1.56416	1.55859	1.60864	1.57776	1.61734	1.62002	1.67057
177	13.29	11.2331	9.946	8.34682	6.87809	6.20793	5.62657	4.80801	4.599	4.05803	3.79153	3.48503	3.14863	3.15658	2.79449	2.58553	2.54782	2.34554	2.25756	2.06867	1.9321	1.91087	1.89653	1.76231	1.76883	1.67234	1.65906	1.5877	1.52021	1.51409	1.50714	1.46348	1.42798	1.38721	1.42487	1.41424	1.37576	1.38053	1.38134	1.38511	1.40601	1.4185	1.43855	1.41626	1.46085	1.49459	1.55261	1.59705	1.64735
178	13.4185	10.6535	9.49477	8.55499	7.40468	6.7442	6.18849	5.59664	5.25018	4.57663	4.21433	3.97953	3.75012	3.53506	3.33625	3.18814	2.99086	3.01153	2.75623	2.80273	2.71313	2.61839	2.56241	2.53519	2.49714	2.42372	2.47202	2.43497	2.44788	2.41341	2.48058	2.46309	2.46356	2.44584	2.47795	2.49762	2.47204	2.48604	2.54311	2.6045	2.56287	2.6075	2.59473	2.62743	2.65985	2.66628	2.71751	2.7487	2.77922
179	11.0167	9.39451	7.85696	6.61782	5.56175	5.11166	4.56467	4.20714	3.7126	3.30113	3.15591	2.79143	2.61907	2.51594	2.27226	2.10442	1.94999	1.77161	1.71558	1.64464	1.57455	1.49296	1.41922	1.39664	1.31601	1.25338	1.20762	1.16921	1.13725	1.10651	1.1009	1.08891	1.05429	1.04126	1.04269	0.996567	0.980443	0.988801	0.975223	1.00023	0.98515	0.971089	0.949291	0.983016	0.986822	0.992559	1.01216	1.03208	1.06704
180	12.1385	9.85778	8.66238	7.42732	6.06912	5.62202	4.87087	4.57446	4.01816	3.64253	3.31904	3.07646	2.76451	2.55228	2.43113	2.23426	2.08963	2.00946	1.85106	1.80187	1.6973	1.61234	1.56245	1.43068	1.40377	1.3701	1.2959	1.28011	1.26527	1.21169	1.22109	1.16247	1.12644	1.11547	1.13649	1.07696	1.06404	1.09153	1.07977	1.07748	1.03638	1.04746	1.04725	1.04571	1.04248	1.07621	1.07833	1.06327	1.09782
181	11.0588	9.58847	8.21347	6.91885	5.60996	5.25855	4.5292	4.07565	3.81452	3.47044	3.14794	2.81516	2.67825	2.44716	2.35819	2.10487	2.0103	1.93691	1.86295	1.75784	1.62434	1.60382	1.53497	1.46653	1.41346	1.3503	1.35994	1.29781	1.2744	1.23228	1.2595	1.22324	1.17843	1.17482	1.1593	1.14347	1.12341	1.14871	1.12573	1.12368	1.13474	1.11439	1.13501	1.13238	1.14152	1.12218	1.16408	1.16975	1.19199
182	12.4024	10.6102	9.53879	7.94967	6.55836	5.86508	5.33194	4.56916	4.22231	3.72853	3.58635	3.17044	3.02652	2.93101	2.55785	2.4465	2.22783	2.13509	2.1625	1.97295	1.80865	1.78565	1.74452	1.63742	1.53694	1.50001	1.46626	1.42046	1.38847	1.35542	1.34275	1.32893	1.29426	1.28137	1.25537	1.25723	1.24048	1.21153	1.23197	1.23555	1.19735	1.20696	1.24065	1.23364	1.25301	1.2443	1.29432	1.33459	1.38032
183	12.2598	10.3295	8.85652	7.2628	6.30088	5.73151	5.16482	4.64095	4.24414	3.93823	3.68074	3.19778	3.11085	3.03108	2.78325	2.67269	2.50358	2.46016	2.28098	2.25361	2.12401	2.11382	2.14092	2.06522	1.98667	1.97518	1.98811	1.92521	1.92051	1.9161	1.91007	1.9186	1.89947	1.90488	1.95061	1.98773	1.89546	1.95478	1.97561	1.97963	1.9851	2.03265	2.01947	2.0327	2.10731	2.10275	2.1075	2.15775	2.20802
184	14.2092	11.8747	10.9657	9.27589	7.73002	6.84151	6.15925	5.48938	5.09028	4.85648	4.42443	4.12504	3.7945	3.62773	3.49049	3.25146	3.18122	2.965	2.89637	2.81615	2.73202	2.65628	2.55016	2.51986	2.47621	2.53657	2.53457	2.43583	2.45786	2.44652	2.48171	2.45286	2.41945	2.40728	2.43445	2.4788	2.43917	2.43038	2.48616	2.47193	2.47681	2.46319	2.47595	2.49056	2.51848	2.50872	2.53161	2.58176	2.61643
185	11.835	10.4275	9.21363	7.5425	6.34582	5.90385	5.38425	4.55673	4.17253	3.88747	3.44868	3.18143	3.01126	2.78071	2.64473	2.33464	2.27331	2.14837	1.95192	1.90931	1.84435	1.71722	1.68561	1.58034	1.59219	1.54979	1.4687	1.39081	1.3836	1.35601	1.38087	1.3188	1.27156	1.28723	1.25897	1.24768	1.24035	1.23712	1.22727	1.26396	1.26736	1.23095	1.2793	1.2476	1.27708	1.30082	1.32299	1.35092	1.37587
186	15.1914	12.5192	11.2119	9.34413	7.63228	6.6288	6.11709	5.48358	5.03565	4.46329	4.1668	3.78151	3.58683	3.3226	3.04834	2.93259	2.78397	2.61091	2.37614	2.40958	2.30537	2.24296	2.11525	2.02978	1.9877	1.9031	1.89703	1.8473	1.86658	1.84841	1.77838	1.79374	1.78907	1.80783	1.82546	1.83502	1.79916	1.82575	1.83928	1.84008	1.8763	1.86714	1.92161	1.98247	2.02253	2.07883	2.14827	2.21819	2.27575
187	13.2553	11.3792	10.0331	8.27836	7.01193	6.47029	5.61032	5.08886	4.84664	4.24009	3.94128	3.50752	3.31033	3.01073	2.83173	2.69472	2.49899	2.37354	2.20876	2.13265	1.91694	1.95113	1.85443	1.77155	1.65462	1.57491	1.5533	1.48028	1.43908	1.38668	1.37309	1.34349	1.31147	1.26533	1.2643	1.21461	1.20356	1.22178	1.17565	1.1901	1.18994	1.18381	1.19495	1.18658	1.20714	1.23918	1.27047	1.28877	1.32534
188	15.8634	12.8237	11.3239	9.61769	7.7412	7.08503	6.1916	5.77564	5.03152	4.45405	4.18425	3.59591	3.39921	3.00942	2.93032	2.60775	2.54719	2.29149	2.1984	2.0776	1.94417	1.8608	1.73244	1.63631	1.61623	1.52303	1.4613	1.4407	1.3882	1.35251	1.33589	1.28488	1.26326	1.24399	1.23036	1.21765	1.18009	1.18566	1.13882	1.17488	1.15019	1.16025	1.14405	1.16729	1.18209	1.17663	1.22038	1.24341	1.25419
189	17.7472	14.9653	13.5691	11.4734	9.64678	8.8472	7.84685	6.72568	6.29872	5.58631	5.11705	4.69318	4.31763	3.92088	3.61416	3.32814	3.25988	2.96155	2.76928	2.7473	2.60913	2.57385	2.39334	2.30561	2.26052	2.14639	2.06671	2.0595	2.01591	1.99889	1.96387	1.91214	1.90506	1.84614	1.87337	1.85008	1.86701	1.88244	1.87381	1.86207	1.87353	1.8813	1.92382	1.90396	1.93101	1.98255	1.98345	2.05157	2.07354
190	12.373	10.0283	8.8349	7.43416	6.16001	5.43976	4.87746	4.46993	4.07479	3.54629	3.31823	3.08231	2.86394	2.62615	2.48423	2.3389	2.14468	2.09736	1.9893	1.8873	1.85572	1.75368	1.73915	1.62831	1.63842	1.53566	1.52004	1.49107	1.46444	1.41723	1.40122	1.38792	1.40906	1.39538	1.35414	1.39851	1.39393	1.38724	1.38552	1.38988	1.36596	1.41618	1.42835	1.42024	1.43816	1.45451	1.504	1.55604	1.57595
191	14.1271	12.4286	11.0351	9.2333	7.66896	7.23364	6.7665	5.90435	5.52278	4.88199	4.75585	4.25256	4.1004	3.82906	3.51284	3.3555	3.26975	3.18144	3.0475	2.9669	2.98331	2.89442	2.79894	2.85664	2.64937	2.72319	2.67367	2.69976	2.68438	2.60107	2.68269	2.72579	2.75286	2.7386	2.83325	2.85017	2.85873	2.98204	2.95155	3.03341	3.0483	3.16074	3.17173	3.21822	3.37441	3.42056	3.54406	3.64715	3.76557
192	15.6704	13.2574	12.2277	10.4803	9.02249	7.94679	7.35696	6.33487	6.0943	5.63621	5.04248	4.75892	4.30313	4.15307	3.76666	3.66829	3.55086	3.43998	3.21196	3.14428	3.05549	2.90253	2.91539	2.84344	2.74865	2.66343	2.67684	2.68811	2.67049	2.67296	2.65516	2.69021	2.70205	2.61586	2.73845	2.73858	2.71345	2.75769	2.74854	2.79654	2.80146	2.83066	2.89684	2.90095	2.92054	2.94203	3.03956	3.10334	3.23263
193	12.2481	10.6889	9.44687	8.01823	6.78023	6.24519	5.39988	4.79975	4.43971	4.05308	3.71239	3.29634	3.02282	2.88743	2.68088	2.51552	2.27439	2.33111	2.11087	1.99354	1.86066	1.7968	1.73247	1.63441	1.62054	1.54017	1.49698	1.47774	1.4077	1.40441	1.38828	1.34241	1.31094	1.29508	1.29578	1.2745	1.25241	1.24833	1.2481	1.27376	1.21771	1.23442	1.25477	1.25447	1.29357	1.29467	1.31133	1.32866	1.36591
194	12.0755	10.2892	9.37253	7.68602	6.26357	5.92262	5.44892	4.79507	4.26407	3.7974	3.72524	3.30114	3.14261	2.92867	2.73104	2.57323	2.3463	2.12617	2.02672	1.97525	1.87913	1.75961	1.6652	1.63608	1.56873	1.49347	1.51069	1.40404	1.34126	1.30091	1.30836	1.24393	1.25587	1.2276	1.22072	1.2131	1.14158	1.14687	1.14351	1.13184	1.10179	1.13084	1.11467	1.10834	1.12461	1.13973	1.15626	1.15378	1.20596
195	14.0265	11.7238	10.6658	8.54612	7.09364	6.40492	5.47909	5.04211	4.51577	4.11593	3.79427	3.46384	3.1582	2.92815	2.69173	2.48381	2.38182	2.27721	2.12418	2.07313	1.91299	1.85061	1.80149	1.739	1.62856	1.58365	1.54382	1.56081	1.49831	1.45434	1.47827	1.45528	1.39818	1.42201	1.3793	1.41446	1.39824	1.41525	1.39627	1.42188	1.42479	1.41544	1.45645	1.48859	1.49244	1.55205	1.56452	1.60354	1.6454
196	14.3699	12.4185	11.0176	9.13955	7.7675	7.14678	6.46721	5.65522	5.27585	4.73449	4.34973	4.04204	3.68196	3.59386	3.21627	2.96656	2.81318	2.72655	2.52564	2.44205	2.30263	2.17186	2.15968	2.06584	1.9558	1.87475	1.7996	1.78636	1.74641	1.64468	1.66082	1.60351	1.57651	1.55323	1.58722	1.54015	1.52103	1.56296	1.52926	1.54059	1.52835	1.53919	1.55692	1.54234	1.5806	1.57934	1.66721	1.66974	1.72056
197	14.7605	12.4505	10.8552	9.23866	7.92065	7.36789	6.37513	5.73761	5.09854	4.66079	4.26081	4.00821	3.5641	3.27938	3.12138	2.90773	2.68257	2.65358	2.46561	2.32059	2.19879	2.12303	1.97925	1.94088	1.84459	1.79384	1.75601	1.70522	1.67633	1.65051	1.59501	1.60414	1.57137	1.56811	1.53441	1.56648	1.51878	1.49378	1.48665	1.54196	1.51545	1.54121	1.54237	1.57126	1.62079	1.62224	1.69348	1.74905	1.79423
198	12.785	10.5662	9.93178	8.46279	7.29282	6.45558	5.95629	5.27962	4.90021	4.35561	4.10576	3.8337	3.72317	3.31813	3.08498	2.97364	2.81698	2.76494	2.68865	2.53685	2.4694	2.45839	2.41701	2.36348	2.36433	2.35654	2.33196	2.35768	2.3219	2.26688	2.33386	2.30251	2.30631	2.32157	2.3585	2.39505	2.42355	2.41391	2.40273	2.4148	2.42491	2.47189	2.49103	2.57488	2.60773	2.67045	2.72476	2.83088	2.9378
199	16.3615	13.7243	12.6376	10.3699	9.0486	8.31222	7.69677	7.04671	6.53833	5.92586	5.80109	5.4096	5.33537	5.14487	4.94003	4.99798	4.92991	4.77686	4.74455	4.74237	4.69981	4.73256	4.71857	4.77309	4.93532	4.936	4.97512	4.99376	5.0556	4.98468	5.2417	5.24132	5.2986	5.36465	5.47836	5.53888	5.60053	5.65847	5.6826	5.77105	5.86159	5.88154	6.01986	6.04799	6.12332	6.21849	6.29642	6.39502	6.47794
200	23.6068	20.8761	19.4117	16.2697	13.9234	12.5444	11.464	10.2457	9.77942	8.93601	8.25088	7.62205	7.15597	6.86661	6.37101	6.0131	6.01177	5.81463	5.54904	5.66158	5.37074	5.36547	5.29028	5.3277	5.3122	5.19036	5.15979	5.25696	5.12744	5.2054	5.34086	5.34419	5.4933	5.47916	5.58934	5.64168	5.64634	5.70909	5.72612	5.76258	5.84467	5.87649	5.9623	6.06096	6.11805	6.29105	6.39037	6.58707	6.78731
201	23.1184	20.6668	19.26	16.494	13.8501	13.4791	12.4214	11.3874	10.8167	9.92813	9.70856	9.08086	8.86118	8.60174	8.52549	8.44751	8.51489	8.77917	8.80423	8.78672	8.8658	8.98598	9.23665	9.42368	9.35876	9.50086	9.4311	9.57093	9.62653	9.77067	9.86421	9.97638	10.0952	10.2056	10.4006	10.5174	10.5692	10.6974	10.786	10.8376	10.8754	10.9544	11.0816	11.1975	11.2691	11.4458	11.605	11.785	11.9626
202	21.2326	17.8681	16.8627	14.7906	13.1569	11.8648	11.0207	10.1839	9.65241	9.07989	9.03937	8.67192	8.39426	8.27173	8.25778	8.24831	8.22064	8.20068	8.39883	8.5035	8.57819	8.62546	8.71057	8.76172	8.80032	8.88478	8.98254	9.02765	9.08301	9.20267	9.37374	9.40079	9.53956	9.68479	9.87327	9.97012	9.97287	10.0642	10.1704	10.2372	10.2869	10.3973	10.4611	10.526	10.6398	10.7472	10.8847	11.0851	11.2809
203	29.449	28.0818	25.6455	23.8288	21.5583	19.5187	18.6521	17.9793	16.7314	15.6127	15.1963	15.1652	14.6592	14.7932	14.5925	14.764	15.1509	15.5121	15.6748	16.1638	16.3429	16.7953	16.7861	16.9283	17.3564	17.4214	17.5461	17.6917	17.916	18.1313	18.2838	18.456	18.6374	18.8083	18.9991	19.2023	19.2316	19.4124	19.4997	19.5833	19.6619	19.6831	19.7871	19.8666	19.9405	20.0667	20.2405	20.4164	20.6246
204	30.0979	26.2613	24.5181	21.7319	18.844	18.1493	16.7728	15.8478	14.9902	13.9431	13.6657	13.234	12.9296	13.0557	13.0043	13.2884	13.6134	13.873	13.9505	14.3799	14.5858	14.8828	15.138	15.3466	15.5949	15.6897	15.9411	16.1913	16.2632	16.562	16.7865	17.025	17.2106	17.5864	17.8385	18.0765	18.2648	18.3419	18.4775	18.5527	18.6352	18.7019	18.8063	18.9386	19.0964	19.3142	19.5248	19.853	20.1705
205	22.7421	20.4627	18.7578	16.236	13.9967	12.7974	11.303	10.5316	9.84516	8.7884	8.2257	7.795	7.55244	7.35675	6.88842	6.72197	6.87631	6.75413	6.78672	6.81325	6.83235	6.92295	6.95163	7.02082	7.01883	7.04956	7.12894	7.21556	7.17665	7.41988	7.46985	7.62851	7.70476	7.93961	8.02429	8.20774	8.30169	8.43072	8.52066	8.56732	8.67755	8.67706	8.77515	8.91252	8.96482	9.10622	9.26358	9.42792	9.72037
206	20.0485	18.2847	17.3953	15.2382	13.5434	12.5899	11.7597	11.0357	10.7445	10.0909	9.52441	9.32373	9.13667	9.37984	9.18997	9.40972	9.43904	9.69126	9.83172	9.9628	10.1998	10.3472	10.4047	10.4635	10.7312	10.7496	10.8267	10.8607	10.8992	10.9478	10.95	11.1477	11.3576	11.4617	11.6484	11.7002	11.8537	11.9361	11.9678	12.0432	12.1125	12.1971	12.1932	12.2626	12.282	12.42	12.5426	12.7187	12.9797
207	24.4514	23.596	21.4429	19.4442	18.3385	17.2706	15.9987	15.2373	14.5794	13.8649	13.5463	13.2995	13.206	13.1921	13.1654	13.4306	13.4997	13.8895	13.7476	14.172	14.2968	14.4683	14.6288	14.7255	14.7989	14.8684	14.9007	15.0824	15.053	15.2525	15.2608	15.3808	15.5719	15.7038	15.7635	15.8951	15.9574	16.0414	16.0985	16.1598	16.2506	16.2839	16.3533	16.408	16.4964	16.5781	16.7052	16.8398	17.0106
208	27.4215	25.7237	24.5371	22.1602	20.2761	19.0291	17.9685	16.9149	16.2329	15.5798	15.2183	14.6674	14.541	14.7928	14.4209	14.7964	14.9625	15.1796	15.4981	15.6545	15.948	16.1253	16.4085	16.4397	16.5462	16.787	16.778	16.9512	17.1279	17.1525	17.3201	17.4596	17.5843	17.7582	17.9464	18.077	18.1977	18.2958	18.4138	18.4501	18.4141	18.5243	18.5606	18.6154	18.6746	18.7635	18.9026	19.0287	19.2432
209	23.1735	20.0171	18.7524	15.7575	13.8956	12.9922	11.8521	11.2913	10.5157	9.92192	9.56839	9.16833	8.85196	8.83656	8.58508	8.59515	8.7579	8.71084	8.79507	9.03818	9.08425	9.16705	9.40785	9.50158	9.55697	9.59659	9.63437	9.69072	9.81459	9.80265	9.88715	10.0297	10.1213	10.2864	10.4571	10.573	10.7421	10.8146	10.9278	10.9627	11.0392	11.0469	11.0931	11.1949	11.3456	11.4591	11.5785	11.7784	12.0275
210	27.1289	24.3475	22.6669	20.4453	18.3265	17.0411	16.265	14.9346	14.6233	13.6701	13.1638	12.8765	12.8334	13.1103	13.1862	13.6842	14.0048	14.2053	14.501	14.8646	15.1665	15.4222	15.6505	15.6892	15.9435	16.1599	16.2435	16.4393	16.587	16.8016	16.9326	17.0265	17.2368	17.4278	17.5846	17.7208	17.8873	18.0242	18.1063	18.1464	18.1986	18.2327	18.2644	18.2901	18.3507	18.4074	18.5649	18.6862	18.8734
211	25.5206	22.7558	21.5041	19.0196	17.418	16.0507	14.6791	14.3481	13.6672	13.018	12.6736	12.1974	12.3421	12.6257	12.752	13.0678	13.5977	13.7651	14.2672	14.5984	14.9162	15.1638	15.4146	15.7342	15.969	16.1097	16.2515	16.3721	16.5136	16.6831	16.763	16.8819	17.0492	17.1592	17.3935	17.5972	17.6156	17.7495	17.8321	17.8206	17.8929	17.8909	17.9348	17.9819	18.0184	18.1107	18.2205	18.3869	18.5973
212	25.05	22.3669	20.3301	17.9015	15.4912	14.6193	13.4683	12.2923	11.9453	11.1447	10.7268	10.3692	9.89974	9.8724	9.836	9.67975	9.69663	9.83734	9.99162	9.77094	9.98126	9.99764	10.1157	10.1055	10.1982	10.131	10.3542	10.2711	10.3168	10.3794	10.49	10.6166	10.6562	10.8355	10.9052	10.9771	11.0192	11.1532	11.2681	11.2669	11.3117	11.3557	11.4362	11.4712	11.5556	11.6461	11.7891	11.9121	12.0945
213	27.6583	24.7734	23.2144	20.9	18.2866	17.2719	16.0901	14.5764	14.0081	12.7741	12.9106	11.9879	11.7293	11.8526	11.771	11.7819	11.7087	11.9902	12.0779	12.5551	12.6297	12.8044	13.0095	13.2411	13.479	13.6198	13.7169	13.7704	13.9071	14.0817	14.2438	14.4241	14.615	14.7834	15.0704	15.2245	15.414	15.5227	15.625	15.7395	15.7689	15.8957	15.9314	16.0587	16.1884	16.3729	16.5618	16.7903	17.1367
214	23.9046	21.0112	20.8063	19.4211	18.1041	17.1698	16.1257	15.9874	15.1629	14.6301	14.5012	14.3815	14.3477	14.6194	14.2578	14.8676	14.9763	15.2977	15.6549	15.7268	15.9361	16.2935	16.3843	16.5328	16.5803	16.7847	16.8891	16.9829	17.0318	17.2018	17.3833	17.486	17.6572	17.8087	18.0177	18.1749	18.3334	18.5108	18.5602	18.6311	18.677	18.6725	18.7404	18.7931	18.8228	18.9005	19.041	19.2291	19.4829
215	24.4133	22.1394	21.0653	19.0678	17.2253	16.0548	14.9835	14.2245	13.8998	12.7303	12.5963	12.5739	12.4028	12.6858	12.6794	12.9798	13.3763	13.7562	13.8904	14.1905	14.456	14.6221	15.0457	15.1597	15.3167	15.3842	15.6557	15.8071	15.7606	16.0409	16.1706	16.2304	16.4532	16.5617	16.8313	17.052	17.2294	17.333	17.4669	17.5221	17.6299	17.6816	17.7252	17.7176	17.7883	17.8424	18.0039	18.1515	18.4071
216	23.4063	21.364	18.8755	16.9042	16.343	15.2285	14.1432	13.365	12.8393	11.8773	11.6125	11.2339	11.2821	10.9931	10.9137	10.941	10.8556	11.0532	11.08	10.9653	11.1356	11.281	11.3481	11.4613	11.3391	11.4111	11.4555	11.4546	11.51	11.6377	11.7798	11.9214	12.0093	12.2167	12.3346	12.4781	12.6366	12.757	12.8045	12.8137	12.8755	12.9388	13.0033	13.127	13.2389	13.3196	13.5358	13.7149	13.9935
217	28.0291	25.4121	24.0107	21.2446	19.6242	18.4094	17.6128	16.7916	16.3945	15.6613	15.6424	15.3201	15.1906	15.5099	15.6421	16.1465	16.5599	17.0738	17.3301	17.7601	18.0097	18.4531	18.6626	18.9585	19.2631	19.3743	19.6557	19.8491	19.9974	20.1401	20.5053	20.592	20.932	21.1617	21.3913	21.564	21.7041	21.8746	21.9492	22.0211	22.095	22.211	22.2643	22.2688	22.3972	22.5186	22.7146	22.8909	23.1647
218	25.2327	23.0637	21.5855	19.5712	17.6856	16.1098	15.2018	14.6204	14.2633	13.3253	13.1675	12.871	12.5304	12.5727	12.7149	13.0184	13.0768	13.1858	13.3059	13.401	13.57	13.6847	13.821	14.0132	14.0921	14.1171	14.1256	14.2526	14.3459	14.3833	14.4713	14.519	14.6919	14.7117	14.8131	15.0342	14.9901	15.0666	15.1408	15.134	15.1844	15.1898	15.1986	15.2312	15.2284	15.3194	15.3383	15.4445	15.5641
219	24.6507	22.1511	19.5007	18.4011	17.0213	16.4519	15.2534	14.4415	14.026	13.5179	13.174	12.9189	12.499	12.3839	12.393	12.496	12.5319	12.5424	12.6231	12.6326	12.7554	12.9022	12.9653	13.1001	12.9338	13.0269	13.0616	13.0743	13.1397	13.1952	13.2402	13.259	13.3722	13.569	13.6951	13.836	13.8761	13.9666	14.0254	14.0138	14.0516	14.059	14.0853	14.0925	14.1506	14.2692	14.3636	14.5938	14.8266
220	24.6109	22.6778	20.8339	18.967	16.4137	15.7774	14.9255	13.9354	13.2925	12.6993	12.4153	11.969	11.9792	12.0231	11.8889	12.3337	12.4172	12.6632	13.0721	13.4426	13.8701	14.2173	14.6124	14.7976	15.0978	15.2528	15.4681	15.7908	15.8504	16.1781	16.3449	16.5446	16.8016	16.9983	17.1604	17.4076	17.4982	17.6258	17.7697	17.8111	17.8676	17.9324	18.0529	18.1153	18.2359	18.3727	18.5042	18.6797	18.9278
221	24.5687	22.0588	19.8701	17.3722	15.667	14.1216	13.2737	12.2134	11.5698	10.6767	10.2902	9.94902	9.39632	9.58298	9.36822	9.35722	9.15086	9.33984	9.39332	9.48815	9.47257	9.80374	9.88511	10.1869	10.3646	10.3705	10.47	10.6153	10.7243	10.9167	11.1416	11.2792	11.4401	11.6359	11.8404	12.1333	12.2438	12.3798	12.5038	12.5699	12.5904	12.6664	12.7437	12.8579	12.9623	13.0856	13.2727	13.4685	13.778
222	23.3979	21.0429	19.0797	17.5784	15.5382	14.6046	13.6509	12.8584	12.3811	11.4986	11.3327	11.1616	10.8991	10.9497	11.0377	11.4766	11.6426	12.0575	12.1034	12.5558	12.8947	13.1702	13.2644	13.6282	13.7339	13.9775	14.0496	14.2328	14.3652	14.5011	14.6687	14.8086	15.1455	15.3686	15.5579	15.7294	15.8956	15.9849	16.1143	16.1339	16.1867	16.2686	16.3518	16.4501	16.5449	16.716	16.9116	17.1814	17.4081
223	20.5335	17.9709	16.6838	14.1561	12.0397	11.5032	10.0133	9.40744	8.85353	8.04595	7.6888	7.41314	7.19645	6.94078	6.89336	6.83784	6.99486	7.12554	7.2644	7.29465	7.39073	7.6533	7.62047	7.87432	8.00999	8.18223	8.19506	8.36427	8.54254	8.7019	8.7764	8.88875	9.04618	9.21803	9.32534	9.51478	9.64994	9.71497	9.81567	9.86511	9.97739	10.0716	10.1433	10.2085	10.3537	10.4653	10.6098	10.7361	10.9225
224	19.7856	18.4428	17.5389	15.6174	13.9897	13.0594	11.8897	11.2665	10.8286	9.87596	9.49158	9.27884	8.99433	8.96615	8.84181	8.99745	9.12471	9.19162	9.27533	9.35099	9.53981	9.75493	9.7376	9.90737	9.90064	10.1025	10.0935	10.156	10.1967	10.2831	10.3982	10.5393	10.6301	10.7638	10.8648	11.0684	11.0563	11.2393	11.2839	11.363	11.388	11.43	11.4323	11.5186	11.5122	11.6314	11.7353	11.938	12.1207
225	21.6153	18.5275	17.0181	14.8366	12.938	11.9639	11.1549	10.3773	10.1144	9.05193	8.94839	8.57483	8.4758	8.38221	8.26157	8.40226	8.17337	8.5782	8.65091	8.66826	8.70732	8.74745	8.81374	8.89578	8.94327	9.02272	9.07994	9.21364	9.19423	9.30796	9.39019	9.5507	9.64926	9.8038	9.93258	10.0303	10.1372	10.2335	10.3204	10.3784	10.3744	10.3943	10.4458	10.48	10.5376	10.6018	10.696	10.8941	11.0879
226	28.5053	25.8456	24.1454	21.1538	18.8217	17.4538	15.9841	14.8526	14.1204	13.0219	12.7761	12.619	12.0772	11.9068	11.8216	11.7823	12.1122	12.3058	12.7311	12.7667	13.2964	13.6272	13.9278	14.1824	14.506	14.793	15.0049	15.2478	15.541	15.7763	15.9968	16.2812	16.461	16.7687	17.0352	17.2719	17.4846	17.6141	17.8418	17.9418	18.0163	18.1393	18.2513	18.3645	18.5063	18.6618	18.9008	19.0893	19.3729
227	24.7114	21.7098	19.7616	17.249	14.7737	13.2794	12.4072	11.4484	10.7671	9.87676	9.30746	8.91541	8.36195	8.33922	8.06245	8.03263	8.10696	8.28417	8.31484	8.3523	8.29824	8.59417	8.63919	8.73115	8.90712	9.00511	9.10349	9.1657	9.45084	9.46627	9.6603	9.74745	9.90935	9.97646	10.1882	10.3306	10.4124	10.5963	10.7613	10.8162	10.8665	10.9344	10.9961	11.1051	11.1495	11.2977	11.4322	11.6437	11.8397
228	21.4351	18.9568	17.6214	15.5136	13.8161	12.6198	11.5886	10.7572	10.2024	9.39645	9.12187	8.84078	8.56582	8.44863	8.1879	8.22886	8.34695	8.40966	8.46315	8.50887	8.56476	8.71649	8.91259	8.86739	9.03133	9.07208	9.16345	9.22415	9.29574	9.33776	9.33807	9.51907	9.64047	9.6956	9.86235	9.96387	9.9923	10.0295	10.1321	10.1806	10.2355	10.2898	10.3341	10.3604	10.4741	10.549	10.6951	10.8247	11.0187
229	23.7392	20.7973	19.5638	17.0519	14.3694	13.9802	12.9018	11.7025	11.1922	10.1676	9.87791	9.41066	9.07174	8.95582	8.76048	8.7737	8.65812	9.10648	9.0958	9.11375	9.15946	9.30079	9.4729	9.68386	9.63592	9.78821	9.80786	9.89818	9.9023	10.0749	10.1575	10.3493	10.4267	10.5236	10.7829	10.864	10.9014	11.0748	11.1596	11.2101	11.2744	11.3536	11.4624	11.5728	11.6513	11.8169	11.9761	12.1387	12.3422
230	22.3621	18.9235	18.0683	15.2809	13.5814	12.2853	11.4252	10.8247	10.3249	9.31631	9.00241	8.40581	8.26982	7.9881	7.75974	7.74045	7.90397	7.95296	7.89957	8.06231	8.24815	8.41144	8.54139	8.79744	8.8957	8.97913	9.04179	9.29186	9.34278	9.53772	9.61241	9.7731	9.95509	10.1525	10.3483	10.4798	10.5735	10.7141	10.8087	10.9016	10.9558	11.0494	11.1221	11.2036	11.4013	11.4998	11.6963	11.8969	12.1632
231	23.8737	21.0765	19.4188	17.1835	15.2479	13.8456	13.0981	11.7804	11.0835	10.0037	9.53585	9.1605	9.00021	8.70974	8.71487	8.76865	8.67513	8.86431	8.98981	9.08579	9.25194	9.48129	9.56138	9.93562	9.95784	10.1045	10.1242	10.375	10.5004	10.5762	10.8117	10.9361	11.1626	11.354	11.6061	11.8066	11.9843	12.0817	12.1818	12.2941	12.3889	12.4908	12.536	12.6174	12.7408	12.8637	13.1165	13.3291	13.6158
232	21.0455	18.6134	17.0136	14.828	13.181	12.0829	11.2419	10.3535	9.72949	9.27779	8.44219	8.26911	7.93633	8.00345	7.69284	7.70805	7.47983	7.51908	7.77884	7.8071	7.71201	7.99959	8.12597	8.21414	8.17767	8.20141	8.31601	8.43354	8.54588	8.65006	8.7703	8.82106	9.04942	9.12434	9.31412	9.4682	9.58641	9.66414	9.72339	9.74973	9.84284	9.86015	9.95278	9.98416	10.1124	10.2127	10.3841	10.6091	10.8583
233	28.2418	25.8653	24.5286	22.1945	19.9304	19.2678	17.4046	17.0102	16.202	15.538	15.0387	14.6896	14.6989	14.6524	14.6027	14.9378	15.1351	15.207	15.9221	16.0164	16.0453	16.3736	16.5727	16.9096	16.8633	16.9698	16.9429	17.0385	17.2381	17.332	17.4084	17.5077	17.7593	17.9665	18.1535	18.3881	18.5405	18.6963	18.7216	18.7848	18.8228	18.7987	18.9023	18.8777	19.031	19.1384	19.3102	19.5432	19.9082
234	23.8206	21.6758	20.6248	18.1009	16.2708	15.0775	14.0389	13.1237	12.4082	11.6919	11.8434	10.8765	10.8782	10.7519	10.6685	10.6573	10.9061	10.9216	11.0765	11.2182	11.3425	11.6194	11.6049	11.6812	11.8113	11.6975	11.7471	11.8287	11.8828	11.8884	12.0482	12.1079	12.2666	12.4226	12.5865	12.7493	12.8318	13.0014	13.0689	13.0887	13.1069	13.1246	13.1488	13.1958	13.2449	13.3226	13.4601	13.6742	13.9034
235	22.3817	19.3596	18.4942	17.168	14.9437	13.7114	12.5316	11.5246	10.6456	9.98074	9.50614	9.1791	8.97701	8.59372	8.17043	8.27907	8.34422	8.36731	8.4211	8.40159	8.46016	8.63099	8.87264	8.96455	8.92181	9.14545	9.20079	9.38961	9.39044	9.47933	9.54494	9.58594	9.82915	9.91257	10.1039	10.2728	10.337	10.3848	10.4875	10.5466	10.613	10.6536	10.6944	10.7536	10.7697	10.8939	10.954	11.1498	11.3061
236	22.4822	19.6671	18.0844	16.7287	15.0181	14.2966	13.1762	12.1474	11.814	10.9957	10.7547	10.3395	10.1596	9.9911	9.88496	9.84046	9.97283	9.93805	10.0958	10.1455	10.3394	10.235	10.201	10.3269	10.3181	10.2924	10.3294	10.4215	10.3135	10.3865	10.4621	10.559	10.7761	10.8234	10.9358	11.038	11.1301	11.184	11.2648	11.3365	11.3155	11.3382	11.4482	11.4833	11.5405	11.6657	11.8332	11.9827	12.2308
237	23.8448	21.327	19.4968	17.4921	15.4701	14.5519	13.8516	12.7452	11.9914	11.6869	11.1103	10.8834	10.7196	10.4697	10.5757	10.6062	10.8252	10.7714	11.0076	11.001	11.0922	11.1647	11.281	11.3124	11.42	11.327	11.4151	11.3368	11.4508	11.5008	11.6394	11.6886	11.8096	11.905	12.0332	12.1455	12.2013	12.2674	12.3306	12.3331	12.3548	12.3595	12.4236	12.454	12.507	12.6061	12.7186	12.8698	13.1127
238	17.0428	15.2772	13.8801	11.7672	10.4797	9.70557	8.70796	8.24577	7.78932	7.06404	6.94989	6.55618	6.559	6.36265	6.35515	6.62064	6.52583	6.70808	6.76787	6.85213	6.96658	7.209	7.35529	7.44991	7.56315	7.72542	7.81524	7.91997	8.00089	8.23386	8.28215	8.45293	8.65292	8.75419	8.9089	9.0619	9.24641	9.33433	9.36922	9.46815	9.54632	9.59196	9.64457	9.66829	9.77555	9.87494	10.0395	10.1721	10.3845
239	25.8323	23.078	20.992	18.7166	16.4251	15.5674	14.1412	13.2743	11.8987	11.546	10.815	10.5561	10.2159	9.99292	9.97313	10.1403	10.0325	10.2321	10.4466	10.5544	10.9225	11.0151	11.3373	11.6167	11.7369	11.8004	11.9906	12.104	12.268	12.4483	12.7031	12.8772	13.1141	13.343	13.6243	13.8391	13.9804	14.1532	14.2861	14.3854	14.4915	14.509	14.6723	14.7648	14.933	15.1261	15.4083	15.6283	15.9935
240	20.1935	18.2857	16.8099	15.1225	12.9567	12.3101	11.2479	10.678	10.0763	9.18718	9.16862	8.82263	8.6858	8.5785	8.70017	8.75389	8.80364	9.17181	9.34795	9.51373	9.80455	9.97602	10.2043	10.4239	10.6589	10.7173	10.9745	11.081	11.1411	11.3853	11.4948	11.7051	11.8786	12.0016	12.206	12.3612	12.5283	12.5988	12.7584	12.7945	12.8348	12.8864	12.9654	12.9972	13.0983	13.1741	13.3383	13.5395	13.7712
241	21.7061	19.6033	18.3661	17.508	16.1725	14.8204	13.603	13.0719	12.3711	11.6665	11.1458	10.8907	10.7027	10.6373	10.7201	10.7724	10.7649	11.0191	11.204	11.3382	11.3628	11.6007	11.7689	11.8771	11.8933	11.8156	12.0979	12.0683	12.1391	12.204	12.3157	12.4364	12.5524	12.7103	12.8162	12.9392	13.0553	13.2084	13.2678	13.2925	13.3572	13.3409	13.3889	13.4406	13.4344	13.5112	13.6207	13.7613	13.9796
242	31.7662	29.8548	28.6768	27.3958	26.3291	26.0238	25.612	25.1396	25.0029	24.7646	24.7507	24.9891	25.8231	26.7211	27.6319	28.5163	29.6584	30.6267	31.7677	32.6415	33.3999	34.2428	35.0105	35.7641	36.3914	36.8672	37.4372	37.9773	38.3745	38.8985	39.3056	39.7777	40.3126	40.69	41.2046	41.6772	41.9909	42.4135	42.6251	42.889	43.0129	43.1838	43.3613	43.4923	43.6363	43.9004	44.247	44.629	45.0987
243	23.8552	21.5009	19.5989	17.0763	15.2778	14.4279	13.1267	12.1845	11.5738	11.2842	10.7765	10.2983	10.2605	10.1658	10.1315	10.3756	10.6468	11.0035	11.1455	11.4544	11.6251	11.9634	12.398	12.616	12.8055	12.8376	13.1217	13.2713	13.3112	13.5902	13.7624	13.9541	14.1907	14.4414	14.6664	14.8814	15.0816	15.3266	15.3799	15.3806	15.4532	15.5736	15.6226	15.7391	15.8651	15.9864	16.2003	16.4912	16.8225
244	23.28	20.7845	19.1138	16.7985	14.759	13.4102	12.7409	11.2877	10.6447	9.77737	9.69583	9.00834	8.57856	8.58675	8.27526	8.13635	8.08917	8.13766	8.16842	8.29721	8.16029	8.5125	8.41055	8.54624	8.69234	8.72	8.81916	8.89853	9.07401	9.12732	9.25447	9.3914	9.42326	9.68086	9.78266	9.95856	10.0394	10.1147	10.2522	10.2389	10.303	10.3497	10.4801	10.5351	10.6245	10.7399	10.903	11.053	11.2548
245	24.2444	21.1217	19.3946	16.3199	14.6375	13.5872	11.908	11.2189	10.2226	9.48951	8.99996	8.38505	8.15991	7.88392	7.67452	7.53994	7.55741	7.32102	7.32171	7.40992	7.35504	7.57461	7.58809	7.65224	7.82332	7.81639	7.8871	7.91108	7.90262	8.02718	8.19368	8.21895	8.31246	8.46443	8.65777	8.73032	8.89347	8.94033	9.00761	9.10197	9.1916	9.25389	9.31719	9.41587	9.49919	9.65959	9.76919	9.87388	10.108
246	21.2208	18.9655	16.7113	15.1386	13.0931	12.5018	11.092	10.5332	10.1197	9.45168	9.05796	8.68009	8.40909	8.51892	8.58631	8.74438	8.72681	9.00349	9.16924	9.44958	9.66579	9.95614	10.0756	10.4753	10.5434	10.7453	10.8972	11.1496	11.3131	11.4846	11.7157	11.8791	12.053	12.2263	12.5014	12.6058	12.7314	12.8695	12.9784	12.9849	13.1034	13.2062	13.2558	13.2919	13.3546	13.442	13.6296	13.7956	13.9788
247	19.9575	17.8217	16.2186	14.0234	12.2707	11.3652	10.4638	9.76194	9.07889	8.28713	8.0655	7.6628	7.29932	7.13876	6.96794	7.02237	6.94462	7.0922	7.15635	7.13571	7.3701	7.54507	7.61577	7.75231	7.82361	7.95519	8.09186	8.24236	8.28249	8.459	8.61902	8.72973	8.8794	9.07436	9.29884	9.37938	9.47572	9.62543	9.716	9.78159	9.84477	9.92259	9.96057	9.96336	10.1011	10.2094	10.329	10.5286	10.7428
248	23.0575	20.4431	19.2397	16.8441	14.6326	13.1455	12.0986	11.4173	10.8375	9.79563	9.53421	8.91606	8.65635	8.39383	8.25022	8.20354	8.28316	8.26069	8.54154	8.48793	8.74386	9.05813	9.06296	9.36595	9.50069	9.74061	9.79473	10.0731	10.3444	10.5302	10.6577	10.9149	11.2185	11.4708	11.7302	11.9522	12.0748	12.3077	12.4073	12.5168	12.5748	12.7266	12.8679	12.959	13.1641	13.3652	13.6215	13.8609	14.2327
249	22.3909	19.3787	17.5645	15.5285	15.1388	13.8742	12.9988	12.0489	11.5618	10.7411	10.2351	10.3164	10.1078	9.59978	9.99666	10.282	10.3338	10.5288	10.7195	11.0423	11.3172	11.5787	11.8795	12.124	12.3241	12.5672	12.7571	13.0286	13.1783	13.4169	13.6545	13.77	14.0602	14.1589	14.3844	14.666	14.7187	14.8669	14.9788	15.0883	15.158	15.1872	15.2656	15.3283	15.4344	15.547	15.7289	15.9026	16.1056
250	22.1744	18.9417	17.3156	15.1669	12.6404	11.7423	10.7595	9.82432	9.15241	8.55468	7.96783	7.62157	7.19567	6.92717	6.68257	6.6579	6.5741	6.52853	6.38793	6.50866	6.45995	6.58666	6.63811	6.80005	6.84893	6.92615	7.00843	7.07231	7.23426	7.30837	7.43645	7.59146	7.77351	7.88605	8.05819	8.21698	8.34687	8.39445	8.4433	8.51737	8.56147	8.64953	8.78387	8.84253	8.97609	9.08343	9.33742	9.49814	9.72283
251	21.5899	18.8486	16.5893	15.1001	13.785	12.9645	11.7729	10.6376	10.0308	9.37982	8.8149	8.46948	8.54796	8.14706	8.0206	8.20053	8.23555	8.3253	8.64771	8.58477	8.9205	9.06282	9.20197	9.36648	9.44801	9.5331	9.58921	9.94552	9.99865	10.1487	10.3078	10.5048	10.7337	10.8193	10.9612	11.1649	11.2284	11.2826	11.4126	11.4835	11.585	11.6912	11.762	11.8692	12.0051	12.1399	12.3374	12.5805	12.8388
252	24.081	21.4363	19.9299	16.8752	14.607	13.6831	12.3983	11.3267	10.6433	9.69448	9.54186	9.18603	8.87528	8.53487	8.49825	8.63771	8.61721	8.90148	8.92521	8.89009	9.15851	9.28139	9.46417	9.64575	9.80134	9.89973	9.89788	10.0145	10.1749	10.2878	10.5218	10.659	10.796	10.9714	11.1776	11.3563	11.4388	11.5609	11.6883	11.7294	11.8453	11.929	11.984	12.0682	12.1418	12.288	12.4382	12.6502	12.8812
253	26.5386	23.444	22.0376	18.9764	16.9962	16.0108	14.596	13.7853	12.8283	12.0477	11.5758	11.1746	10.8394	10.8315	10.66	10.6704	10.8753	10.8585	11.0127	11.2319	11.3433	11.4786	11.6742	11.7497	11.7468	11.9239	11.9444	12.1178	12.2219	12.2096	12.4663	12.7004	12.8704	13.0694	13.3226	13.5799	13.7112	13.8114	13.9783	13.9722	14.0298	14.0417	14.1863	14.2927	14.4754	14.7272	14.9979	15.3361	15.7045
254	24.9561	21.8999	20.3935	18.219	15.2406	14.1108	12.8993	11.6844	10.9886	10.2306	9.76005	9.41241	9.08136	8.93519	8.77987	8.88885	8.65611	8.84559	9.10563	9.11914	9.2586	9.48497	9.55006	9.67223	9.82977	10.0368	10.2092	10.2661	10.4718	10.5667	10.6847	10.9448	11.0251	11.3291	11.4701	11.6373	11.8225	11.9422	12.0877	12.1185	12.2181	12.2455	12.3753	12.4804	12.5146	12.6799	12.8488	13.0708	13.3093
255	23.3128	21.1313	19.3781	17.1669	14.8732	13.7801	12.7153	11.4838	11.3092	10.5041	10.1022	9.44472	9.3249	9.33513	9.22162	9.0994	9.1819	9.41581	9.6102	9.70448	9.97946	10.1329	10.3751	10.6121	10.8722	11.0129	11.2494	11.352	11.6055	11.7693	12.0414	12.2986	12.5889	12.8112	13.086	13.3371	13.5034	13.6296	13.8091	13.8551	13.9598	14.1301	14.2345	14.3001	14.4851	14.6851	14.9132	15.1744	15.5228
256	25.9087	22.1508	20.8583	18.2534	15.8441	14.8011	13.1909	12.2607	11.6854	10.6883	10.3333	9.55987	9.32639	9.15587	8.81895	8.84384	8.78201	9.07804	8.99612	9.10958	9.23729	9.3828	9.47848	9.69611	9.73078	9.93088	9.86446	10.1632	10.2518	10.4205	10.6076	10.7523	10.9644	11.1804	11.4874	11.6651	11.8711	12.0489	12.2023	12.2586	12.366	12.3634	12.4591	12.523	12.6407	12.7651	13.0243	13.2249	13.5432
257	22.3264	18.9379	17.7895	15.9684	12.9756	12.4061	11.3694	10.6281	9.64847	9.02654	8.75317	8.34985	8.01907	7.8927	7.68815	7.79361	7.71564	7.83172	7.92063	7.99954	8.04935	8.18669	8.27421	8.31713	8.53662	8.65392	8.65187	8.76372	8.80595	8.96256	9.04896	9.20926	9.23577	9.43625	9.58452	9.83299	9.89254	9.95307	10.0845	10.12	10.1781	10.2713	10.3489	10.4136	10.4544	10.592	10.753	10.9004	11.0865
258	23.5099	21.2344	19.7195	17.2754	15.4404	14.1858	13.2552	12.3009	11.9483	10.9113	10.6366	10.0875	9.84367	9.82426	9.63176	9.72189	9.67475	9.8352	9.9528	10.2206	10.1826	10.3388	10.5796	10.701	10.63	10.8172	10.7877	10.9534	11.0066	11.1046	11.2189	11.3593	11.6223	11.6706	11.8599	12.0555	12.1376	12.2824	12.3574	12.3831	12.3979	12.4805	12.5238	12.5849	12.7187	12.8606	13.0468	13.2667	13.5346
259	26.7308	22.4686	21.3526	19.8794	17.5326	15.8702	14.7966	13.805	12.524	11.6087	11.0227	10.828	10.0728	9.7857	9.54401	9.48295	9.58954	9.69297	9.68875	9.82965	10.0506	10.2085	10.4168	10.5563	10.8163	10.9329	11.0729	11.1812	11.3685	11.6008	11.7851	11.9773	12.2383	12.5349	12.7943	13.0781	13.2097	13.4123	13.5554	13.5868	13.7026	13.7445	13.897	14.0156	14.1611	14.3748	14.6278	14.9331	15.2745
260	23.4941	21.0563	19.2561	16.951	14.2282	13.0115	12.1563	11.4051	10.1453	9.47197	9.32558	8.78839	8.44389	8.30236	8.42379	8.35837	8.46142	8.60631	8.87367	9.18061	9.30349	9.82119	9.84107	10.1793	10.5166	10.6974	10.9409	11.1975	11.3727	11.5623	11.8982	12.0723	12.3918	12.5905	12.8934	13.0774	13.2748	13.4074	13.587	13.6593	13.7901	13.8927	13.9919	14.0917	14.1871	14.3466	14.5113	14.7391	14.9594
261	25.5562	22.6684	21.4055	19.0124	17.0674	15.865	15.3891	13.9709	13.6549	12.7891	12.9062	12.5757	12.4882	12.934	12.9457	13.4626	13.9744	14.5571	14.9615	15.2749	15.8378	16.0386	16.6466	16.962	17.1122	17.3853	17.6682	17.8007	18.132	18.3279	18.424	18.7152	19.0266	19.3051	19.6116	19.8821	20.0635	20.1937	20.2787	20.2918	20.3654	20.4002	20.4953	20.5365	20.6481	20.7868	21.0235	21.2585	21.5071
262	21.6207	18.7076	17.1035	14.8302	12.7566	12.0123	11.0203	10.3252	9.49512	9.14672	8.90993	8.53977	8.09281	7.99049	7.80145	7.88613	7.82111	8.00871	7.9463	8.07272	8.08963	8.21916	8.3845	8.46483	8.64473	8.66537	8.70437	8.85229	8.78357	8.96062	9.05249	9.19622	9.28679	9.41264	9.55934	9.67566	9.80687	9.82425	9.92396	10.025	10.0667	10.0906	10.192	10.2003	10.326	10.4214	10.5564	10.6336	10.8111
263	24.0737	21.4768	19.7275	17.0991	15.3856	14.3951	13.3794	12.4234	11.8124	10.977	10.818	10.4635	10.4097	10.5748	10.3786	10.7653	10.9425	11.4194	11.5125	12.1397	12.2959	12.7946	13.0216	13.4306	13.631	13.9686	14.142	14.4639	14.6842	14.8742	15.1377	15.3831	15.7017	15.8441	16.2098	16.4915	16.5989	16.8084	16.9845	17.0435	17.1039	17.174	17.2665	17.332	17.473	17.6521	17.8869	18.1581	18.5035
264	22.5663	20.1424	18.4007	16.2472	14.0931	13.3058	12.3483	11.8689	10.9475	10.4677	10.074	9.64619	9.36827	9.35646	9.57433	9.67796	9.93372	9.9257	10.4472	10.5844	10.8959	11.3192	11.5644	11.855	12.0256	12.4491	12.6534	12.9402	13.1926	13.4442	13.652	13.8756	14.1786	14.4287	14.6707	14.854	15.056	15.2311	15.3348	15.4328	15.5774	15.592	15.7407	15.787	15.9204	16.0256	16.2199	16.4196	16.6388
265	24.8527	22.136	18.9529	17.3243	16.373	14.8327	14.0034	13.1034	12.2475	11.4559	11.4407	10.9967	10.8827	10.5603	10.4817	10.9122	11.2122	11.3148	11.4422	11.8974	11.8041	12.2947	12.5278	12.62	12.7252	12.9243	13.1402	13.1565	13.3774	13.6418	13.7393	13.9134	14.1051	14.2253	14.3922	14.5682	14.665	14.7637	14.8305	14.8489	14.9548	15.0109	15.0663	15.1333	15.1585	15.258	15.3805	15.4597	15.5881
266	20.4361	17.4286	15.8083	14.0488	12.1775	10.8547	10.1399	9.1152	8.71142	8.03012	7.79431	7.24486	7.06302	6.91997	6.70861	6.59379	6.57163	6.88855	6.77658	6.76201	6.76155	6.67914	6.82573	6.81672	6.88238	6.9025	6.95054	6.97281	6.93587	6.98897	7.03065	7.14106	7.22231	7.37837	7.49473	7.57791	7.68189	7.74168	7.74161	7.80759	7.77607	7.8005	7.89481	7.93981	8.02735	8.10953	8.24108	8.40166	8.59694
267	23.8731	21.061	18.9903	17.0032	14.6659	13.143	12.1804	11.3207	10.7778	9.96086	9.59092	9.32124	9.0241	8.76122	8.75101	8.71956	8.98905	8.75129	9.05517	9.15991	9.22057	9.2756	9.43488	9.42134	9.51958	9.56464	9.50182	9.68946	9.75151	9.79852	9.88293	10.0831	10.1557	10.3123	10.5459	10.676	10.7579	10.9063	10.9422	10.9932	11.0388	11.0688	11.1169	11.1922	11.3071	11.3912	11.5337	11.7263	11.9432
268	24.4602	22.2412	19.8591	17.528	15.6498	14.3103	12.8949	12.2562	11.7013	10.9153	10.6439	10.5387	10.0308	10.0482	10.0326	10.5291	10.5873	10.684	10.9068	11.1918	11.4666	11.5324	11.7529	11.9372	12.0613	12.119	12.2571	12.4038	12.5875	12.6401	12.8725	13.0025	13.1444	13.3902	13.4787	13.7247	13.837	13.8898	14.014	14.0461	14.1138	14.1459	14.1842	14.267	14.3716	14.4579	14.5487	14.7664	14.936
269	22.1346	19.3721	17.9004	15.6495	13.3647	12.5243	11.4068	10.5657	9.80543	9.28403	8.97044	8.52228	8.28663	8.13683	8.05298	7.91336	7.89492	8.04148	8.00212	8.32803	8.21729	8.57047	8.69388	8.94892	9.17254	9.33401	9.43603	9.67353	9.79128	10.0516	10.1786	10.405	10.6048	10.744	10.9577	11.0643	11.2252	11.4017	11.5448	11.6814	11.7482	11.8151	11.8588	11.9838	12.0173	12.1622	12.2435	12.3553	12.5316
270	23.3813	20.3495	18.7825	16.5793	15.2787	14.0828	13.2686	12.5006	11.8699	11.2241	11.0026	10.5831	10.4742	10.5362	10.3071	10.598	10.7647	11.0489	11.3906	11.5856	12.0525	12.2686	12.6376	13.0159	13.2537	13.6245	13.8155	13.9814	14.1325	14.3588	14.621	14.8707	15.1122	15.3445	15.6161	15.8778	15.961	16.1427	16.2735	16.3719	16.4332	16.5206	16.6507	16.6822	16.7529	16.8907	17.0458	17.2178	17.4399
271	28.749	25.1188	23.8629	21.0696	18.9202	17.1032	15.7865	15.2967	14.5706	13.763	13.2151	12.9328	12.4799	12.6378	12.5373	12.9484	12.9525	13.4264	13.7178	14.166	14.4341	14.9708	15.4295	15.7527	16.1273	16.4125	16.7143	16.9604	17.2038	17.5787	17.8709	18.2335	18.6431	18.8804	19.205	19.4863	19.6824	19.9682	20.1137	20.2327	20.3215	20.3955	20.4719	20.5504	20.7093	20.805	21.0719	21.2441	21.5235
272	27.1899	24.7938	23.9252	22.0313	19.1118	17.8004	16.6972	15.8196	14.8842	14.3826	13.8634	13.6528	13.5874	13.482	13.731	14.0168	14.3826	14.7612	14.901	15.4128	15.7002	15.9376	16.2428	16.6469	16.7955	17.2365	17.3553	17.6995	17.7408	17.996	18.2371	18.4657	18.6232	18.85	19.023	19.2953	19.4617	19.7173	19.7561	19.8648	19.9811	20.0243	20.0611	20.1442	20.1556	20.275	20.4702	20.6009	20.803
273	25.1242	21.3371	19.9637	16.9649	14.7806	13.8629	12.8801	11.4964	10.8111	9.82408	9.59455	9.12328	8.77588	8.63605	8.61899	8.61878	8.66586	9.08158	9.27207	9.46858	9.65075	9.93324	10.3312	10.5649	10.7514	10.8867	11.1677	11.2969	11.5821	11.7014	11.9908	12.2001	12.4942	12.6751	12.9991	13.2608	13.4338	13.5759	13.6531	13.713	13.7825	13.8626	13.9704	14.0939	14.2241	14.4304	14.6631	14.8884	15.2184
274	24.7676	22.2646	20.6714	18.2866	16.5373	15.7518	14.7451	13.682	13.4048	12.5947	12.548	12.1884	12.2616	12.3421	12.5868	12.9856	13.3238	13.683	14.2161	14.3284	14.6708	15.1062	15.3132	15.6187	15.7051	15.8819	16.0419	16.1529	16.2551	16.4618	16.6139	16.7687	17.0714	17.2958	17.5409	17.6765	17.7697	17.8581	17.9227	17.9743	17.9716	18.013	18.0568	18.1076	18.1949	18.337	18.5357	18.773	19.0289
275	18.9872	17.1374	16.0701	14.2841	12.5339	12.0329	11.6093	10.9999	10.7115	10.0822	10.3586	10.081	10.0807	10.1682	10.2406	10.3434	10.7358	11.1344	11.1693	11.4056	11.6692	11.8815	12.0586	12.2697	12.4076	12.464	12.5827	12.8101	12.7632	13.0121	13.1474	13.288	13.4122	13.6199	13.7643	13.9629	14.0493	14.2083	14.2667	14.319	14.3515	14.3578	14.4264	14.4611	14.5184	14.6103	14.7642	14.9547	15.1495
276	19.5466	18.0734	16.1663	13.6753	12.1729	11.3851	10.5145	9.86256	9.27313	8.68013	8.3868	8.02309	8.00945	7.7885	7.62843	7.74864	7.7637	8.05126	8.1554	8.16571	8.34444	8.50966	8.53474	8.54697	8.75166	8.87794	8.8581	8.94947	8.95682	9.12995	9.20353	9.30948	9.50534	9.65952	9.79798	9.96672	10.0014	10.0856	10.1584	10.1818	10.216	10.2346	10.3034	10.337	10.4501	10.558	10.7	10.8725	11.0404
277	22.8105	20.2091	18.7315	16.3056	14.818	13.9854	12.5987	12.1027	11.6819	10.8384	10.5301	10.1476	10.059	10.1011	10.0573	10.0907	10.1341	10.5128	10.7316	10.8805	11.0813	11.1471	11.486	11.6622	11.6795	11.8304	11.8512	12.0169	12.0366	12.0893	12.2653	12.3389	12.4918	12.6196	12.8639	12.969	13.0927	13.2235	13.3118	13.3181	13.346	13.343	13.3923	13.3603	13.451	13.5004	13.5843	13.7471	13.9615
278	23.0042	20.4572	18.9904	16.6647	15.1659	14.2709	12.9435	12.4324	12.0395	11.1899	10.907	10.5324	10.4383	10.5475	10.53	10.6236	10.6978	11.1344	11.3701	11.5539	11.7819	11.8988	12.2826	12.4848	12.5098	12.6878	12.7275	12.9079	12.9403	13.0081	13.1884	13.2842	13.4435	13.5851	13.8509	13.9673	14.0878	14.2374	14.3366	14.3413	14.3711	14.3728	14.4199	14.3971	14.4857	14.5383	14.6297	14.8003	15.0305
279	23.4859	21.1858	19.5539	17.6699	15.1573	13.9409	12.5767	12.4532	11.3235	10.6439	10.1535	9.83139	9.58725	9.46933	9.41732	9.40818	9.63494	9.85502	9.83645	10.2132	10.1809	10.279	10.5661	10.5903	10.7426	10.8613	10.9247	11.0713	11.2026	11.2345	11.408	11.5051	11.6422	11.7468	11.8959	12.0613	12.0935	12.315	12.3577	12.3812	12.4529	12.3967	12.4639	12.5051	12.5181	12.5949	12.7049	12.8131	12.9481
280	24.5019	22.4031	20.9557	18.7396	17.3077	16.5597	16.1974	15.9991	15.392	14.7514	14.8094	14.9511	14.885	15.2612	15.5071	15.9527	16.2985	16.8273	16.8575	17.3102	17.5309	17.9179	18.114	18.4315	18.4719	18.6392	18.6355	18.8171	18.7566	18.888	18.9897	19.1248	19.3273	19.4513	19.59	19.758	19.791	19.9091	19.9912	19.9596	20.0116	20.0131	19.96	19.9913	20.0015	20.0388	20.1277	20.2326	20.4465
281	22.7664	20.2059	18.6648	16.4392	14.8767	14.1126	13.1559	12.8306	12.0493	11.4556	11.4595	11.295	11.0542	11.1506	11.1139	11.2016	11.3481	11.4822	11.8005	11.8004	11.8913	12.0911	12.2832	12.2874	12.2479	12.3476	12.394	12.5267	12.5693	12.6646	12.8449	12.983	13.144	13.1802	13.3958	13.5531	13.6442	13.7478	13.8337	13.8286	13.8069	13.887	13.9328	13.9755	14.0458	14.1458	14.3041	14.4875	14.7548
282	23.8539	21.0669	20.0196	18.3443	16.7073	15.9137	14.9243	14.4132	13.8138	13.1941	12.9344	12.7934	12.8433	12.9235	13.1524	13.5943	13.6724	13.8634	14.164	14.32	14.4088	14.6258	14.7484	14.9065	14.9349	15.0487	15.2219	15.1748	15.2161	15.2996	15.3533	15.4544	15.571	15.7035	15.7918	15.8872	15.9471	16.049	16.0604	16.0953	16.0791	16.0809	16.1005	16.0895	16.1411	16.156	16.2662	16.3796	16.5409
283	23.3872	21.1747	19.4969	17.8861	16.2557	15.7618	14.4746	14.1973	13.5671	13.4861	13.292	13.0059	13.071	13.1615	13.0707	13.25	13.5318	13.6711	13.7685	14.0351	14.1022	14.3126	14.6202	14.6891	14.7119	14.7949	14.9278	14.9683	14.9742	14.9639	15.0476	15.2285	15.4021	15.5148	15.7207	15.8811	16.0138	16.1214	16.1664	16.2742	16.2625	16.266	16.2974	16.3047	16.3386	16.4155	16.53	16.6953	16.9234
284	24.0346	22.0133	20.9269	19.1195	17.592	16.1605	15.7743	15.1414	14.8226	14.2733	13.9658	13.5599	13.464	13.6578	13.8665	13.7652	14.1733	14.4296	14.4024	14.7395	14.8763	14.9714	14.971	15.1182	15.1865	15.1369	15.2452	15.3154	15.2973	15.3512	15.4686	15.5957	15.7659	15.9041	15.9735	16.1925	16.3021	16.4063	16.4822	16.4366	16.3958	16.4386	16.4128	16.4319	16.3762	16.461	16.5429	16.6868	16.8952
285	20.9452	18.1112	16.6747	14.5798	13.0826	11.9793	11.3154	10.7094	10.0569	9.25667	9.05654	8.83633	8.78637	8.54394	8.64215	8.54645	8.69265	8.83391	8.83213	9.09337	9.22146	9.34688	9.48547	9.56855	9.66373	9.78384	9.84793	9.88673	9.98071	10.0637	10.2038	10.2977	10.4484	10.5033	10.7142	10.8712	10.9172	11.073	11.1063	11.1236	11.1456	11.2015	11.2632	11.2875	11.3515	11.3927	11.4729	11.5766	11.7403
286	24.0883	21.1786	20.1292	18.501	16.2301	15.5142	14.854	14.4962	13.5899	13.4717	13.186	12.8467	12.8638	12.8609	13.1836	13.2726	13.5057	13.6635	14.029	14.0029	14.1624	14.4441	14.5161	14.8143	14.7527	14.8139	14.9167	15.0291	15.0151	15.0965	15.1791	15.3027	15.4997	15.6391	15.7528	15.9609	16.0227	16.1204	16.1524	16.1475	16.2139	16.201	16.2291	16.219	16.2505	16.3063	16.4492	16.554	16.804
287	21.2629	19.3943	17.8332	16.1419	14.0833	13.7324	12.9376	12.5767	12.1978	11.5302	11.6096	11.1757	11.2807	11.2987	11.5572	11.6487	11.8079	12.0726	12.1366	12.5493	12.6607	12.8872	13.0028	13.1784	13.3158	13.4308	13.5484	13.6407	13.7521	13.8017	13.9449	14.0976	14.2409	14.3939	14.5909	14.75	14.9097	15.0714	15.15	15.204	15.2253	15.2367	15.2359	15.261	15.2807	15.3176	15.4129	15.6057	15.7626
288	26.0705	23.5201	22.6395	20.5629	19.3312	18.7398	17.9994	17.8697	17.7005	17.3987	17.2391	17.094	17.8626	18.2813	18.7865	19.1113	19.411	20.1181	20.3951	20.8949	21.1925	21.7051	21.8317	22.2337	22.444	22.7082	22.8697	23.1258	23.2941	23.4034	23.5776	23.73	23.8821	24.0651	24.2576	24.46	24.5227	24.6572	24.6703	24.6781	24.6642	24.6526	24.6344	24.5844	24.52	24.4985	24.6022	24.6372	24.7646
289	22.4544	19.7715	17.9185	16.0969	14.4055	13.8625	12.9053	12.294	11.7461	11.549	11.0076	10.7979	10.7401	10.8573	10.9448	11.2303	11.6019	11.8463	12.425	12.595	12.9847	13.2839	13.665	14.0223	14.1668	14.5484	14.7334	14.7841	15.1106	15.2183	15.5201	15.6742	15.9432	16.1343	16.2672	16.5233	16.6565	16.8136	16.888	17.0145	17.0176	17.132	17.212	17.2041	17.2883	17.4192	17.5196	17.6775	17.8656
290	20.3847	18.6836	17.5745	15.3729	13.5992	12.8357	12.18	11.7838	11.2399	10.589	10.5013	10.4895	10.1259	10.0854	10.2149	10.377	10.441	10.5442	10.7012	10.8637	10.9933	11.1241	11.1972	11.4234	11.4361	11.535	11.5491	11.7003	11.6906	11.76	11.9648	11.9842	12.1586	12.1818	12.3865	12.5071	12.6245	12.7509	12.8345	12.8686	12.9174	12.8847	12.9689	12.9677	12.9885	13.042	13.135	13.2237	13.4329
291	19.6167	17.0929	15.7334	13.6042	12.5133	11.5622	10.7399	10.2688	10.0362	9.54982	9.23588	9.00635	8.92596	9.04461	9.12702	9.08688	9.15649	9.42788	9.54359	9.53684	9.8036	9.96455	10.0694	10.1691	10.2649	10.5758	10.3879	10.5753	10.5826	10.6901	10.8907	11.0277	11.0212	11.1532	11.3637	11.5064	11.6136	11.7067	11.83	11.8457	11.901	11.8991	11.9419	12.0052	12.0323	12.0786	12.1562	12.2707	12.4481
292	28.4154	25.8251	24.1251	21.5413	19.032	17.8469	16.6982	15.2602	14.4177	13.3435	12.9441	12.3804	12.389	12.3813	12.2817	12.7631	13.0362	13.4173	13.8071	14.2352	14.6651	15.0673	15.3469	15.8264	16.0183	16.2887	16.6107	16.9622	17.1149	17.3231	17.5872	17.9274	18.1786	18.4134	18.7194	18.9028	19.0392	19.2641	19.3339	19.4284	19.468	19.5285	19.5812	19.657	19.7508	19.91	20.0988	20.2903	20.5548
293	23.2647	20.6381	19.3891	16.574	14.7546	13.5704	12.4794	11.5006	10.7001	9.8525	9.63693	9.25358	8.70737	8.65699	8.57138	8.61365	8.62629	8.73658	8.82623	8.86784	9.11274	9.17478	9.29546	9.3559	9.52138	9.61481	9.86809	9.86509	10.0081	10.1897	10.3427	10.391	10.6907	10.7122	10.8974	11.0777	11.2292	11.2791	11.352	11.4377	11.5047	11.5408	11.6512	11.7259	11.8171	11.9146	12.0591	12.2003	12.3986
294	19.6726	17.5762	15.8647	13.7254	11.879	11.0352	9.73739	9.08596	8.56284	7.73596	7.54304	7.21978	6.84802	6.57423	6.63564	6.49245	6.54556	6.6836	6.67439	6.73776	6.67403	6.71178	6.8837	6.8987	6.93871	6.97346	7.04688	7.0403	7.20251	7.27775	7.37625	7.4234	7.57891	7.65212	7.78416	7.91215	7.98142	8.0547	8.07785	8.08445	8.16325	8.16796	8.21971	8.26844	8.30857	8.45232	8.54469	8.67748	8.80537
295	30.1312	26.3149	24.9474	22.3264	20.3372	18.425	17.1427	16.0115	15.2284	14.2368	13.7502	13.2281	12.882	13.082	13.0462	13.3326	13.6193	13.8558	14.0884	14.3903	14.3549	14.8989	14.8889	15.0149	15.3365	15.3412	15.5534	15.6438	15.7364	15.8694	15.9437	16.0814	16.2217	16.3283	16.4618	16.6221	16.6514	16.8297	16.8565	16.8541	16.9717	16.9133	16.955	17.0969	17.1069	17.2241	17.3259	17.4256	17.5655
296	29.2752	25.7868	24.7507	21.9252	19.0753	17.6058	16.681	15.2155	14.3598	13.3382	12.8498	12.131	12.0976	11.7384	11.6155	11.5051	11.6579	11.6443	11.6726	11.7505	11.8274	12.0562	12.1157	12.1815	12.3038	12.2653	12.4426	12.6066	12.6785	12.841	12.9552	13.1037	13.2497	13.3353	13.4944	13.7659	13.8474	13.9332	14.0994	14.1315	14.1869	14.2134	14.283	14.422	14.4713	14.6558	14.8454	15.033	15.2762
297	26.9626	23.8403	22.5855	19.7882	17.2549	15.6809	14.6189	13.6848	12.753	11.753	11.2771	10.9512	10.4817	10.3419	9.92394	10.0286	10.028	10.2314	10.0961	10.2617	10.1062	10.435	10.5701	10.6313	10.7373	10.9484	10.9042	10.9065	11.1073	11.2385	11.3575	11.4835	11.6103	11.8385	12.0318	12.2105	12.3396	12.3871	12.479	12.5846	12.6363	12.6493	12.716	12.8681	12.9681	13.1288	13.3688	13.581	13.7722
298	23.9346	20.9564	19.5816	16.7876	15.0667	13.6076	11.9942	10.9944	10.393	9.48627	9.06851	8.61483	8.16344	8.04779	7.77353	7.59683	7.71988	7.67729	7.70073	7.63634	7.81468	7.87429	8.13587	8.2684	8.35344	8.46444	8.56168	8.67667	8.80153	8.939	9.07712	9.25118	9.49234	9.57427	9.77045	9.96829	10.0959	10.2401	10.3345	10.4491	10.4798	10.5489	10.618	10.7484	10.8099	10.9937	11.1447	11.2964	11.5188
299	23.5099	21.3844	19.8237	17.6612	15.4359	14.4562	13.2794	12.4054	11.7925	10.8555	10.5494	10.3105	9.88873	10.0985	9.59285	9.85376	9.85682	9.95924	9.93849	10.2638	10.1463	10.4082	10.4461	10.5622	10.6591	10.6993	10.7591	10.7911	10.8836	10.996	11.0883	11.201	11.3349	11.4921	11.6829	11.8691	11.957	12.0383	12.0767	12.1946	12.267	12.2515	12.3363	12.4295	12.4609	12.5652	12.7404	12.9231	13.1815
300	23.3017	20.7408	18.6863	16.4412	14.3388	13.11	11.6415	10.8834	10.2326	9.33685	9.19746	8.62335	8.51016	7.97335	7.9275	8.03535	8.15208	8.21334	8.6118	8.7745	9.08264	9.39855	9.75778	10.0663	10.2651	10.6344	10.8941	11.1611	11.4641	11.7973	12.0628	12.2973	12.5003	12.9077	13.1209	13.4188	13.6263	13.7547	13.97	14.0848	14.2337	14.3199	14.5166	14.6325	14.7316	14.9155	15.0493	15.221	15.4105
301	25.8655	22.3109	20.8582	17.0178	14.53	12.8493	11.9705	10.8397	10.1281	9.19735	9.05866	8.77364	8.40112	8.0276	7.96618	8.04056	8.09936	8.10389	8.14512	8.34629	8.40793	8.5616	8.49029	8.62062	8.56332	8.63064	8.62503	8.70516	8.77976	8.92732	9.00457	9.15215	9.2219	9.35807	9.46961	9.56451	9.68872	9.77061	9.82737	9.90872	9.97164	10.0051	10.0363	10.1332	10.2077	10.3004	10.4371	10.6174	10.7929
302	29.8685	27.2296	26.2835	21.4189	18.5358	16.5624	14.8663	14.0212	12.6801	12.1277	11.6658	11.5454	11.3071	11.2375	11.3222	11.5411	11.9796	12.0995	12.3835	12.6397	13.03	13.4023	13.495	13.7799	13.8999	14.1217	14.2292	14.3952	14.6212	14.7885	15.063	15.3303	15.5851	15.8689	16.1129	16.2861	16.3935	16.5809	16.7177	16.7888	16.8492	16.9586	16.9831	17.1494	17.2804	17.5212	17.7888	18.1119	18.4469
303	18.3524	16.8291	14.8836	11.6577	9.72816	8.73444	7.69051	6.88015	6.13844	5.73444	5.28528	4.89984	4.76967	4.54817	4.43973	4.42686	4.35769	4.36959	4.32691	4.47763	4.51335	4.51259	4.55483	4.667	4.66736	4.72144	4.73352	4.77844	4.78817	4.90434	5.0936	5.06796	5.16912	5.27078	5.31465	5.38881	5.46221	5.45923	5.50824	5.57016	5.67486	5.69473	5.74516	5.84017	5.92623	6.02864	6.11918	6.23562	6.33
304	23.5997	21.308	19.2185	15.4116	13.1279	11.8318	10.7159	9.58932	8.82865	8.32114	7.93019	7.49875	7.44744	7.33884	7.2957	7.1326	7.36639	7.28549	7.37643	7.5249	7.64467	7.86979	7.8251	7.87338	7.93043	7.93256	8.09595	8.05362	8.14385	8.20443	8.36085	8.42505	8.57923	8.63287	8.74767	8.84838	8.91409	8.97171	9.05232	9.09679	9.19553	9.20239	9.28927	9.37544	9.40807	9.52346	9.6516	9.78744	9.92918
305	27.9059	24.6953	22.1337	18.8228	17.1195	14.9761	13.694	12.6746	11.727	11.175	10.8116	10.3733	10.408	10.6132	10.5973	10.9619	11.3604	11.5964	11.8599	12.2317	12.5834	12.9011	13.1691	13.4689	13.6238	13.6975	13.9801	14.1279	14.2826	14.4643	14.7075	14.8886	15.1405	15.3296	15.5568	15.7924	15.9282	16.0757	16.2123	16.2532	16.2832	16.3875	16.4775	16.5929	16.7678	16.8976	17.1246	17.3759	17.6819
306	21.1757	19.7478	17.8699	15.0917	12.864	12.0473	11.4387	10.2877	9.84564	9.40584	9.16966	9.29139	9.12685	9.2904	9.56231	9.8941	10.2836	10.5065	10.8185	10.9754	11.1136	11.3687	11.6685	11.6774	11.8379	11.8723	12.0756	12.162	12.2156	12.3323	12.5574	12.6507	12.787	12.8361	13.0343	13.1588	13.2849	13.3722	13.4463	13.4508	13.5206	13.5657	13.6441	13.6976	13.8021	13.9412	14.0471	14.2034	14.3839
307	36.1031	34.0758	30.8877	27.2256	23.4344	21.9982	20.2518	18.8652	17.8119	17.2244	16.9971	16.8388	17.146	17.266	17.552	18.2503	18.4973	19.231	19.5337	20.1869	20.6165	20.8593	21.3418	21.6325	21.9232	22.1965	22.3452	22.5887	22.7503	22.9217	23.2041	23.5031	23.71	24.0227	24.2317	24.511	24.6457	24.8305	24.9779	25.0434	25.1116	25.2129	25.2673	25.4015	25.5611	25.7292	25.9816	26.2641	26.5878
308	30.6363	28.3568	25.7482	20.8122	17.7354	15.891	14.5452	13.0691	12.1762	11.4635	11.1617	10.8258	10.5422	10.3816	10.7423	10.8498	11.1599	11.4475	11.804	12.2822	12.5696	12.9897	13.1601	13.3764	13.5749	13.673	13.8459	14.0646	14.2791	14.5042	14.7681	15.0616	15.2842	15.5552	15.7704	15.9378	16.1242	16.2824	16.3288	16.4549	16.5671	16.6256	16.7344	16.8848	17.0872	17.3082	17.5759	17.9074	18.2339
309	31.3857	27.7273	25.4222	20.7727	17.9521	16.0552	14.7787	13.2028	12.1537	11.673	10.9669	10.5727	10.4134	10.3648	10.1579	10.1864	10.1978	10.5668	10.4501	10.6375	10.664	10.9767	11.0806	11.164	11.2386	11.4088	11.4496	11.4973	11.6599	11.708	11.9498	12.1549	12.3263	12.5855	12.7553	12.9314	13.1274	13.1698	13.3048	13.3468	13.424	13.4896	13.5284	13.6057	13.7025	13.8939	14.1141	14.3578	14.6775
310	22.2191	19.034	17.0002	13.3976	11.1925	9.67989	8.46196	7.74116	7.06466	6.40192	5.90197	5.37062	5.0568	4.92152	4.70185	4.60084	4.50268	4.54986	4.44251	4.44463	4.42525	4.58622	4.52013	4.55096	4.77309	4.67187	4.75172	4.83074	4.9042	4.93959	5.00401	5.11027	5.1853	5.25507	5.33952	5.44593	5.49998	5.53498	5.64377	5.68193	5.74714	5.80125	5.83232	5.90625	5.98278	6.07696	6.14683	6.19505	6.28255
311	31.6087	27.4019	24.53	20.4182	17.939	15.5523	14.0679	13.1146	11.948	10.9423	10.5867	9.92133	9.8148	9.82291	9.72044	9.76893	10.2038	10.634	10.8308	11.2139	11.5638	11.9727	12.2787	12.5096	12.8318	13.1332	13.4298	13.7507	14.0442	14.3429	14.6864	14.9935	15.3549	15.6519	15.9196	16.1583	16.4044	16.5309	16.6845	16.7752	16.8824	17.006	17.1675	17.3267	17.4797	17.7307	18.0133	18.3111	18.6164
312	19.0215	16.2328	15.2532	11.8185	9.49959	8.2007	7.439	6.66529	5.89465	5.376	5.12336	4.69022	4.53247	4.32978	4.13513	3.98776	4.06415	3.97207	3.91358	3.95025	3.94256	4.01536	3.96447	4.04893	4.14379	4.15947	4.26517	4.3125	4.36727	4.4838	4.58089	4.63661	4.69357	4.77979	4.89849	4.93532	5.07293	5.17205	5.21795	5.2701	5.35304	5.39731	5.4581	5.54151	5.58967	5.69745	5.75551	5.82764	5.93852
313	19.3954	17.0289	15.2537	11.8231	9.53993	8.49041	7.41706	6.74729	5.89288	5.43082	5.18733	4.71738	4.43654	4.2645	4.10043	3.97625	3.94514	3.81419	3.7638	3.81537	3.79153	3.82004	3.77885	3.87031	3.9005	3.94109	4.05766	4.05563	4.06229	4.2121	4.33465	4.33952	4.42774	4.52062	4.6235	4.67207	4.79857	4.87222	4.91227	4.97922	5.06792	5.08381	5.11563	5.2218	5.25655	5.37855	5.43024	5.51558	5.6022
314	25.3351	22.1517	19.7005	15.7536	13.58	11.8444	10.8671	9.72943	8.8024	7.94904	7.37438	7.25545	6.62828	6.51275	6.20339	6.26259	6.20389	6.18527	5.98589	6.13357	6.11877	6.23122	6.35763	6.32366	6.39818	6.44957	6.63572	6.67312	6.75688	6.86667	6.99161	7.13176	7.19095	7.33898	7.48125	7.57295	7.68072	7.68148	7.73672	7.83911	7.89888	7.97775	8.04726	8.18118	8.23889	8.37924	8.47836	8.64259	8.76815
315	21.5431	18.689	16.5765	12.8355	10.4367	8.84265	8.00538	6.81134	6.39472	5.73387	5.15569	4.77185	4.60561	4.27918	4.14766	4.07047	4.03694	3.89052	3.88257	4.05111	3.99633	4.18591	4.27705	4.2874	4.33828	4.43997	4.47595	4.5922	4.7215	4.81266	4.98004	5.08252	5.13972	5.27029	5.36808	5.49087	5.67788	5.71397	5.83327	5.89039	5.98784	6.07016	6.10439	6.2207	6.27038	6.36251	6.47184	6.62337	6.73833
316	27.4667	24.5609	22.269	18.152	15.8053	13.4903	12.1365	11.2467	10.1432	9.26442	8.9085	8.46656	7.91396	7.73042	7.37022	7.35822	7.17053	7.24049	7.14495	7.19036	7.21898	7.18337	7.24948	7.21579	7.12049	7.13045	7.13809	7.21133	7.15338	7.26378	7.33686	7.4288	7.48865	7.63741	7.78948	7.84978	7.94879	8.01361	8.06207	8.06219	8.10839	8.13904	8.19202	8.30522	8.32936	8.47749	8.65213	8.8635	9.05007
317	26.6856	23.3466	21.1522	16.4779	14.0989	12.6478	11.1775	10.2157	9.2686	8.44542	7.94266	7.54436	7.56855	7.12569	6.94673	6.97164	6.87056	6.85357	6.89853	6.86896	6.85004	7.03261	7.08804	7.12644	7.15255	7.29324	7.31127	7.40115	7.52194	7.51923	7.72501	7.79336	7.85913	7.98389	8.10699	8.16049	8.26488	8.26178	8.35561	8.3987	8.45259	8.50292	8.55562	8.62989	8.73487	8.87602	8.95953	9.0789	9.23132
318	20.0395	18.1173	15.5639	12.1909	10.0728	8.90354	8.05785	7.03556	6.43708	5.74709	5.50249	5.03958	4.79269	4.64036	4.3256	4.29687	4.27165	4.13937	4.15355	4.15724	4.05495	4.13741	4.19953	4.21653	4.22901	4.25465	4.281	4.32214	4.33685	4.43286	4.498	4.54751	4.63636	4.70527	4.74883	4.84772	4.92229	5.0315	5.0583	5.07793	5.18638	5.21937	5.27771	5.31226	5.39574	5.46566	5.56923	5.67865	5.77078
319	18.9433	17.2041	14.8439	11.3825	9.6381	8.28637	7.46303	6.71012	6.13052	5.42591	5.10124	4.76616	4.50187	4.48175	4.22607	4.11873	3.99445	4.0537	4.03901	4.25614	4.24016	4.25326	4.39748	4.44383	4.47875	4.59603	4.60886	4.74497	4.82432	4.90254	5.03207	5.1502	5.21525	5.32342	5.43443	5.48694	5.59223	5.66774	5.74525	5.85378	5.91207	5.94336	6.05298	6.11115	6.21215	6.30009	6.38985	6.49272	6.58425
320	21.6009	18.3824	16.5033	12.9412	10.9667	9.61429	8.89974	8.00133	7.4907	6.88618	6.46841	6.1308	5.91984	5.84393	5.67163	5.4778	5.28272	5.46141	5.30189	5.38047	5.32694	5.40003	5.38491	5.36083	5.37303	5.35863	5.35907	5.41218	5.41768	5.49619	5.62969	5.67294	5.68262	5.77987	5.88016	5.90817	5.95133	6.00242	6.04254	6.03928	6.09544	6.12902	6.16947	6.24079	6.26322	6.35717	6.43857	6.54824	6.66378
321	20.8142	17.8638	15.4439	12.4034	10.0267	8.93146	8.04375	7.04125	6.13	5.76784	5.34709	4.93579	4.54278	4.47601	4.30692	4.1882	4.04729	4.12425	4.12856	4.12753	4.07594	4.22858	4.23066	4.28928	4.35491	4.40245	4.52038	4.59258	4.73622	4.76289	4.92025	4.99798	5.07447	5.19307	5.30345	5.42903	5.51632	5.59689	5.64228	5.6836	5.77303	5.85354	5.91591	6.00591	6.07223	6.18147	6.29207	6.39601	6.51526
322	27.5441	24.1609	23.6933	20.2196	17.4489	16.634	14.5981	13.8249	13.2425	12.6753	11.9203	11.8749	11.7751	11.947	12.2114	12.3162	12.5971	12.8729	13.012	13.3296	13.57	13.7104	13.839	13.9346	14.0265	14.0852	14.1694	14.2355	14.3713	14.4787	14.6543	14.8388	14.9502	15.142	15.3714	15.5839	15.6851	15.8096	15.8769	15.9458	15.991	16.0643	16.1184	16.222	16.3734	16.5428	16.7965	17.0626	17.3601
323	19.6514	17.2258	15.2231	12.1104	9.99414	8.74603	8.01527	7.03331	6.33971	5.97515	5.66303	5.30295	4.97706	4.77672	4.69243	4.57592	4.61732	4.61768	4.57418	4.72683	4.74708	4.88146	4.7922	4.89686	4.92967	4.97321	5.07147	5.08908	5.13041	5.17435	5.26174	5.34683	5.36863	5.45685	5.53785	5.60557	5.68334	5.71789	5.79164	5.8367	5.87996	5.92749	5.97932	6.04455	6.09956	6.15813	6.22597	6.29732	6.39666
324	19.409	16.8785	14.9843	11.3614	9.06264	8.16121	7.21202	6.62573	5.84299	5.43862	5.00677	4.64571	4.43312	4.21769	4.05624	3.84656	3.66246	3.74288	3.64726	3.66112	3.60605	3.67161	3.67395	3.58979	3.68012	3.73868	3.75184	3.77212	3.85556	3.86193	3.97724	4.04054	4.1077	4.15361	4.24421	4.27909	4.33153	4.40237	4.48264	4.50302	4.55971	4.59624	4.64515	4.73238	4.8011	4.91068	4.9439	5.03648	5.11137
325	16.9964	15.1574	13.4733	10.9357	9.18444	8.49887	7.64607	7.11051	6.46639	6.04745	5.92825	5.56434	5.50375	5.34721	5.35605	5.46187	5.35208	5.46753	5.51774	5.59242	5.75942	5.77678	5.84437	5.88284	5.86919	6.0068	6.07593	6.17435	6.20325	6.27936	6.36882	6.37959	6.46483	6.57589	6.67322	6.76821	6.81082	6.91106	6.92671	6.93795	6.99348	7.0057	7.06814	7.1091	7.18119	7.23701	7.34603	7.42046	7.54069
326	29.4296	25.9435	23.0623	20.271	18.0273	16.5174	15.2172	14.4211	13.8702	13.0375	12.5706	12.3653	12.3334	12.5189	12.7105	12.8652	12.9765	13.2583	13.2951	13.7031	13.7739	13.8205	14.0168	13.9991	14.069	14.0173	14.1165	14.1258	14.2829	14.3125	14.4332	14.5409	14.6075	14.6984	14.8096	14.8333	14.9548	14.9714	14.9832	15.0157	15.0294	15.0624	15.1003	15.1808	15.1997	15.2924	15.3812	15.4939	15.63
327	22.159	19.4455	16.8724	13.536	11.0742	9.93199	8.90573	8.05586	7.2283	6.43138	6.34179	5.71519	5.76855	5.29855	5.30586	5.15264	5.08589	5.12164	4.83123	5.04423	5.07334	5.17399	5.23539	5.23433	5.27639	5.23541	5.27722	5.39869	5.40629	5.54602	5.63333	5.69775	5.80276	5.87811	5.97435	6.05929	6.12526	6.19994	6.27153	6.28049	6.34264	6.33822	6.41683	6.52775	6.53353	6.64353	6.70605	6.84749	6.96928
328	22.8141	20.0916	18.1006	14.7392	12.7106	11.6735	11.2278	10.2272	9.71237	9.29398	9.21487	8.85198	8.74845	8.80353	8.78212	8.96284	8.95685	8.98068	9.04698	9.10922	9.15248	9.32645	9.43967	9.49565	9.5205	9.52442	9.50574	9.54374	9.68649	9.70669	9.84691	9.91905	9.91243	10.0284	10.0499	10.088	10.1627	10.2223	10.2672	10.2843	10.2975	10.3189	10.409	10.4266	10.4468	10.549	10.5733	10.6945	10.748
329	17.9246	15.7151	14.1527	11.4789	9.50404	8.58346	7.8131	6.99128	6.41298	6.12376	5.74505	5.61049	5.30891	5.12457	5.17904	5.19963	5.19604	5.47788	5.47325	5.61814	5.61176	5.61946	5.82876	5.80647	5.86796	6.06365	6.02523	6.0135	6.16432	6.2057	6.37048	6.42023	6.53335	6.68713	6.78879	6.92612	6.93486	7.01117	7.04174	7.08975	7.09634	7.15554	7.23509	7.29657	7.39549	7.50804	7.64501	7.85061	8.02869
330	21.5426	18.5647	16.5	12.7159	10.6189	9.46633	8.65381	7.81232	7.02821	6.56204	6.13133	5.88656	5.53588	5.46346	5.24807	5.15581	5.11687	5.006	5.09106	5.02723	5.00819	5.10134	5.05849	5.07159	5.19834	5.14861	5.21345	5.30065	5.37187	5.42355	5.5273	5.6565	5.67092	5.75279	5.89151	5.91356	5.98949	6.04848	6.07802	6.12781	6.15272	6.2236	6.27297	6.3679	6.46659	6.58765	6.68966	6.84152	6.98279
331	31.8488	28.4842	25.9933	22.8356	20.7572	19.1956	18.0792	17.1464	16.3194	15.4646	15.079	14.4707	14.1021	13.8728	13.995	13.8403	13.8956	13.8221	13.9667	13.9547	13.9161	14.0108	13.951	14.0086	13.9705	13.9151	13.984	13.8793	13.7735	13.8653	13.9681	13.9368	13.9688	13.9907	14.0851	14.095	14.1537	14.0829	14.1309	14.1015	14.1368	14.1127	14.1648	14.1703	14.1845	14.2447	14.3137	14.3984	14.4926
332	29.1884	26.1561	23.8643	19.6062	16.5991	14.5436	13.4903	11.7785	11.0116	10.3339	9.38961	8.88616	8.33137	8.33805	8.01312	7.7956	7.69203	7.67392	7.58187	7.63543	7.75259	7.79299	7.78844	7.88534	7.98242	8.04577	8.09331	8.18207	8.2744	8.37289	8.50732	8.56553	8.66402	8.80622	8.925	8.97175	9.05022	9.11207	9.15311	9.16132	9.22726	9.29069	9.34849	9.41229	9.49532	9.6035	9.73511	9.88702	10.0222
333	31.6658	29.0669	26.1225	20.9289	18.0914	16.041	14.718	13.2407	12.4403	11.4937	10.8298	10.1926	10.1496	9.8034	9.55872	9.25116	9.07164	9.21482	8.92167	9.07023	8.91063	8.89193	8.8367	8.89206	8.81806	8.80225	8.84605	8.82438	8.79371	8.75396	8.86838	8.90757	8.91867	9.03629	9.06122	9.12039	9.14449	9.1044	9.15315	9.1874	9.24498	9.22987	9.315	9.41488	9.42612	9.57375	9.69949	9.846	9.98245
334	43.617	39.5997	36.8873	30.9572	27.4261	24.9382	22.8385	21.4238	20.4482	19.2555	18.5892	18.1778	17.3802	17.386	17.5828	17.4198	17.6994	17.851	17.9367	18.2021	18.2403	18.6057	18.6713	18.505	18.4743	18.4909	18.4548	18.4318	18.5942	18.6733	18.8647	19.0657	19.2445	19.4589	19.5707	19.7654	19.8758	19.9163	19.9344	19.9099	19.8798	19.8913	19.9775	20.1028	20.3146	20.5833	20.9434	21.3991	21.9039
335	43.67	39.0542	36.2031	31.5175	27.9568	25.8146	23.6395	21.7388	20.602	19.7021	19.0646	18.4211	18.5404	18.3044	18.479	18.849	19.044	19.3839	19.5461	19.911	20.1007	20.4672	20.5326	20.554	20.6454	20.5932	20.6614	20.6848	20.8189	20.8832	21.1066	21.1803	21.3541	21.5293	21.5303	21.5805	21.7158	21.683	21.7088	21.7391	21.7718	21.7956	21.8288	21.9243	22.0067	22.1034	22.3271	22.5101	22.7781
336	43.7251	39.4467	36.8786	31.8793	28.4277	25.7811	24.2349	22.3237	20.8037	19.9839	19.2619	18.7885	18.3401	18.439	18.1267	18.3169	18.2995	18.373	18.3366	18.6909	18.5946	18.6746	18.6938	18.7037	18.5803	18.5706	18.3927	18.4117	18.3512	18.3917	18.5181	18.6527	18.6978	18.8196	18.8829	18.868	18.8738	18.8697	18.9273	18.9326	18.923	18.9842	19.0317	19.1092	19.22	19.3668	19.5497	19.7678	19.9861
337	28.5273	24.7471	21.9724	17.2392	15.0001	13.1512	11.7876	10.5464	9.63994	8.75402	8.22566	7.88271	7.59967	7.19136	7.04784	7.08287	7.10693	7.09065	7.10025	7.39532	7.30335	7.50576	7.67412	7.74119	7.83302	7.8881	8.01413	8.13505	8.20418	8.31609	8.46731	8.49802	8.61485	8.73135	8.81562	8.92384	9.00055	9.07435	9.17481	9.22871	9.29866	9.36042	9.42394	9.51967	9.5958	9.71478	9.83328	9.96224	10.0942
338	29.065	25.5455	22.6576	18.4223	15.7245	13.8714	12.6763	11.1078	10.3054	9.44863	9.01185	8.22702	7.98352	7.82806	7.52295	7.38045	7.2597	7.22764	7.07755	7.1939	7.03077	7.17563	7.23432	7.27807	7.28084	7.18125	7.26218	7.21261	7.29617	7.24544	7.46358	7.49924	7.50608	7.67535	7.75508	7.79925	7.85339	7.88107	7.9628	7.97708	8.02072	8.05214	8.10182	8.14467	8.16503	8.28101	8.38348	8.48765	8.62793
339	31.3212	28.819	25.6619	21.0652	17.9362	16.326	14.6801	13.2696	12.4305	11.7824	11.0096	10.625	10.2895	10.1471	9.8465	10.0211	9.96857	9.94299	9.97725	9.90619	10.0604	10.1518	10.241	10.2032	10.1766	10.2478	10.2965	10.3753	10.4737	10.4504	10.5554	10.5618	10.6243	10.75	10.8119	10.8748	10.9398	10.9409	11.0186	11.0378	11.0857	11.1132	11.1685	11.2627	11.3383	11.4223	11.5633	11.7004	11.8411
340	34.4951	31.397	28.7234	23.5254	21.1091	19.2821	17.9069	16.6402	15.6456	15.2816	14.7114	14.2504	14.3876	14.2194	14.3094	14.6985	14.9635	15.166	15.1435	15.5663	15.5916	15.8917	15.9416	16.0469	15.9983	16.0392	16.043	16.1464	16.223	16.3052	16.4364	16.5395	16.5999	16.7717	16.8121	16.8664	16.8897	16.9304	16.9378	16.9594	16.9705	16.979	17.011	17.022	17.0644	17.1116	17.2064	17.3123	17.425
341	52.6091	48.8431	46.2656	41.1307	36.5761	34.0426	32.284	30.5422	29.0233	27.9067	27.0361	26.6185	26.5729	27.1597	27.5898	28.1033	28.6535	29.4796	29.866	30.4796	31.084	31.6777	32.0303	32.4194	32.7112	33.047	33.2081	33.4724	33.5643	33.9258	34.2216	34.5377	34.825	35.1693	35.4412	35.7068	35.9097	35.9979	36.0886	36.1263	36.1866	36.245	36.2841	36.3277	36.4767	36.6461	36.8708	37.1425	37.4689
342	47.0888	43.2439	40.1099	35.1002	30.7098	28.3806	25.7859	24.0532	22.7815	21.7212	20.6726	19.9677	20.1106	19.9021	20.1584	20.5591	21.0467	21.5448	22.0775	22.5642	23.0715	23.8207	24.1423	24.6735	24.8868	25.2386	25.5616	25.9283	26.2606	26.4576	26.8892	27.2903	27.6856	28.0552	28.4354	28.7778	29.0177	29.2488	29.4091	29.4899	29.5762	29.6705	29.7932	29.9327	30.0938	30.301	30.5496	30.9051	31.2988
343	31.1682	27.8442	25.631	20.5084	17.108	15.2749	14.3712	13.0329	11.9327	10.9896	10.6429	10.2938	10.1818	9.91197	9.79365	10.1038	10.226	10.407	10.4225	10.6597	10.9043	11.0566	11.1967	11.2732	11.2681	11.3184	11.4044	11.4557	11.5727	11.7037	11.8092	11.9497	12.0293	12.1735	12.2391	12.2986	12.395	12.4391	12.4577	12.4848	12.5586	12.576	12.5778	12.6382	12.6372	12.7811	12.9173	13.0213	13.1909
344	39.8211	36.6898	33.634	28.6246	24.4124	22.2694	20.443	19.5793	18.1975	17.3619	16.7424	16.1835	16.042	16.182	16.5923	17.2817	17.7964	18.3335	19.0163	19.5744	20.3283	21.0302	21.4865	21.9081	22.1712	22.6338	22.8486	23.1199	23.4114	23.6976	24.0999	24.4742	24.8654	25.1476	25.437	25.7517	26.0201	26.133	26.3096	26.4083	26.4721	26.6068	26.6976	26.7666	26.9172	27.0975	27.3005	27.5752	27.816
345	41.0481	38.216	34.4079	29.1633	25.4962	22.9876	21.3732	19.6578	18.6014	17.567	17.0649	16.1221	15.9259	15.8949	15.4508	15.5115	15.6322	16.0081	16.0938	16.3235	16.3938	16.8387	16.8615	17.0724	17.1044	17.2089	17.3367	17.5024	17.6922	17.7079	18.0137	18.1851	18.3243	18.6382	18.9247	19.136	19.3233	19.5053	19.5902	19.6666	19.6703	19.7789	19.8085	19.8861	20.043	20.1738	20.4473	20.7329	21.1393
346	32.6907	30.9768	28.3415	23.5724	20.4608	18.847	16.5619	15.7115	14.6741	13.7294	12.8442	12.609	12.2741	12.0282	12.0162	12.0527	12.1012	12.1535	12.3073	12.6525	12.8544	13.2008	13.249	13.3	13.3959	13.5862	13.6313	13.7633	13.912	14.0063	14.2565	14.4174	14.565	14.7977	14.9775	15.1216	15.3287	15.4441	15.5785	15.6643	15.7267	15.7654	15.8619	15.9092	16.0431	16.1354	16.3025	16.5272	16.7687
347	28.1201	24.6572	22.3292	17.6244	14.6018	13.0521	11.6099	10.3235	9.30349	8.70025	8.09112	7.40846	7.06178	6.83202	6.71597	6.65329	6.47444	6.36639	6.30698	6.37187	6.37636	6.39741	6.39534	6.30588	6.3021	6.30613	6.25926	6.34512	6.3384	6.41924	6.53038	6.63334	6.61886	6.69071	6.78212	6.85106	6.87096	6.94598	6.9525	7.0437	7.01028	7.06127	7.10984	7.17288	7.20652	7.26944	7.38546	7.47426	7.58211
348	33.4239	28.4622	24.9504	21.3201	17.6743	15.6467	13.9112	12.8167	11.5045	10.5083	9.71246	9.03849	8.58314	8.35792	8.3386	8.31244	8.16839	8.17241	8.00075	8.16884	8.22661	8.33643	8.43117	8.43581	8.59366	8.64141	8.68471	8.75662	8.88196	9.01693	9.15312	9.20249	9.31025	9.39409	9.51241	9.57253	9.64916	9.66769	9.75174	9.78518	9.87461	9.92365	9.96815	10.0292	10.0615	10.1557	10.248	10.33	10.434
349	26.2579	22.5235	20.07	15.5609	13.0758	11.5328	10.2617	9.54576	8.28248	7.81211	7.15141	6.88622	6.53394	6.15202	5.90044	5.70712	5.64479	5.43194	5.32209	5.34114	5.33339	5.35908	5.35991	5.27852	5.27349	5.31721	5.29049	5.42938	5.42198	5.45618	5.56452	5.58626	5.66801	5.80399	5.89793	5.96728	6.04413	6.05462	6.13044	6.1159	6.1766	6.19838	6.27051	6.35281	6.45007	6.58349	6.70256	6.88515	7.06447
350	25.688	22.8347	20.7922	16.1621	13.0833	11.435	10.2866	8.91759	7.97516	7.28794	6.60465	6.152	5.73445	5.41716	5.07834	4.86972	4.6216	4.48717	4.43281	4.49962	4.39239	4.51472	4.45705	4.3376	4.41376	4.43388	4.44106	4.43961	4.43633	4.52846	4.59794	4.7162	4.68385	4.84753	4.87706	4.9546	5.00424	5.06973	5.14758	5.17516	5.23442	5.2427	5.30422	5.39386	5.42142	5.52292	5.60455	5.69146	5.80231
351	34.6547	30.5651	27.5347	22.0854	19.1122	16.7043	15.203	13.5349	12.4515	11.3113	10.5239	10.3741	9.79803	9.48154	9.07957	9.1962	9.0954	9.00164	8.88821	8.87422	8.84786	9.08389	8.9579	8.99843	9.07151	8.97747	9.06632	9.08652	9.15823	9.24738	9.43895	9.48518	9.60623	9.69799	9.88001	9.97042	10.0248	10.1107	10.1671	10.1709	10.2108	10.2336	10.2557	10.358	10.435	10.5718	10.7211	10.9242	11.1672
352	29.0415	24.8751	22.2182	17.965	14.9726	12.7979	11.0109	9.97989	9.16731	8.32572	7.74254	7.25972	6.91092	6.49938	6.40688	6.33062	6.32126	6.37413	6.20266	6.29442	6.38943	6.57159	6.47608	6.62192	6.74361	6.83149	6.90865	6.95547	7.04733	7.13926	7.29984	7.45031	7.58188	7.6649	7.77475	7.87546	7.97715	8.08125	8.13865	8.15743	8.2938	8.31112	8.36965	8.46322	8.49376	8.61449	8.75625	8.88904	9.02737
353	32.1865	29.1768	26.6365	21.6929	18.526	17.3436	15.4434	14.1469	13.1732	12.3967	11.681	11.4089	11.0642	10.6461	10.717	10.688	10.7906	11.0043	10.9984	11.0964	11.3257	11.4423	11.5355	11.5888	11.7314	11.8398	11.9365	11.9762	12.0577	12.1625	12.283	12.3439	12.5516	12.5842	12.717	12.8093	12.8802	12.8947	12.9846	13.0371	13.064	13.136	13.1667	13.2372	13.3313	13.4174	13.5327	13.6386	13.8112
354	27.2917	23.5105	20.7196	16.6514	13.8058	12.2257	10.7724	9.67632	8.63451	8.0576	7.21763	6.85087	6.64131	6.12212	5.92876	5.87315	5.70522	5.46521	5.41557	5.46811	5.35264	5.27579	5.33919	5.2046	5.19992	5.12973	5.12125	5.06943	5.06621	5.0896	5.18843	5.20969	5.17422	5.23483	5.2417	5.23956	5.28609	5.29957	5.31713	5.33186	5.36807	5.40137	5.42673	5.49004	5.50041	5.60361	5.65593	5.75513	5.83913
355	24.7893	21.2925	19.6656	15.4995	13.1253	11.5781	9.78493	9.25441	8.26692	7.34516	6.89467	6.57347	6.0346	5.80537	5.58344	5.32701	5.20458	5.10853	4.93553	4.84404	4.76211	4.77799	4.70863	4.68556	4.59549	4.65626	4.71177	4.58074	4.62669	4.62943	4.6395	4.6764	4.71603	4.80004	4.87896	4.94641	4.96531	5.00872	5.023	5.04043	5.03303	5.06307	5.09655	5.14135	5.18371	5.28176	5.38089	5.48713	5.60795
356	29.9893	26.3014	22.9463	18.0579	15.2314	13.32	12.1282	10.6462	9.52398	8.49975	8.12387	7.36081	6.95913	6.64086	6.48055	6.2446	6.0372	5.86898	5.82649	5.76204	5.73586	5.62912	5.78298	5.67848	5.69238	5.65201	5.70413	5.67107	5.77356	5.74598	5.83583	5.88961	5.95168	6.01222	6.04921	6.10539	6.15297	6.17476	6.23178	6.26181	6.33888	6.31172	6.39368	6.47346	6.47562	6.62413	6.66303	6.73692	6.8706
357	29.5561	26.505	22.9961	18.149	14.9188	13.3755	12.2356	10.8805	9.64052	8.88364	8.51683	7.83651	7.15726	7.03626	6.75385	6.68548	6.58835	6.36195	6.20739	6.35502	6.26559	6.29451	6.12398	6.21328	6.30208	6.14644	6.1684	6.15305	6.21315	6.21813	6.28893	6.34963	6.33501	6.44334	6.54694	6.55378	6.52036	6.59085	6.65628	6.64371	6.72763	6.73412	6.74307	6.80227	6.85174	6.90343	6.96871	7.08014	7.16504
358	25.2494	22.039	19.8624	15.7163	12.9062	11.2939	10.5509	9.31985	8.02067	7.52198	6.9882	6.39878	6.06396	5.83974	5.73342	5.50686	5.45144	5.42031	5.29411	5.3506	5.36192	5.49046	5.3963	5.45761	5.48203	5.4223	5.48125	5.52927	5.56354	5.64606	5.73973	5.78327	5.90035	5.97157	6.09321	6.10286	6.15355	6.19681	6.24181	6.27046	6.3553	6.36707	6.41353	6.52638	6.56844	6.68312	6.80403	6.91015	7.01284
359	30.3875	25.7829	23.5498	18.6978	15.4163	13.4336	12.1043	10.8344	9.69427	8.97741	8.16635	7.77897	7.4073	6.98853	6.74713	6.59773	6.59694	6.46786	6.5148	6.71471	6.85419	6.99822	7.23865	7.40119	7.51281	7.67148	7.80862	8.04894	8.2155	8.42157	8.67382	8.82711	8.98336	9.21386	9.39044	9.55823	9.72612	9.82615	9.98935	10.0799	10.1397	10.2248	10.3254	10.4066	10.4831	10.6402	10.7662	10.9636	11.1032
360	44.2835	40.0474	36.6835	30.3613	26.0287	23.2423	20.8718	19.0479	17.35	16.0923	15.2255	14.4208	13.9718	13.6694	13.6157	13.5428	13.4313	13.4643	13.4828	13.8648	13.8546	14.3614	14.4738	14.6952	14.7958	14.9883	15.2104	15.3122	15.452	15.6491	15.8362	16.1345	16.2884	16.5865	16.7739	16.9819	17.1217	17.2272	17.3022	17.3776	17.4962	17.5328	17.666	17.7442	17.868	18.0976	18.2925	18.5366	18.842
361	25.8206	22.3968	19.6995	15.3372	12.5012	10.8137	9.61313	8.44875	7.45874	6.69184	5.98354	5.55086	5.21707	4.73064	4.60746	4.11491	4.0144	3.75068	3.56016	3.66448	3.49819	3.40231	3.38316	3.35276	3.30075	3.34375	3.40695	3.39199	3.42098	3.45683	3.5673	3.631	3.66512	3.75099	3.75578	3.81353	3.91247	3.97035	4.03605	4.06661	4.11925	4.20861	4.21232	4.32638	4.3442	4.43762	4.50017	4.55962	4.65537
362	34.5858	29.8416	26.1759	21.6484	17.6145	15.867	14.2823	12.7713	11.786	10.6271	9.92961	9.56099	9.09372	8.87345	8.60051	8.39962	8.38309	8.22226	8.20035	8.39492	8.37992	8.54947	8.49189	8.50738	8.65555	8.62257	8.72084	8.82116	8.87751	8.90427	9.0596	9.23137	9.26278	9.32133	9.44993	9.48181	9.65331	9.69659	9.76758	9.82467	9.91364	9.91744	9.97374	10.0815	10.1321	10.2364	10.3253	10.4712	10.5866
363	38.2933	34.3509	30.7927	25.6451	21.6345	19.8924	17.6673	16.4967	15.4256	14.386	13.7592	13.1776	12.8981	12.6624	12.4452	12.2578	12.3149	12.4136	12.2051	12.4127	12.3169	12.495	12.5488	12.4783	12.6325	12.5483	12.5353	12.506	12.5851	12.5918	12.6981	12.6807	12.796	12.9571	13.0515	13.0702	13.1432	13.2208	13.1954	13.2651	13.3121	13.3155	13.3319	13.4318	13.4931	13.5741	13.6794	13.8152	13.9391
364	37.8695	34.519	31.6183	27.3118	23.3849	21.3482	19.9841	18.1399	17.3917	16.0694	15.6895	15.2142	14.7541	14.745	14.6631	14.8193	14.8071	15.0249	15.208	15.3651	15.6518	16.01	16.133	16.4159	16.5089	16.7392	16.9669	17.1648	17.4203	17.5943	17.9363	18.1783	18.5198	18.7211	18.9106	19.1261	19.2457	19.3447	19.5084	19.5595	19.6962	19.8705	20.0388	20.2385	20.4693	20.6726	20.9468	21.248	21.5709
365	28.3581	24.5478	21.94	17.273	14.7641	12.7597	11.4806	10.5516	9.49464	8.7286	8.13276	7.45171	7.15134	6.86521	6.57463	6.51533	6.27171	6.22827	5.98423	6.02213	5.98717	6.05212	5.9456	5.77802	5.71937	5.62799	5.62706	5.70767	5.63827	5.6901	5.72582	5.7311	5.83032	5.81555	5.86712	5.85422	5.89129	5.91335	5.96418	5.98015	6.00887	6.03558	6.03494	6.11874	6.15577	6.22038	6.28449	6.35957	6.43443
366	19.0754	16.4411	14.3869	11.4028	9.35212	8.07339	7.17293	6.77951	5.86902	5.46545	5.18088	4.74019	4.4952	4.31465	4.059	4.04458	3.9443	3.90219	3.6918	3.76025	3.6498	3.75415	3.67289	3.70636	3.73319	3.75004	3.81249	3.88562	3.90781	3.88877	3.97999	4.00197	4.06913	4.10135	4.13849	4.16599	4.22617	4.25494	4.31824	4.38513	4.42933	4.417	4.5176	4.55995	4.58718	4.68779	4.70675	4.77834	4.83625
367	29.8584	26.5628	24.5072	19.38	16.7778	15.0434	13.9973	13.0435	11.802	11.0203	10.6415	10.11	9.82747	9.55389	9.54571	9.42799	9.10939	9.06439	9.14305	9.29871	9.16574	9.21722	9.02198	9.01254	8.98937	8.94221	8.90972	8.91289	8.91166	8.9509	8.97442	9.07141	9.0698	9.17837	9.27244	9.35162	9.38418	9.43348	9.44811	9.43922	9.4402	9.43857	9.45667	9.4892	9.52649	9.63602	9.74794	9.92399	10.0611
368	39.0093	34.7984	32.1896	26.7441	22.9474	20.2178	19.2031	17.6222	16.309	15.0447	14.1975	13.6355	13.5111	13.5082	13.3355	13.5486	13.5945	13.9347	13.9095	14.3023	14.5764	14.961	15.2839	15.3963	15.6256	15.8163	16.0477	16.3692	16.4667	16.6878	16.8461	17.1266	17.2453	17.529	17.7537	17.8582	18.0241	18.1247	18.265	18.2949	18.383	18.4478	18.5264	18.6337	18.6861	18.8134	18.9477	19.0585	19.2168
369	35.5629	32.3874	28.6198	23.5901	20.4958	18.3397	16.7482	15.4125	14.1741	13.2246	12.6495	12.0582	11.8541	11.7247	11.4118	11.6804	11.5235	11.5605	11.561	11.6247	11.6302	11.6419	11.6303	11.7229	11.79	11.6542	11.5979	11.5956	11.626	11.6622	11.7909	11.9211	11.9333	11.9875	12.1231	12.0899	12.1981	12.2118	12.202	12.205	12.2596	12.3299	12.4008	12.4825	12.5501	12.6398	12.7258	12.8513	13.0048
370	37.4059	32.4807	30.2891	24.8548	21.5677	20.197	18.6051	16.5669	15.3664	14.6652	13.8656	13.6738	13.488	13.4552	13.683	13.6362	13.9182	14.0177	13.9975	14.2474	14.5037	14.6551	14.7427	14.7526	14.8391	14.8342	15.017	15.1077	15.1194	15.1925	15.369	15.4497	15.5261	15.5616	15.6659	15.7298	15.8205	15.8539	15.8604	15.8808	15.931	15.9363	15.952	16.0252	16.0173	16.0936	16.1921	16.3053	16.4371
371	28.8994	25.148	22.6096	17.7139	15.1772	13.0336	11.6456	10.7602	9.99466	8.97496	8.29685	8.01508	7.50209	7.24773	7.12846	7.07117	6.92023	6.87092	6.90516	6.82803	6.99764	7.06762	7.01749	7.20588	7.28453	7.31482	7.33341	7.46055	7.55118	7.59795	7.79038	7.9001	7.94459	8.1012	8.24284	8.24488	8.39104	8.50528	8.54718	8.59553	8.68994	8.70735	8.76785	8.89454	8.93838	9.09526	9.21287	9.37431	9.51768
372	29.2436	25.9852	22.992	18.587	15.5445	14.2562	12.998	11.8244	10.6185	9.92441	9.39223	9.05497	8.66434	8.38079	8.21659	8.19315	8.08025	8.10995	8.14142	8.2442	8.24489	8.50386	8.53178	8.60851	8.7046	8.716	8.82732	8.99712	9.10193	9.26423	9.35892	9.5519	9.63301	9.82197	9.89846	10.0142	10.1351	10.194	10.2759	10.3654	10.3986	10.4562	10.5199	10.6052	10.6516	10.7803	10.9216	11.0398	11.1945
373	23.2694	20.447	18.2856	14.4129	11.9048	10.0478	9.06761	8.15371	7.38081	6.53678	5.87334	5.67272	5.17689	5.05624	4.7138	4.72912	4.49488	4.35344	4.24192	4.31975	4.1963	4.29559	4.24943	4.29867	4.33212	4.3741	4.45075	4.44569	4.63003	4.63443	4.76702	4.91444	4.98994	5.16815	5.24537	5.33799	5.49737	5.56017	5.57282	5.65349	5.6944	5.76588	5.84079	5.9067	6.02239	6.17469	6.29847	6.48833	6.66366
374	25.9505	22.7798	19.3374	16.3005	14.1798	12.711	11.5248	10.1653	9.5098	8.87542	8.46295	7.9962	7.76606	7.68905	7.84577	7.82423	7.91539	8.03548	8.19933	8.63537	8.71593	9.11186	9.32465	9.47422	9.71654	9.93638	10.131	10.2811	10.4313	10.6457	10.8417	11.0278	11.2415	11.3922	11.5168	11.7156	11.8226	11.9089	12.0399	12.1147	12.1891	12.3126	12.3834	12.4463	12.5883	12.6587	12.7607	12.8754	13.0227
375	26.6091	22.7571	21.115	16.3234	13.3906	12.042	10.6478	9.70449	8.89861	8.02673	7.51884	7.11423	6.8109	6.67162	6.5102	6.29499	6.15517	6.1603	6.14748	6.19938	6.06516	6.1307	6.00395	6.08682	6.14195	6.09591	6.05306	6.11416	6.09355	6.1632	6.26634	6.36283	6.44397	6.54668	6.57803	6.6243	6.71685	6.74866	6.76266	6.7728	6.8544	6.88903	6.92776	6.97654	7.04468	7.14051	7.28811	7.41417	7.58254
376	27.7755	23.3614	20.8237	17.7535	15.3956	13.5451	12.5088	11.2448	10.3785	9.51261	9.02352	8.52954	8.39328	8.27435	8.15065	8.10501	8.01982	8.20935	8.21899	8.35497	8.42088	8.62697	8.63048	8.73353	8.78058	8.83572	8.95697	8.98603	9.06696	9.12946	9.29773	9.43582	9.52351	9.65571	9.80474	9.89917	10.0033	10.0177	10.1055	10.1344	10.2044	10.2309	10.3005	10.3925	10.4531	10.5675	10.7027	10.8439	10.9936
377	24.4681	22.067	19.1542	15.2386	12.9442	11.1787	10.2801	9.31331	8.29598	7.63899	7.17509	6.73489	6.40068	6.24238	6.0243	5.83044	5.83765	5.6227	5.46263	5.52329	5.40833	5.42499	5.31274	5.26105	5.27224	5.23094	5.1681	5.11295	5.16271	5.14134	5.26551	5.24069	5.29306	5.35681	5.39343	5.44457	5.52342	5.54829	5.61496	5.62433	5.66891	5.66667	5.68058	5.74628	5.75162	5.88442	5.96044	6.02998	6.14011
378	28.7334	25.2786	23.185	19.1837	15.8702	13.8932	12.5983	11.5644	10.3549	9.64237	9.13394	8.55463	8.24662	7.83469	7.63634	7.65293	7.5928	7.53209	7.65583	7.69306	7.81047	8.08877	8.11548	8.2488	8.44914	8.47662	8.69414	8.79955	8.98056	9.11819	9.31302	9.48415	9.60382	9.74731	9.95771	10.1105	10.2441	10.3272	10.432	10.5148	10.6055	10.6494	10.7242	10.8338	10.9564	11.0818	11.2187	11.3486	11.5269
379	28.7022	24.9659	22.5281	17.6623	14.8513	13.2388	11.7981	10.7651	9.76901	9.23084	8.58154	8.08729	7.59719	7.45601	7.34077	7.2063	7.12906	7.17703	7.1516	7.3086	7.21017	7.35012	7.40054	7.38245	7.44596	7.55265	7.53779	7.64555	7.71431	7.74479	7.86457	8.04684	8.14488	8.1589	8.32535	8.41584	8.49257	8.53272	8.64184	8.67238	8.79257	8.78938	8.87851	8.9708	9.0491	9.16813	9.31289	9.47746	9.642
380	30.4811	27.395	23.9007	19.7599	17.048	14.8441	13.8455	12.7703	11.8159	10.8731	10.2307	10.143	9.77406	9.58127	9.76132	9.85403	10.0535	10.1358	10.3807	10.5685	10.7755	10.9185	11.1124	11.379	11.4321	11.4868	11.5795	11.7278	11.7769	11.8965	12.1477	12.295	12.4056	12.5417	12.7034	12.8169	12.9096	12.9902	13.0276	13.0517	13.135	13.2157	13.2946	13.3685	13.4302	13.6345	13.7187	13.9068	14.0948
381	34.6248	31.4105	29.1297	25.0926	21.8491	19.9743	18.8411	17.3646	16.1967	15.8215	15.2033	14.7853	14.6312	14.5718	14.4171	14.5836	14.739	14.8758	15.046	15.0282	15.0634	15.3819	15.4473	15.3467	15.5215	15.6024	15.5353	15.6433	15.7515	15.7803	15.9269	16.0779	16.126	16.3408	16.4685	16.5131	16.5716	16.6317	16.6267	16.6508	16.683	16.7223	16.803	16.839	16.953	17.0597	17.1785	17.349	17.5193
382	27.0275	23.6402	21.2512	16.8212	13.7056	11.9079	10.841	9.66276	8.68597	7.81069	7.39577	6.81955	6.56206	6.44149	6.02095	6.03997	6.00687	5.8578	5.78068	5.96281	5.86447	5.93496	5.91555	5.93719	5.95244	5.98098	6.00786	6.1507	6.13665	6.26922	6.38454	6.54436	6.61846	6.75031	6.88063	7.01032	7.08115	7.11962	7.2218	7.23372	7.2899	7.32846	7.42173	7.4859	7.57235	7.72389	7.88452	8.0924	8.24333
383	37.0989	34.3767	31.4926	24.9721	21.5976	19.2309	17.0096	15.7648	14.3946	13.3035	12.7449	12.0063	11.6061	11.1594	11.0934	10.9127	11.0336	11.0213	10.8787	11.0336	11.0904	11.3065	11.2641	11.3692	11.3189	11.3571	11.4327	11.5239	11.5638	11.5733	11.7584	11.8871	12.0011	12.1214	12.3005	12.421	12.579	12.627	12.6846	12.7411	12.8276	12.813	12.9182	13.0126	13.0879	13.3007	13.5233	13.7496	14.0207
384	31.3002	27.4027	24.8082	20.7697	18.3199	15.9615	14.8788	13.3236	12.0511	11.2864	10.8544	10.1221	9.93151	9.66996	9.52037	9.36966	9.23263	9.26173	9.24801	9.25565	9.15996	9.31395	9.25553	9.20769	9.20849	9.12721	9.08294	9.16346	9.1565	9.10552	9.114	9.24595	9.28691	9.36971	9.41798	9.48456	9.57896	9.61405	9.67016	9.6984	9.72869	9.70235	9.76738	9.85309	9.93841	10.0531	10.1825	10.3205	10.5105
385	24.5334	20.6468	18.6136	14.7691	12.3296	10.635	9.63226	8.7377	7.96408	7.33076	6.91857	6.41678	6.11845	5.95438	5.75836	5.70882	5.58107	5.7164	5.62961	5.79299	5.69707	5.77493	5.78105	5.86493	5.9406	6.0069	6.08047	6.13346	6.18777	6.24465	6.33653	6.42717	6.53781	6.60459	6.7087	6.80434	6.89956	6.9672	6.98849	7.03034	7.10583	7.13528	7.16249	7.23177	7.30922	7.41343	7.51124	7.65462	7.79638
386	26.3085	23.1051	21.6944	16.5441	13.82	12.4369	11.2021	10.1954	9.36796	8.72382	7.98373	7.82282	7.54281	7.35156	7.05531	6.9617	6.8088	6.77606	6.71778	6.71014	6.66125	6.78759	6.63348	6.69606	6.61494	6.57779	6.59887	6.55894	6.58476	6.54791	6.7526	6.83715	6.8768	6.99414	7.09231	7.12332	7.23453	7.32059	7.31718	7.36639	7.39485	7.4506	7.49062	7.57228	7.65067	7.76465	7.91303	8.09634	8.26368
387	41.79	38.2544	35.6695	30.7139	27.3534	24.562	24.1275	22.2768	20.8234	20.2645	19.8414	19.4706	18.9985	19.2249	19.1424	19.0736	19.002	19.2311	19.216	19.3589	19.2563	19.5302	19.3918	19.2748	19.1867	19.1522	19.0785	19.0529	19.1036	19.1866	19.3537	19.5417	19.6956	19.9091	20.0745	20.2611	20.414	20.4846	20.573	20.5637	20.6074	20.6515	20.7169	20.8707	21.0157	21.2618	21.6213	21.9867	22.4678
388	33.3023	30.6759	27.6757	23.2077	19.4653	17.881	16.0762	14.7962	13.8108	13.0352	12.4945	12.0515	11.7502	11.6956	11.5782	11.5771	11.3743	11.5098	11.6523	11.7031	11.5634	11.7294	11.5421	11.6316	11.5926	11.4909	11.4735	11.4722	11.5184	11.5975	11.6812	11.7996	11.9098	12.0468	12.1106	12.1915	12.2237	12.2991	12.3264	12.2846	12.2724	12.3113	12.3494	12.3969	12.4964	12.6581	12.8492	13.0356	13.2951
389	35.9536	32.4761	29.7319	24.4144	20.7747	19.0535	17.4304	16.4363	15.139	14.2127	13.4772	12.9466	12.6392	12.3512	11.9385	11.8918	11.7565	11.5223	11.4135	11.5248	11.3476	11.5758	11.424	11.4728	11.456	11.3873	11.4476	11.3838	11.4745	11.5376	11.7032	11.8421	11.9472	12.1515	12.2117	12.25	12.3282	12.3143	12.4012	12.454	12.531	12.5471	12.6809	12.808	12.9625	13.1418	13.3568	13.6294	13.8835
390	30.7196	27.281	25.1719	20.3287	17.7516	15.7724	14.1818	12.9851	11.921	11.2808	10.4234	10.198	9.79082	9.59235	9.4466	9.5576	9.47343	9.41529	9.43792	9.63678	9.64504	9.85357	10.0131	10.0305	10.1874	10.2572	10.4118	10.5912	10.666	10.8283	10.9082	11.1296	11.2381	11.4159	11.5909	11.7253	11.8253	11.9281	12.0292	12.046	12.1384	12.1786	12.2635	12.3953	12.4972	12.6791	12.8448	13.0618	13.3223
391	25.6948	22.5192	20.0809	15.8885	13.6595	11.9828	10.7536	9.63978	8.83555	8.26867	7.62749	7.41977	7.16038	6.77247	6.69498	6.53611	6.47253	6.38545	6.26472	6.48721	6.39076	6.52449	6.56692	6.55239	6.60044	6.53056	6.64797	6.69694	6.7044	6.65506	6.85347	6.88719	6.96932	7.17734	7.21485	7.2713	7.35165	7.42297	7.46078	7.50834	7.54023	7.5814	7.62617	7.71789	7.77752	7.86872	7.98637	8.08688	8.27528
392	28.8505	24.815	23.5613	19.6131	17.5472	15.4866	14.4627	13.584	12.9249	12.1291	12.0706	11.5993	11.6352	11.5874	11.7666	12.0349	12.1794	12.4191	12.6848	12.9491	13.1971	13.2424	13.3851	13.4045	13.525	13.6792	13.6712	13.7931	13.8147	13.8994	14.0902	14.2256	14.3429	14.4653	14.6739	14.7597	14.8527	14.9054	14.9498	14.9599	15.045	15.0887	15.1663	15.214	15.3566	15.468	15.6059	15.8365	16.0189
393	28.4732	25.7764	23.0345	18.0868	15.0944	13.1408	12.0013	10.8539	9.7635	9.01869	8.53863	8.06837	7.59488	7.24203	6.9459	6.95444	6.73072	6.70401	6.70641	6.84546	6.70832	6.73739	6.79455	7.00507	6.91849	7.04813	7.0935	7.18907	7.29145	7.37233	7.52463	7.63761	7.71402	7.89698	7.99375	8.07149	8.16446	8.2433	8.34452	8.39578	8.43322	8.53914	8.56538	8.64697	8.69043	8.81608	8.96003	9.09622	9.26215
394	28.7193	25.0763	22.58	17.6835	14.5689	13.1444	11.8007	10.6552	9.45	8.65845	7.93292	7.63828	7.18565	6.99937	6.7756	6.48171	6.33054	6.3323	6.1589	6.32941	6.20384	6.32046	6.24714	6.26885	6.29174	6.29047	6.30574	6.36656	6.40121	6.4328	6.58109	6.61981	6.68022	6.71664	6.80306	6.86269	6.96007	7.01542	7.09472	7.09793	7.165	7.18463	7.2295	7.27515	7.33724	7.44442	7.50494	7.64	7.76846
395	44.1011	40.5391	37.8526	32.0195	28.2964	25.4363	23.5392	22.041	20.6058	19.1656	18.7866	18.1938	17.9431	17.8613	17.9213	18.0148	18.1699	18.3951	18.5214	18.876	19.323	19.5617	19.6923	19.9632	20.165	20.2316	20.5219	20.6431	20.8656	21.0554	21.4312	21.6741	21.8425	22.1295	22.3068	22.4737	22.6324	22.7404	22.828	22.885	23.0141	23.0809	23.1643	23.2908	23.4205	23.5771	23.7599	23.9894	24.2375
396	46.952	42.3083	39.4054	33.6241	29.6366	27.1174	24.9113	23.3904	21.7465	20.9833	20.2056	19.6185	19.16	19.3528	19.1082	19.5675	19.6953	20.1849	19.9302	20.4606	20.6798	20.8807	20.7615	20.7569	20.9526	20.9083	20.9158	20.9936	21.1747	21.1539	21.4473	21.6211	21.7886	22.0308	22.253	22.3847	22.5019	22.5495	22.5997	22.6187	22.6542	22.6979	22.7895	22.9087	23.078	23.2913	23.6064	23.9275	24.3432
397	28.461	25.1186	22.7339	19.3535	16.811	15.0574	14.0392	13.0052	12.6308	12.0113	11.5384	11.4032	11.3191	11.1458	11.5438	11.6483	11.7237	11.9706	12.3035	12.4553	12.7519	12.9885	13.2219	13.3416	13.4694	13.7408	13.788	13.8856	14.0468	14.1215	14.3152	14.4026	14.5798	14.7165	14.7753	14.8791	14.9778	15.0449	15.1301	15.142	15.1959	15.2734	15.3464	15.3952	15.4873	15.5627	15.6787	15.7733	15.9001
398	25.5224	22.0609	20.1827	15.4069	13.1131	11.5501	10.3871	9.36736	8.57246	7.69737	7.33321	6.89466	6.5771	6.44292	6.12738	6.05151	5.97079	5.82558	5.85076	5.84487	5.76908	5.81319	5.75319	5.70042	5.71325	5.736	5.76741	5.83669	5.84478	5.88335	5.91269	5.97595	6.01116	6.12087	6.19495	6.2577	6.34554	6.40608	6.43913	6.44018	6.49288	6.47766	6.49977	6.59919	6.6261	6.74987	6.82496	6.9379	7.07107
399	22.9302	20.3118	18.4433	14.4577	11.8967	11.0894	9.77827	8.61778	8.01085	7.46256	7.03772	6.45806	6.41147	6.08572	5.9865	5.97577	5.88784	5.85043	5.81414	6.01248	5.88809	5.91336	6.08547	5.96223	6.06149	5.99971	6.06311	6.09885	6.15929	6.21622	6.35198	6.40608	6.45684	6.48779	6.6272	6.69678	6.75917	6.80674	6.8765	6.88901	6.98354	7.03235	7.06955	7.14786	7.20257	7.29845	7.3684	7.48838	7.6021
400	32.4561	29.1056	27.0375	22.1099	19.1541	17.0804	15.9935	14.7424	13.6777	13.0396	12.5088	12.201	11.8286	11.8284	11.8353	11.9075	12.2395	12.1448	12.3727	12.3868	12.5699	12.8023	12.9356	12.9611	13.1274	13.1375	13.2032	13.2333	13.3073	13.4081	13.6528	13.7703	13.8684	14.0829	14.2081	14.3456	14.456	14.4574	14.5495	14.524	14.5812	14.622	14.6907	14.7754	14.9289	15.1017	15.326	15.5997	15.9227
[truncated: 251 more columns]

## Sheet: Textual indicators of pectoral 
Sample ID	gumminess	springiness	cohesiveness	resilience	hardness	brittleness	adhesiveness	chewiness
1	280.618	0.7129	0.0938	0.0441	2992.48	1053.33	-22.6	200.044
2	1169.36	0.6139	0.1233	0.0753	9487.66	1348.48	-16.67	717.822
3	86.999	0.3762	0.0678	0.0277	1282.54	1282.54	-4.35	32.732
4	123.05	0.6931	0.128	0.0442	961.079	961.079	-24.46	85.282
5	116.234	0.604	0.1305	0.0317	890.912	890.912	-11.36	70.201
6	333.472	0.6139	0.2583	0.0469	4169.51	1131.46	-8.64	160.133
7	108.25	0.396	0.0927	0.0585	1167.41	1031.66	-14.77	42.871
8	64.939	0.7574	0.081	0.0208	801.244	801.244	-16.44	49.187
9	64.369	0.4505	0.0963	0.0244	668.219	668.219	-8.96	28.998
10	126.63	0.8317	0.1061	0.0081	1193.41	1193.41	-53.03	105.316
11	59.975	0.7079	0.1719	0.0207	348.932	348.932	-20.94	42.457
12	88.232	0.8168	0.0689	0.0031	1280.65	1280.65	-43.72	72.071
13	79.941	0.703	0.2952	0.0106	270.84	270.84	-21.87	56.196
14	87.427	0.802	0.1669	0.0095	523.872	523.872	-20.57	70.115
15	48.585	0.7624	0.0639	0.0071	760.05	760.05	-17.64	37.04
16	116.856	0.8515	0.1234	0.0075	940.416	940.416	-39.89	99.501
17	71.365	0.8614	0.0869	0.0173	821.13	821.13	-32.59	61.472
18	86.455	0.8812	0.1225	0.0106	705.708	705.708	-23.24	76.183
19	73.514	0.8069	0.0524	0.0058	1402.73	1402.73	-44.36	59.321
20	1305.46	0.7475	0.2378	0.0259	5489.51	639.733	-1039.12	975.864
21	56.131	0.7525	0.1499	0.0188	374.358	374.358	-10.68	42.237
22	51.433	0.802	0.0881	0.01	583.557	583.557	-25.54	41.248
23	298.387	0.6931	0.035	0.0169	8517.73	8070.33	-362.94	206.803
24	60.474	0.698	0.034	0.0061	1777.41	1633.43	-24.74	42.212
25	66.799	0.8762	0.059	0.0048	1131.55	1131.55	-50.43	58.532
26	107.918	0.9208	0.0479	0.0067	2254.79	2254.79	-97.98	99.37
27	98.942	0.8069	0.059	0.0168	1676.43	1676.43	-33.75	79.839
28	76.1	0.7822	0.1015	0.0041	749.522	712.146	-48.1	59.524
29	75.345	0.8911	0.079	0.0094	953.677	929.992	-58.63	67.139
30	83.407	0.9059	0.1163	0.0073	717.358	425.575	-52.47	75.562
31	149.16	0.901	0.0863	0.0077	1729.19	1729.19	-67.92	134.392
32	112.148	0.8218	0.1102	0.0073	1017.64	1017.64	-32.52	92.161
33	48.446	0.7624	0.0371	0.0064	1305.67	1036.55	-57.73	36.934
34	28.73	0.6139	0.0685	0.0091	419.398	419.398	-15.16	17.636
35	226.718	1	0.1002	0.0091	2263.68	1886.55	-233.93	226.718
36	73.463	0.7772	0.1043	0.0076	704.032	704.032	-41.57	57.098
37	70.592	0.8168	0.062	0.0037	1139.25	1139.25	-42.37	57.662
38	94.537	0.9059	0.0463	0.0057	2069.92	1982.4	-56.2	85.645
39	117.563	0.8218	0.1108	0.0048	1060.98	9.676	-54.67	96.611
40	43.402	0.5396	0.0582	0.0248	746.368	710.452	-13.63	23.42
41	93.748	0.7772	0.151	0.0206	620.952	620.952	-21.28	72.863
42	126.966	0.8218	0.0827	0.0066	1535.86	1535.86	-39.4	104.339
43	45.848	0.6337	0.1657	0.0094	276.773	276.773	-32.33	29.052
44	123.637	0.8465	0.1217	0.0103	1015.8	1015.8	-62.66	104.663
45	67.044	0.7426	0.1531	0.013	527.587	527.587	-37.27	47.13
46	52.018	0.703	0.1271	0.0063	339.743	339.743	-39.23	38.628
47	213.424	0.6238	0.0532	0.0223	4008.78	4008.78	-233.99	133.126
48	26.147	0.6931	0.0377	0.0109	694.029	642.269	-33.99	18.122
49	252.622	0.7673	0.0674	0.0509	3749.45	3064.76	-20.64	193.844
50	26.509	0.6188	0.1052	0.0111	251.974	251.974	-16.55	16.404
51	77.208	0.7574	0.1139	0.0065	677.708	677.708	-50.41	58.48
52	21.941	0.3515	0.04	0.0146	547.931	547.931	-5.56	7.712
53	66.762	0.8515	0.0995	0.0044	671.148	670.811	-22.36	56.847
54	31.079	0.4208	0.0832	0.029	373.441	373.441	-11.1	13.078
55	95.108	0.6832	0.0687	0.0191	1383.98	1024.71	-16.11	64.975
56	17.581	0.4752	0.1432	0.0201	122.777	13.709	-16.12	8.355
57	54.261	0.3713	0.1458	0.063	372.178	372.178	-4.1	20.146
58	221.053	0.6287	0.0944	0.0641	2341.9	2007.98	-11.15	138.979
59	104.248	0.4307	0.1301	0.0236	801.356	655.23	-4.63	44.899
60	70.74	0.495	0.0896	0.0276	789.265	789.265	-4.23	35.02
61	82.65	0.3366	0.2604	0.0836	317.415	317.415	-4.71	27.823
62	84.015	0.4554	0.1451	0.0559	578.906	578.906	-6.65	38.264
63	76.082	0.6337	0.1225	0.0299	621.073	557.692	-22.96	48.21
64	33.998	0.5	0.0932	0.0734	364.972	8.459	-4.46	16.999
65	66.072	0.3614	0.1568	0.0685	421.345	421.345	-4.78	23.878
66	58.772	0.2772	0.0976	0.0637	602.039	602.039	-3.8	16.293
67	81.936	0.3812	0.1917	0.0691	427.353	427.353	-3.7	31.233
68	85.836	0.5	0.1327	0.0685	647.042	647.042	-8.98	42.918
69	79.641	0.4653	0.1738	0.0542	458.356	458.356	-4.81	37.061
70	49.921	0.5644	0.0776	0.0836	643.084	643.084	-8.07	28.173
71	82.914	0.3515	0.3366	0.0542	246.331	246.331	-2.04	29.143
72	60.236	0.4158	0.1401	0.0355	429.851	429.851	-9.56	25.049
73	71.006	0.495	0.1264	0.0343	561.949	561.949	-7.6	35.151
74	139.387	0.6139	0.1652	0.0408	844.001	844.001	-16.12	85.564
75	121.426	0.4307	0.146	0.0542	831.91	831.91	-6.25	52.297
76	116.816	0.4703	0.124	0.0432	942.335	942.335	-4.66	54.938
77	130.495	0.6337	0.0907	0.0272	1438.48	1428.03	-10.24	82.69
78	42.219	0.6139	0.1075	0.0268	392.7	5.745	-18.68	25.916
79	79.216	0.5693	0.2579	0.0446	307.168	307.168	-5.02	45.098
80	59.609	0.5495	0.0905	0.0236	658.711	658.711	-17.52	32.755
81	39.886	0.2772	0.0955	0.0293	417.564	417.564	-4.11	11.057
82	93.272	0.3911	0.171	0.0734	545.044	545.442	-3.73	36.478
83	81.834	0.5	0.105	0.0286	779.683	779.683	-6.72	40.917
84	53.836	0.3317	0.1915	0.0559	281.096	281.096	-9.98	17.857
85	43.404	0.4307	0.0787	0.0249	551.74	507.757	-11.74	18.694
86	96.758	0.3911	0.1645	0.0584	588.236	588.236	-4.21	37.841
87	124.254	0.5099	0.1128	0.0381	1102.01	944.936	-8.39	63.357
88	52.986	0.505	0.1121	0.023	472.58	472.58	-10.3	26.755
89	35.105	0.4208	0.0912	0.0225	384.792	384.792	-7.18	14.772
90	82.73	0.5297	0.078	0.0246	1060.54	615.534	-7.96	43.822
91	1424.15	1	0.3403	0.1436	4184.69	4184.69	-6.84	1424.15
92	71.23	0.8267	0.0611	0.0042	1165.85	1165.85	-16.45	58.888
93	77.234	0.8218	0.0945	0.0084	817.48	817.48	-48.92	63.469
94	50.809	0.5693	0.1201	0.0221	423.226	423.226	-20.78	28.926
95	23.436	0.6733	0.1012	0.0064	231.499	9.086	-6.41	15.779
96	77.581	0.8762	0.0875	0.0064	886.187	886.187	-39.2	67.98
97	112.42	0.896	0.0983	0.01	1144.11	1007.44	-45.92	100.733
98	21.368	0.5396	0.0788	0.0098	271.102	271.102	-11.25	11.53
99	59.86	0.6238	0.1126	0.0063	531.817	531.817	-28.89	37.338
100	35.084	0.6733	0.6733	0.0363	229.253	229.253	-17.12	23.621
101	82.491	0.8465	0.1302	0.0109	633.735	633.735	-85.72	69.832
102	15.597	0.401	0.1099	0.0214	141.961	141.961	-6.41	6.254
103	42.578	0.9059	0.1032	0.0071	412.576	412.576	-39.68	38.573
104	40.637	0.6238	0.069	0.0058	588.835	588.835	-16.72	25.348
105	63.359	0.8366	0.1575	0.0124	402.376	402.376	-37.57	53.008
106	6.935	0	0.0632	0.0046	109.779	109.779	-5.54	0
107	27.963	0.7673	0.1445	0.011	193.533	193.533	-22.97	21.457
108	52.134	0.6584	0.3159	0.0142	165.019	165.019	-30.78	34.326
109	21.264	0.5842	0.0614	0.005	346.556	346.556	-14.55	12.422
110	41.674	0.6238	0.1807	0.0269	230.656	230.656	-11.66	25.995
111	59.746	0.8911	0.0705	0.0103	847.5	561.107	-14.12	53.239
112	98.041	0.9158	0.2027	0.0112	483.585	483.585	-80.04	89.79
113	40.742	0.8911	0.5188	0.021	78.523	78.523	-11.49	36.304
114	41.735	0.6238	0.2341	0.03	178.261	44.085	-9.21	7.638
115	17.734	0.4307	0.4023	0.0327	44.085	178.261	-20.45	26.033
116	66.548	0.7079	0.101	0.008	658.758	658.758	-37.53	47.111
117	74.619	0.9307	0.1486	0.0135	502.198	0.0135	-40.84	69.447
118	6.771	0.1337	0.0534	0.0116	126.754	0.0116	-2.95	0.905
119	57.133	0.8663	0.3325	0.0107	171.832	0.0107	-30.59	49.496
120	58.969	0.6287	0.1041	0.0189	564.981	564.981	-39.83	37.075
121	62.986	0.6683	0.1166	0.009	540.295	540.295	-22.2701	42.095
122	56.9	0.8713	0.0868	0.0055	655.595	430.441	-52.89	49.577
123	21.838	0.5099	0.0495	0.0085	441.072	441.072	-12.46	11.135
124	41.089	0.5891	0.0126	0.0045	3262.52	823.9	-26.29	24.206
125	113.335	0.9703	0.0964	0.0138	1175.41	1105.44	-81.02	109.969
126	78.781	0.6287	0.1703	0.0173	462.492	462.492	-16.26	49.531
127	27.458	0.3663	0.1141	0.0365	240.641	240.641	-6.72	10.059
128	172.685	0.9208	0.3035	0.0188	568.949	568.949	-126.63	159.007
129	47.744	0.7475	0.1269	0.0162	376.249	376.249	-11.39	35.69
130	41.825	0.6634	0.1713	0.0307	244.151	244.151	-20.05	27.745
131	24.75	0.6584	0.1726	0.0069	143.374	143.374	-18.44	16.296
132	81.662	0.7525	0.1635	0.0104	499.494	499.494	-46.09	61.448
133	113.122	0.7574	0.1011	0.0134	1118.99	1118.99	-44.1	85.682
134	73.535	0.7624	0.2547	0.0242	288.676	283.417	-44.09	56.062
135	86.299	0.8069	0.1549	0.0083	557.27	557.27	-44.36	69.637
136	26.183	0.6386	0.2013	0.0226	130076	130.076	-21.29	16.721
137	44.627	0.6683	0.1111	0.0192	401.749	401.749	-20.87	29.825
138	9.208	0.5792	0.0979	0.0226	94.038	94.038	-19.33	5.333
139	99.37	0.9455	0.1432	0.0079	693.813	693.813	-60.17	93.958
140	12.912	0.3861	0.6341	0.0324	20.363	9.769	-6.7701	4.986
141	31.683	0.7228	0.1298	0.0139	244.048	244.048	-9.15	22.899
142	66.707	0.7228	0.3577	0.0285	186.477	168.706	-41.99	48.214
143	14.078	0	0.0552	0.0032	255.053	255.053	-6.32	0
144	146.782	0.7871	0.7871	0.0093	1390.08	1329.64	-42.68	115.537
145	27.939	0.7327	0.7327	0.0087	234.69	234.69	-16.63	20.47
146	24.984	0.4257	0.0434	0.0092	575.154	435.279	-9.66	10.637
147	98.707	0.9158	0.1642	0.007	600.982	590.183	-64.76	90.4
148	50.779	0.7376	0.0743	0.0131	683.239	683.239	-41.13	37.456
149	112.179	0.8218	0.1406	0.0085	797.603	797.603	-61.65	92.186
150	93.811	0.7871	0.1365	0.022	687.244	687.244	-63.18	73.841
151	74.925	0.6733	0.1047	0.0092	715.664	715.664	-45.66	50.444
152	72.679	0.896	0.1411	0.0116	515.047	515.047	-42.68	65.124
153	125.754	0.896	0.0701	0.0132	1793.53	510.976	-31.72	112.681
154	90.732	0.8168	0.207	0.0146	438.292	438.292	-47.2	74.113
155	170.723	0.6584	0.114	0.0559	1497.29	709.292	-11.96	112.407
156	46.616	0.9802	0.3569	0.015	130.6	69.52	-72.86	45.693
157	50.279	0.6139	0.1118	0.0087	449.644	449.644	-13.81	30.864
158	79.682	0.7624	0.1099	0.0128	725.219	725.219	-12.57	60.748
159	54.331	0.7327	0.1319	0.0127	411.772	411.772	-18.43	39.807
160	69.43	0.6485	0.0831	0.0054	835.11	835.11	-14.25	45.026
161	56.393	0.6485	0.1537	0.0067	366.919	366.919	-13.76	36.57
162	68.502	0.7772	0.1896	0.0116	361.257	361.257	-36.03	53.242
163	33.442	0.7673	0.1452	0.0093	230.329	226.127	-21.9	25.661
164	123.681	0.8069	0.1384	0.0311	893.364	508.3	-28.62	99.802
165	47.225	0.7426	0.1667	0.0095	283.305	283.305	-28.64	35.068
166	38.865	0.7723	0.0596	0.0039	652.142	652.142	-19.37	30.014
167	64.808	0.7723	0.1313	0.0107	493.561	493.561	-31.9	50.05
168	33.881	0.5743	0.181	0.0097	187.188	187.188	-19.4	19.456
169	115.854	0.8168	0.119	0.005	973.338	973.338	51.29	94.633
170	51.644	0.6337	0.1473	0.0152	350.589	350.589	-15.14	32.725
171	36.82	0.5941	0.1184	0.0099	311.079	311.079	-19.19	21.873
172	101.436	0.9455	0.1963	0.0144	516.638	516.638	-65.02	95.912
173	27.125	0.5792	0.4472	0.0102	60.649	60.649	-12.24	15.711
174	48.863	0.6139	0.0847	0.0095	576.96	576.96	-12.38	29.995
175	26.529	0.6287	0.1607	0.0128	165.094	165.094	-8.35	16.679
176	53.494	0.8366	0.1298	0.0208	448.006	412.071	-22.68	44.755
177	60.105	0.6931	0.1342	0.0151	412.071	448.006	-42.66	41.657
178	58.753	0.8366	0.1298	0.0126	419.838	419.838	-28.28	37.23
179	14.305	0.4406	0.1746	0.0236	81.948	81.948	-7.42	6.303
180	46.92	0.896	0.3099	0.0157	151.403	151.403	-48.63	42.043
181	152.54	0.7228	0.2214	0.0168	688.985	688.985	-28.04	110.251
182	46.073	0.8564	0.0993	0.0083	464.027	464.027	-35.87	39.459
183	61.375	0.7426	0.0755	0.0152	812.398	812.398	-61.79	45.575
184	42.384	0.6634	0.0877	0.0065	483.379	183.379	-24	28.116
185	22.705	0.7475	0.1706	0.0116	133.08	133.08	-8.55	16.972
186	21.287	0.5248	0.0878	0.0083	242.457	242.457	-10.26	11.17
187	47.168	0.6733	0.1041	0.0124	453.144	453.144	-21.25	31.757
188	153.847	0.9802	0.0619	0.0149	2484.59	734.156	-79.32	150.801
189	53.532	0.8416	0.1258	0.0109	425.622	425.622	-33.32	45.051
190	135.279	0.6535	0.0683	0.013	1981.72	1035.17	-100.43	88.4
191	58.288	0.7178	0.0732	0.0069	796.443	796.443	-19.04	41.84
192	16.745	0.4703	0.0828	0.0107	202.348	7.748	-10.78	7.875
193	102.192	0.6436	0.0775	0.0124	1318.84	1151.81	-39.98	65.767
194	94.644	0.4653	0.1266	0.0437	747.725	732.415	-5.46	44.042
195	87.811	0.5693	0.128	0.0416	685.822	683.716	-9.36	49.992
196	152.285	0.6733	0.11	0.0282	1384.7	1384.7	-12.33	102.528
197	472.361	0.5495	0.0896	0.0347	5279.65	1554.58	-18.33	259.565
198	111.046	0.604	0.0856	0.0247	1296.62	1173.64	-8.03	67.067
199	54.697	0.4455	0.1024	0.0387	534.193	527.437	-7.21	24.37
200	213.716	0.5446	0.0754	0.0387	2835.18	2704.14	-12.48	116.38
201	191.663	0.604	0.1042	0.0264	1838.66	1838.66	-11.49	115.757
202	124.35	0.4505	0.13	0.0589	856.887	956.887	-4.95	56.019
203	116.648	0.4563	0.0987	0.0471	1181.76	1181.76	-5.66	54.282
204	109.166	0.6585	0.1021	0.0345	1069.6	1069.6	-7	70.796
205	67.8	0.5198	0.1001	0.037	677.184	668.837	-6.27	35.243
206	1503.67	0.703	0.2246	0.1217	6694.29	1303.87	-32.23	1057.04
207	111.514	0.6139	0.1109	0.0353	1005.66	1005.66	-6.62	68.454
208	76.671	0.505	0.1245	0.0505	615.88	615.88	-0.498	38.715
209	59.746	0.3416	0.0988	0.047	604.762	604.762	-3.86	20.408
210	81.07	0.4901	0.1917	0.0498	422.973	422.973	-13.17	39.732
211	71.057	0.4158	0.0864	0.0263	822.683	822.683	-5.2	29.548
212	121.075	0.4059	0.1317	0.051	919.146	667.031	-7.57	49.149
213	56.112	0.3812	0.1547	0.048	362.773	362.773	-2.98	21.389
214	41.279	0.5792	0.1001	0.0306	412.314	412.314	-7.56	23.909
215	114.837	0.6337	0.1069	0.0224	1074.32	989.209	-22.79	72.768
216	65.174	0.3713	0.1197	0.0587	544.618	544.618	-3.97	24.198
217	94.744	0.5644	0.0675	0.0218	1404.24	9974.91	-7.57	53.469
218	813.456	0.396	0.1483	0.0541	548.698	548.698	-6.11	32.216
219	114.052	0.4505	0.1548	0.0551	736.533	736.533	-6.75	51.38
220	129.814	0.7871	0.0798	0.018	1626.22	1626.22	-21.32	102.181
221	47.058	0.3861	0.0431	0.0113	1091.4	1091.4	-4.63	18.171
222	115.25	0.6584	0.0789	0.0166	1460.07	1460.07	-16.32	75.882
223	71.652	0.5891	0.1353	0.0446	529.514	529.514	-9.77	42.211
224	144.853	0.6733	0.1013	0.0308	1430.47	1430.47	-9.27	97.525
225	91.567	0.6139	0.1066	0.0336	859.002	859.002	-11.57	56.209
226	208.111	0.7376	0.1331	0.0431	1563.23	572.234	-32.88	143.507
227	299.698	0.5149	0.0989	0.0627	3031.47	1685.9	-25.05	154.3
228	114.795	0.6485	0.1272	0.0342	902.722	902.722	-9.27	74.446
229	141.612	0.6584	0.0799	0.0277	1771.62	1494.59	-18.19	93.24
230	93.236	0.7426	0.0947	0.021	984.998	984.998	-27.52	69.234
231	99.922	0.6139	0.1205	0.031	828.906	391.614	-13.71	61.338
232	76.04	0.2921	0.228	0.1186	333.51	333.51	-4.68	22.21
233	58.649	0.5089	0.1336	0.0352	438.901	438.901	-8.95	35.712
234	85.873	0.5248	0.2038	0.0581	421.373	421.373	-10.74	45.063
235	77.522	0.5693	0.1072	0.0371	723.329	723.329	-9.18	44.134
236	155.595	0.505	0.1833	0.0638	848.998	848.998	-12.09	78.458
237	91.247	0.4208	0.1792	0.0764	509.123	509.123	-20.06	38.396
238	73.932	0.5693	0.1218	0.0521	606.859	600.701	-9.46	42.09
239	106.383	0.6238	0.0949	0.0307	1120.51	1120.51	-28.83	66.358
240	407.781	0.5396	0.1362	0.0538	2994.78	2994.78	-7.03	220.04
241	110.006	0.5545	0.1125	0.0391	977.605	964.672	-13.61	60.993
242	49.108	0.6139	0.0335	0.0136	1466.6	1387.2	-16.39	30.145
243	92.846	0.5099	0.09	0.0362	1031.55	1031.55	-11.52	47.342
244	127.427	0.7871	0.116	0.0267	1098.59	1098.59	-15.67	100.301
245	114.832	0.5099	0.0933	0.0272	1231.16	1231.16	-6.3	58.553
246	73.275	0.4901	0.0547	0.0217	1339.93	1339.93	-8.43	35.912
247	276.208	0.7426	0.1511	0.0631	1827.92	1551.15	-7.8	205.105
248	106.862	0.4802	0.0973	0.0309	1097.84	858.393	-9.51	51.315
249	65.169	0.3564	0.1251	0.0493	521.027	521.027	-5.62	23.228
250	131.914	0.703	0.1266	0.0291	1041.59	938.966	-33.3	92.732
251	76.264	0.495	0.1321	0.0488	577.343	514.588	-6.37	37.755
252	83.56	0.4554	0.1062	0.0367	787.16	787.16	-4.99	38.057
253	116.075	0.5545	0.1195	0.0389	971.223	971.223	-7.05	64.359
254	80.985	0.6584	0.0586	0.018	1381.01	1381.01	-5.65	53.322
255	132.95	0.6139	0.0753	0.0222	1765.35	1765.35	-27	81.613
256	216.532	0.7871	0.0808	0.0505	2679.81	2526.57	-21.67	170.439
257	116.201	0.7921	0.0782	0.0225	1486.48	1486.48	-35.97	92.041
258	41.943	0.2822	0.076	0.0241	546.265	530.609	-8.6	11.835
259	120.737	0.3911	0.1294	0.0542	933.239	933.239	-5.17	47.219
260	107.823	0.599	0.1138	0.0337	947.416	735.176	-13.77	64.587
261	212.659	0.8861	0.0777	0.0414	2738.58	2738.58	-40.12	188.445
262	96.342	0.5545	0.1014	0.0415	950.261	950.261	-13.54	53.417
263	103.093	0.4554	0.052	0.0221	1982.89	1982.89	-9.44	46.953
264	72.054	0.4703	0.0653	0.0194	1104.05	1101.91	-10.53	33.887
265	96.373	0.5248	0.0986	0.0344	977.624	15.459	-13.22	50.572
266	95.999	0.6386	0.0558	0.0164	1720.47	10.102	-27.21	61.306
267	101.278	0.5545	0.1391	0.0395	728.148	728.148	-10.86	56.154
268	73.193	0.4752	0.1331	0.04	550.055	550.055	-6.32	34.785
269	88.181	0.6485	0.0672	0.0223	1312.53	1312.53	-20.67	57.187
270	55.585	0.6337	0.0585	0.015	950.476	862.988	-18.95	35.222
271	75.77	0.5545	0.0978	0.0399	775.041	762.586	-10.02	42.011
272	92.701	0.5446	0.1367	0.0455	678.073	658.403	-3.52	50.481
273	98.448	0.6238	0.0755	0.0209	1304.11	1163.57	-13.4	61.408
274	106.014	0.6188	0.1172	0.0364	904.304	12.829	-29.53	65.603
275	152.185	0.6535	0.1173	0.0152	1296.92	8.047	-17.81	99.448
276	45.219	0.4257	0.1093	0.0383	413.765	413.765	-3.61	19.252
277	140.552	0.901	0.1784	0.0358	787.915	787.915	-25.13	126.636
278	872.964	87.2964	0.582	3.934	93.49	4.208	-1.071	0.4
279	76.536	0.6188	0.0874	0.0256	875.341	875.341	-9.04	47.361
280	156.331	0.6485	0.1472	0.0336	1062.15	1062.15	-12.08	101.383
281	106.209	0.4604	0.2406	0.0586	441.38	441.38	-13.78	48.898
282	140.167	0.6584	0.0647	0.0224	2165.15	2165.15	-9.77	92.288
283	63.533	0.6287	0.0682	0.0226	931.161	931.161	-20.19	39.944
284	92.241	0.797	0.0623	0.0186	1479.46	1479.46	-18.44	73.519
285	2348.29	0.5347	0.1972	0.1076	11907.6	788.554	-288.98	1255.52
286	914.504	91.4504	3.475	10.4786	161.578	6.485	-1.767	0.456
287	1226.97	122.697	2.345	11.9525	155.768	7.673	-1.27	0.258
288	5261.37	0.9901	0.9121	0.0322	5768.36	3866.52	-2804.5	5209.28
289	4945.28	0.9901	0.9476	0.038	5218.95	29.131	-2971.44	4896.32
290	7042.7	0.9901	0.8753	0.0455	8046.35	27.026	-3646.7	6972.97
291	6703.08	0.9851	0.9251	0.0518	7246.12	30.137	-3854.6	6603.53
292	4997.67	0.9901	0.9976	0.0487	5009.86	25.023	-4209.91	4948.19
293	5519.14	0.9851	0.8995	0.0532	6135.5	4446.97	-3115.02	5437.17
294	6831.25	0.9851	0.8718	0.8718	7835.51	5522.45	-2667.52	6729.79
295	6377.69	0.9851	0.873	0.873	7305.67	5359.83	-3274.54	6282.97
296	5565.27	0.9802	0.8641	0.8641	6440.23	18.996	-2944.91	5455.07
297	6005.52	1	0.7963	0.1048	7541.89	37.928	0	6005.52
298	5672.7	0.9901	0.9259	0.0548	6126.4	4849.71	-1314.64	5616.53
299	5937.93	0.9901	0.9939	0.0555	5974.26	4585.48	-3144.11	5879.14
300	6162.49	0.9901	0.9536	0.0586	6462.32	16.591	-3587.78	6101.47
301	7287.75	0.9901	0.8812	0.0621	8270.47	27.302	-3805.8	7215.59
302	7218673	0.9901	0.91971	0.0535	7849.35	102.114	-1458.47	7147.2
303	5332.88	0.9752	0.8774	0.0478	6078.36	12.015	-3644.32	5200.87
304	4997.14	0.9901	0.8713	0.0558	5735.31	3864.58	-3278.29	4947.66
305	6372.94	0.9851	0.8911	0.0558	7152.15	24.826	-4405.12	6278.3
306	6232.62	0.9901	0.9225	0.0541	6756.27	22.552	-1829.31	6170.91
307	6033.05	0.9901	0.8741	0.0414	6901.66	4722.12	-2221.85	5973.31
308	6251	0.9851	0.7452	0.0529	8387.89	5703.75	-3986.03	6158.16
309	6405.95	1	0.8609	0.0503	7440.9	19.286	-1424.83	6405.95
310	6506.57	0.9901	0.9097	0.0524	7152.38	5431.01	-2344	6442.15
311	6388.43	0.9901	0.9169	0.0555	6967.46	19.099	-2767.99	6325.18
312	6959.42	0.9802	0.8869	0.0593	7846.81	6206.2	-3651.58	6821.61
313	6414.27	0.9901	0.9777	0.0542	6560.82	22.356	-2553.32	6350.78
314	7539.95	0.9901	0.9374	0.0566	8066.76	6762.15	-3568.31	7465.3
315	5963.55	0.9802	0.8289	0.0533	7194.35	5036.06	-3249.23	5845.46
316	7350.08	0.9901	0.9054	0.0583	8117.94	38.704	-3190.83	7277.31
317	5838.15	0.9802	0.8878	0.0495	6575.66	25.378	-4204.4	5722.54
318	5040.34	0.9802	0.9097	0.0541	5540.75	3386	-3514.43	4940.53
319	5593.28	0.9851	0.8213	0.0565	6810.47	0	-4022.78	5510.21
320	5448.67	0.9752	0.8755	0.0506	6223.32	4216.84	-4559.8	5313.8
321	5933.33	0.9752	0.8794	0.0568	6747.35	27.091	-4089.96	5786.46
322	5997.14	0.9901	0.9295	0.0597	6452.31	3988.45	-3368.3	5937.76
323	5528.61	0.9901	0.9028	0.0546	6124.08	18.687	-4170.75	5473.87
324	5636.42	0.9851	0.9013	0.0539	6253.86	36.589	-3988.45	5552.71
325	6045.13	0.9901	0.9044	0.0524	6684.41	5216.72	-3040.88	5985.27
326	6827.62	0.9901	0.9139	0.0514	7471.14	20.297	-2936.9	6760.02
327	6175.51	0.9901	0.92	0.0535	6712.41	5169.24	-2828.14	6114.37
328	6095.64	0.9901	0.8943	0.0505	6815.87	5257.45	-2503.4	6035.28
329	6270.65	0.9851	0.9001	0.0517	6966.61	21.495	-3538.88	6177.52
330	6526.32	0.9901	0.9144	0.0551	7137.35	14.739	-3669.56	6461.7
331	6244.8	0.9901	0.935	0.0511	6678.84	5881.68	-1449.43	6182.97
332	6712.67	0.9901	0.9237	0.0541	7267.29	4033.63	-2576.24	6646.21
333	5847.5	0.9851	0.9213	0.0521	6346.85	22.468	-3488.19	5760.66
334	7034.36	0.9851	0.9453	0.0582	7441.69	28.186	-2796.54	6929.89
335	6807.6	0.9851	0.9149	0.0519	7441.16	18.716	-2561.79	6706.5
336	7204.89	0.9901	0.933	0.0558	7721.92	18.238	-3023.14	7133.55
337	7444.98	0.9851	0.9084	0.0584	8195.84	0	-3592.52	7334.42
338	7430.3	0.995	0.8771	0.0502	8471.82	29.599	-2693.81	7393.52
339	7204.89	0.9851	0.9098	0.0569	9331.25	7777.06	-1999.7	8363.44
340	7444.98	0.9901	0.9202	0.0582	9903.4	7589.56	-1879.92	9023.24
341	7430.3	0.9851	0.9207	0.0635	9665.42	7962.24	-2651.3	8766.87
342	8447.31	0.9901	0.9261	0.0579	9121.72	8223.73	-2181.31	8363.67
343	8110.51	0.9901	0.9294	0.0534	8726.7	6203.62	-946.81	8030.21
344	8549.37	0.995	0.9057	0.0611	9439.03	6614.96	-2214.96	8507.05
345	7632.75	0.9901	0.9165	0.055	8328.58	5847.13	-2716.36	7557.18
346	7906.69	0.9901	0.9176	0.0557	8617.01	6836.01	-2002.51	7828.41
347	7844.27	0.995	0.9153	0.0558	8569.83	6705.41	-2604.74	7805.44
348	8262.21	0.9851	0.9328	0.058	8857.67	7087.6	-3121.64	8139.5
349	8025.11	0.9901	0.9033	0.0498	8884.41	6600.82	-2631.8	7945.65
350	8310.46	0.9802	0.9311	0.0535	8925.69	24.601	-2960.66	8145.9
351	8808.44	0.9901	0.9024	0.0632	9761.4	7168.66	-2555.83	8721.23
352	8193.06	0.9851	0.9333	0.0563	8778.58	6829.69	-2609.26	8071.38
353	7326.41	0.9901	0.8867	0.0595	8262.83	6499.06	-1979.87	7253.87
354	6948.98	0.9851	0.9167	0.0476	7580.15	5666.32	-3023.42	6845.77
355	7275.16	0.9901	0.8806	0.0503	8261.66	6451.72	-3309.79	7203.13
356	8107.75	0.9851	0.8947	0.0575	9062.06	6535.22	-2977.12	7987.34
357	6774.08	0.9851	0.9176	0.0523	7382.54	6265.11	-2428.8	6673.47
358	7104.88	0.9851	0.897	0.0496	7920.45	6420.29	-1945.05	6999.36
359	6961.16	0.9851	0.8911	0.0555	7811.67	5545.08	-2475.16	6857.78
360	7459.01	0.995	0.9135	0.0491	7459.01	20.241	-1617.83	7422.09
361	7511.03	0.9851	0.9339	0.0512	7511.03	6397.86	-2688.29	7399.48
362	8368.37	0.9851	0.8697	0.061	9621.81	7289.67	-1600.72	8244.08
363	7457.7	0.9851	0.9044	0.0423	8246.23	6599.95	-3369.9	7346.94
364	7067.43	0.9851	0.92	0.0507	7681.96	6295.35	-2807.76	6962.47
365	7441.25	0.9901	0.9139	0.0601	8142.69	6512.78	-2816.93	7367.58
366	7833.78	0.9901	0.9135	0.0547	8575.9	6950.11	-1628.43	7756.21
367	7599.76	0.9901	0.9299	0.0612	8172.76	6368.32	-2251.52	7524.52
368	7963.84	0.9901	0.8305	0.0564	9588.64	0	-1838.01	7884.99
369	7803.21	0.995	0.924	0.0546	8445.09	6707.65	-1178.53	7764.58
370	7916.12	1	0.8588	0.084	9218.07	7630.32	-241.23	7916.12
371	7242.94	1	0.9391	0.055	7712.69	6063.5	-1670.93	7242.94
372	7382.11	0.9901	0.9297	0.061	7939.96	6194.09	-1894.38	7309.02
373	7364.21	0.9901	0.8741	0.0522	8424.86	24.19	-2053.84	7291.3
374	7778.06	0.995	0.9379	0.0533	8292.71	6575.99	-1833.17	7739.56
375	7608.43	0.995	0.9184	0.0566	8284.76	6628.78	-1705.89	7570.76
376	7272.27	1	0.9208	0.0475	7898.11	6594.4	-1728.02	7272.27
377	8409.43	0.9901	0.8332	0.046	10093.3	4172.89	-2423.77	8326.17
378	7836.98	0.995	0.9038	0.0569	8671.3	7407.47	-2087.19	7798.19
379	6964.09	0.9901	0.8826	0.0539	7890.41	6611.07	-2488.14	6895.14
380	6742.27	0.9851	0.8409	0.0458	8017.6	6273.18	-2691.24	6642.13
381	7519.54	0.9901	0.9337	0.0495	8053.28	6607.36	-2878.08	7445.09
382	7837.82	0.9901	0.935	0.0505	8382.8	6915.4	-1887.97	7760.22
383	8277.94	0.9901	1.0067	0.0568	8222.68	6620.83	-2096.61	8195.98
384	8151.93	0.9851	0.9709	0.0568	8395.97	6826.98	-2504.46	8030.87
385	7555.56	0.9851	0.9271	0.0559	8150.07	6718.36	-1649.77	7443.35
386	7251.86	0.9851	0.9593	0.0519	7559.5	23.17	-2400.33	7144.16
387	7391.21	0.9901	0.9236	0.0545	8002.58	6315.95	-2428.43	7318.03

## Sheet: HSI data of pectoral
Sample ID	Wavelength
	393.02	395.33	397.64	399.95	402.26	404.56	406.86	409.16	411.46	413.75	416.04	418.33	420.62	422.91	425.19	427.47	429.75	432.02	434.29	436.56	438.83	441.1	443.36	445.62	447.88	450.14	452.4	454.65	456.9	459.15	461.4	463.64	465.88	468.12	470.36	472.6	474.83	477.06	479.29	481.52	483.75	485.97	488.2	490.42	492.63	494.85	497.07	499.28	501.49
1	21.8011	19.4339	18.1684	15.6307	13.681	12.8466	11.7216	11.0211	10.5416	10.2174	9.40657	9.18518	8.80369	8.78294	8.74235	8.53496	8.66963	8.94962	8.80317	9.10205	9.18279	9.56457	9.77605	9.98752	10.1218	10.3532	10.6697	10.7238	10.9114	11.4401	11.6789	12.0453	12.4425	12.689	13.2644	13.6629	13.9902	14.2463	14.508	14.6481	14.7501	14.8228	15.0055	15.1561	15.3571	15.608	15.999	16.5196	17.0312
2	26.1373	22.3266	21.8867	19.3593	17.6247	15.8331	15.1863	14.5189	13.4893	12.9832	12.59	12.3439	12.234	12.065	11.8454	12.4021	12.6543	13.3388	13.6905	14.3149	14.6681	15.2989	15.9943	16.46	17.0001	17.3563	17.6842	18.2154	18.7057	19.0689	19.6488	20.1167	20.6514	21.2659	21.613	22.234	22.6508	23.0417	23.2697	23.4385	23.5539	23.7201	23.9742	24.2796	24.6026	25.1082	25.6441	26.3587	27.1628
3	20.3859	18.747	17.3876	15.5287	14.0712	13.3013	12.5881	12.0018	11.8073	11.4326	11.2424	10.6222	10.7062	10.6536	10.3449	10.6135	10.6333	10.7923	10.9693	11.2909	11.3419	11.4998	11.7638	11.752	12.1013	12.1109	12.2124	12.3072	12.4721	12.7423	13.1306	13.3708	13.8273	14.2191	14.6225	15.0636	15.4185	15.6765	15.8605	15.9631	16.0701	16.1221	16.2775	16.4876	16.7026	17.1532	17.7003	18.3988	19.2403
4	26.2214	24.4426	22.9977	21.1627	20.2457	18.7999	18.3047	18.2065	17.8171	17.3915	17.6208	17.7127	17.5739	18.3655	18.8598	19.4756	20.2426	20.9008	21.5774	22.6028	23.1354	23.9718	24.7623	25.2716	25.7603	26.1571	26.4762	26.7906	27.1415	27.602	27.9716	28.3867	28.9776	29.5366	30.0604	30.5864	30.8894	31.2854	31.5329	31.7037	31.781	31.852	32.0939	32.2827	32.5989	33.033	33.5595	34.1986	34.9509
5	21.3428	18.4672	17.7755	15.5931	14.4188	13.6797	12.9106	12.612	12.1822	11.6945	11.3499	11.6042	11.1785	11.368	11.2155	11.4045	11.5275	11.8309	12.047	12.369	12.3582	12.8073	13.1064	13.3652	13.5187	13.6077	13.8165	14.0341	14.3661	14.603	15.0244	15.4006	15.8159	16.2653	16.7678	17.1449	17.5178	17.7741	17.9895	18.0476	18.1802	18.2899	18.4749	18.6398	18.9664	19.3978	19.9483	20.6021	21.4602
6	33.9629	29.4576	28.7521	25.3513	23.0778	21.1064	19.8548	19.1356	17.9584	16.3626	15.805	15.3156	14.792	14.682	14.3481	14.4137	14.6009	14.6397	15.0416	15.341	15.7659	16.0237	16.5103	16.9166	17.2592	17.4139	17.6815	18.0918	18.5424	19.1828	19.6351	20.1465	20.7257	21.1905	21.836	22.2714	22.609	22.9359	23.0704	23.3886	23.6107	23.8129	24.2847	24.8097	25.416	26.2926	27.2768	28.4312	29.8466
7	24.5622	21.6353	20.5642	18.6401	16.2703	15.725	14.9937	14.327	14.0193	13.3797	13.4002	13.0455	12.755	13.004	12.7283	13.1557	13.4911	14.0523	14.2106	14.5675	14.9382	15.5174	15.7124	16.0029	16.1801	16.4065	16.7272	17.0136	17.4162	17.6693	18.2256	18.6832	19.2218	19.806	20.162	20.653	20.9885	21.2046	21.4014	21.5484	21.6423	21.8382	22.145	22.5036	23.009	23.637	24.4183	25.3619	26.4051
8	29.0392	25.8512	25.6086	22.8827	21.208	20.6231	19.3588	18.28	17.6745	17.3649	17.0023	16.8698	16.9198	17.1088	16.8678	17.4762	18.1645	18.5957	19.0301	19.9458	20.3861	21.0484	21.2924	21.7949	22.0922	22.4321	22.8411	23.0708	23.3224	23.7003	24.0465	24.5038	25.0505	25.652	26.179	26.7642	27.1204	27.4097	27.7255	27.8829	28.0618	28.1897	28.3492	28.6402	28.9585	29.4757	30.1132	30.8731	31.7718
9	21.9256	19.3742	18.0699	16.0697	14.3902	12.9461	13.1125	12.0586	11.3411	10.9858	10.4345	10.299	10.1651	10.2096	9.96244	10.4277	10.6891	10.9894	11.1003	11.769	12.0734	12.5408	12.7481	13.2191	13.5489	13.8425	14.1276	14.4297	14.8478	15.2158	15.6187	16.0108	16.3807	16.7304	17.125	17.3958	17.652	17.988	18.1469	18.3397	18.5703	18.7357	19.0132	19.3708	19.7025	20.186	20.7733	21.4088	22.1401
10	18.5418	16.629	15.1811	13.3235	12.0584	11.4225	10.9692	10.632	10.3111	10.0239	9.82305	9.94696	9.81463	9.79675	9.69201	9.86931	10.1278	10.2665	10.3499	10.6133	10.9104	11.1726	11.5532	11.6553	11.9167	12.0244	12.1556	12.4074	12.5617	12.7415	13.0804	13.3591	13.6629	13.8941	14.2922	14.595	14.8242	15.1115	15.3362	15.4416	15.4897	15.5615	15.6925	15.7608	15.9236	16.0984	16.4066	16.8082	17.2955
11	29.1471	26.0089	24.6047	22.4251	20.2396	19.2814	18.6165	17.7937	17.0926	16.5543	16.0254	15.9031	15.6955	15.3789	15.4516	15.7365	15.9374	16.2344	16.2843	16.8945	17.3838	17.8009	17.8834	18.2711	18.3709	18.7007	18.736	19.0974	19.418	19.7157	20.3096	20.8787	21.3344	21.9653	22.5682	23.0776	23.3894	23.6747	23.848	23.8463	23.9555	24.0547	24.3738	24.7212	25.177	25.8643	26.6964	27.8163	28.9708
12	18.574	16.2729	15.2031	13.4502	11.8858	11.1449	10.514	10.3632	9.62678	9.27183	9.19344	8.96221	8.53814	8.68456	8.60166	8.6226	8.86655	9.03134	9.19438	9.47986	9.70469	10.1282	10.4012	10.5777	10.8296	10.968	11.172	11.3568	11.6955	11.8481	12.2565	12.5766	12.9606	13.3699	13.7408	14.1198	14.3864	14.6307	14.8327	14.849	14.9856	15.0474	15.2028	15.4374	15.7047	16.0985	16.5703	17.1297	17.8173
13	28.1742	24.7206	23.673	23.7609	22.3609	21.329	20.4806	19.8763	18.8959	18.5671	18.8188	18.2438	18.1124	18.3345	18.0266	18.6185	18.918	19.4603	19.7665	20.4262	21.0828	21.5163	21.7243	21.951	22.3182	22.431	22.6483	22.9381	23.1787	23.6015	24.1851	24.6098	25.3041	25.7913	26.4338	26.9536	27.2914	27.5521	27.6963	27.8035	27.8346	27.9903	28.1795	28.4785	28.9284	29.5143	30.3654	31.2733	32.4898
14	24.977	21.7341	20.5495	18.6431	16.3582	15.6354	14.951	14.0311	14.1701	13.1841	13.0878	12.5471	12.3372	12.1633	12.1279	12.3907	12.4855	12.3979	12.5987	12.9193	12.8456	13.3528	13.3666	13.5324	13.7239	13.8131	13.9954	14.0886	14.4014	14.4798	15.0025	15.4381	15.8136	16.2389	16.7227	17.1481	17.4399	17.6828	17.8429	17.9658	18.0468	18.0934	18.2756	18.4929	18.8181	19.3244	19.9168	20.6719	21.6363
15	17.4988	14.8574	13.9901	12.1711	10.6657	9.8076	9.4804	8.70137	8.82529	8.38197	8.35871	8.0307	7.8342	7.81802	7.82628	7.86045	7.78413	7.91937	8.13099	8.2836	8.39844	8.49888	8.68906	8.80318	8.84679	8.9705	9.25876	9.34949	9.5959	9.78971	10.036	10.2357	10.5417	10.7886	11.0752	11.3792	11.5094	11.6964	11.8256	11.9574	12.0806	12.1683	12.3907	12.537	12.7321	13.0136	13.3651	13.7471	14.2159
16	30.4025	28.3116	26.5748	24.2918	22.0734	21.5524	20.9739	20.5225	19.9468	19.3807	19.0888	18.4954	19.2407	19.3763	19.3325	20.0353	20.699	21.2557	21.9887	22.7054	23.5389	24.1103	24.3747	24.9493	25.264	25.6315	26.0301	26.4593	26.8366	27.228	27.8562	28.3418	29.0343	29.6708	30.33	30.8738	31.3045	31.6416	31.9003	31.9888	32.1867	32.294	32.5761	32.9935	33.3824	34.028	34.8594	35.7655	36.7678
17	20.5354	18.3829	16.8484	15.1346	13.1679	12.8363	12.025	11.229	10.8634	10.3858	9.99568	9.47075	9.5821	9.45135	9.2552	9.49803	9.28229	9.56579	9.69502	9.91849	10.0094	10.1279	10.4655	10.7104	10.6808	10.9014	11.0055	11.2317	11.4237	11.6381	11.9839	12.2827	12.6279	13.0353	13.4701	13.9598	14.2605	14.56	14.7697	14.9723	15.0609	15.2146	15.307	15.5227	15.7117	15.98	16.4363	16.9651	17.6237
18	28.5648	25.6044	24.3822	22.3329	20.4462	19.2203	18.3463	17.1132	16.6798	16.0469	15.5882	15.29	14.6646	14.9417	14.5244	15.1435	15.0018	15.2715	15.7468	16.1045	16.4215	16.7103	16.9759	17.3297	17.5305	17.8487	18.0236	18.437	18.715	19.0616	19.641	20.1805	20.8223	21.3803	22.0251	22.4114	23.0078	23.3284	23.5496	23.7012	23.7985	24.1186	24.4166	24.7699	25.3346	26.0586	26.9716	28.0856	29.4699
19	18.5912	16.4451	15.1988	13.3458	12.1234	11.5194	11.0259	10.5825	10.2892	9.95421	9.8551	9.68408	9.24287	9.34872	9.51589	9.51331	9.62144	9.71513	9.75856	9.88075	10.0246	10.3466	10.4796	10.4473	10.7124	10.8668	10.9644	11.1276	11.3431	11.5556	11.8291	12.1313	12.4572	12.8141	13.1247	13.3893	13.7262	13.804	14.0004	14.1076	14.1586	14.3352	14.5707	14.8049	15.0415	15.4217	15.8503	16.3377	16.9072
20	22.8742	20.5726	18.7342	16.5265	14.8388	14.3503	13.3063	12.1105	12.2121	11.234	11.2054	10.8071	10.2164	10.1951	10.4751	10.5683	10.7986	10.9829	11.2919	11.6459	12.0334	12.5953	13.0527	13.3804	13.5682	13.9145	14.3183	14.5612	14.9322	15.2401	15.8569	16.1971	16.7459	17.3236	17.8254	18.2744	18.6598	18.9761	19.2351	19.4543	19.5643	19.7441	19.9756	20.2372	20.5839	21.0131	21.6186	22.2887	23.1735
21	19.0659	17.5608	16.4287	14.3064	13.2596	12.4484	11.9007	11.4334	11.2944	10.5621	10.621	10.3825	10.2492	10.1812	10.1907	10.4756	10.3859	10.5838	10.9319	11.0664	11.2588	11.4759	11.8968	12.0592	12.2438	12.4724	12.5765	12.9591	13.1834	13.4132	13.8101	14.1886	14.5222	14.8835	15.3908	15.7379	16.0321	16.2905	16.5416	16.7004	16.8118	16.9728	17.1284	17.33	17.569	17.8757	18.3764	18.8356	19.4732
22	34.5997	30.7032	29.7567	28.2822	24.8703	24.3193	23.2327	22.0188	21.4033	20.9378	20.5365	20.3751	20.6404	21.3304	21.1363	22.3578	22.7567	23.7716	24.6516	25.8654	26.6843	27.5986	28.3463	29.0678	29.715	30.1158	30.6204	31.0826	31.6116	32.171	32.6721	33.2537	34.0246	34.6405	35.5039	36.0988	36.8379	37.348	37.6796	37.9244	38.1264	38.3793	38.5572	38.8684	39.2272	39.8219	40.4232	41.3227	42.3556
23	26.3154	23.6852	23.0242	20.7546	19.0662	18.6827	18.2939	17.8042	17.3552	16.6582	16.8921	16.8123	16.877	16.9741	17.1291	17.7428	18.3602	19.0601	19.6115	20.2583	20.8847	21.4834	21.7432	22.1558	22.5003	22.6014	22.9047	23.2602	23.6415	24.0498	24.5222	25.1121	25.8046	26.3357	26.9099	27.424	27.6858	27.9835	28.072	28.177	28.2087	28.351	28.6845	29.1251	29.5781	30.2758	31.1541	32.0828	33.1523
24	23.0219	20.5038	19.032	16.91	15.013	14.1769	13.146	12.3319	11.9115	11.4226	11.0053	10.6359	10.6525	10.6758	10.4277	10.5787	10.9026	11.1362	11.3189	11.6552	12.1407	12.7428	13.0679	13.4537	13.8129	13.9479	14.303	14.6989	15.2049	15.4781	15.9244	16.3718	16.8653	17.303	17.7453	18.1281	18.4686	18.6203	18.8689	18.9806	19.0765	19.259	19.524	19.8598	20.2146	20.7747	21.4296	22.2125	23.1226
25	25.0885	22.1464	19.8332	18.6771	16.6325	16.2087	15.4505	14.1255	13.7356	13.2304	13.0051	12.4479	12.3523	12.3567	11.99	12.3102	12.4349	12.3076	12.5596	12.7941	12.8368	13.0725	13.2527	13.4062	13.5786	13.6041	13.9616	14.0495	14.3487	14.6054	14.9854	15.3602	15.7289	16.1655	16.6184	16.961	17.289	17.4716	17.6603	17.7583	17.9173	18.0483	18.2693	18.5245	18.8791	19.3556	20.0498	20.8161	21.7836
26	37.7688	33.6357	32.4329	29.7721	27.2517	26.5318	24.8342	23.6388	23.0479	22.196	21.2657	20.8209	20.33	20.6298	20.6333	21.3978	21.3978	22.33	22.9038	23.4183	24.5141	25.3395	26.092	26.8649	27.3016	27.9832	28.6705	29.1783	29.762	30.3945	31.0853	31.7974	32.5665	33.4567	34.2601	34.9109	35.3933	35.8737	36.0401	36.2117	36.4045	36.6823	37.0323	37.5385	38.0633	38.9293	40.0414	41.1625	42.5409
27	30.58	27.8186	27.0573	23.6031	21.5766	20.8485	20.401	19.1184	18.965	17.8546	17.5741	17.0094	16.69	16.7074	16.4979	16.8943	17.0921	17.4227	17.5473	17.9638	18.4878	18.9946	19.1097	19.5081	19.6854	19.6904	19.783	20.0756	20.3267	20.781	21.2636	21.6796	22.3379	23.0424	23.6919	24.2662	24.732	25.17	25.2627	25.3522	25.4946	25.6196	25.8175	26.0758	26.5273	27.3303	28.243	29.3308	30.8007
28	34.492	31.4147	31.0036	28.584	27.2231	26.3227	25.7278	25.2729	24.4809	24.1141	24.1181	23.6956	24.0561	24.1816	24.42	24.8901	25.4646	25.8821	26.3125	26.9777	27.2869	27.689	28.2383	28.2959	28.5776	28.7431	28.9945	29.0919	29.4923	29.9392	30.4217	31.0468	31.5884	32.3039	32.9858	33.5669	34.0351	34.3782	34.6977	34.8001	34.9191	35.0986	35.4519	35.8752	36.4061	37.2356	38.2764	39.5137	40.9839
29	27.6456	25.1325	23.8033	21.236	19.6617	18.0517	17.4507	16.7535	15.8253	15.1239	14.7102	14.5034	14.422	14.2203	14.3278	14.2763	14.9327	14.8483	15.5245	16.168	16.4077	16.6928	16.9506	17.4238	17.7514	18.1004	18.2079	18.4882	18.7916	19.0168	19.6991	20.2667	20.6222	21.2742	21.8631	22.3161	22.7094	23.0864	23.3304	23.5896	23.804	23.9694	24.157	24.4292	24.7806	25.2741	25.936	26.7661	27.7431
30	32.9878	29.569	29.341	26.217	23.6502	23.0507	22.2693	21.5417	20.7339	19.7601	19.5699	18.92	19.3621	19.3644	19.0553	19.6409	20.0356	20.4779	20.7193	21.4705	22.1902	23.0113	23.4593	23.9421	24.3631	24.7877	25.0083	25.5031	25.8371	26.2745	26.8051	27.2253	27.7829	28.3636	28.9369	29.414	29.6845	30.0343	30.1928	30.2582	30.3572	30.4642	30.7914	31.0974	31.4979	32.1504	32.9862	33.97	35.1381
31	24.3497	22.182	20.6724	19.1303	16.7906	15.9381	15.3022	14.7269	14.0253	13.3864	13.5104	13.1652	13.1441	13.4195	12.9614	13.3441	13.6795	13.9596	14.0133	14.3715	14.8423	15.2	15.6706	15.7576	16.1732	16.3184	16.7284	17.0531	17.3312	17.8012	18.2905	18.7006	19.1895	19.7351	20.1942	20.5863	20.8857	21.1233	21.3388	21.4616	21.6754	21.8562	22.1724	22.603	23.0017	23.6169	24.3563	25.2004	26.1987
32	20.0971	18.404	17.6987	15.5257	14.5468	14.1003	13.781	13.39	13.0573	12.8892	12.8438	12.6751	12.7329	12.9041	12.6728	12.7793	13.0104	13.3862	13.4824	13.9604	13.9935	14.2001	14.2919	14.3891	14.4416	14.5922	14.7437	14.8967	15.1431	15.3205	15.7023	16.0123	16.3075	16.7176	17.0694	17.3453	17.6067	17.7931	17.7992	17.9075	17.9589	18.1248	18.3373	18.5417	18.9085	19.3822	19.9296	20.5518	21.3702
33	31.4346	29.6504	27.9092	25.3884	23.58	22.631	21.5718	20.3515	20.1439	19.2629	19.0485	18.8062	18.5273	19.1312	19.5415	20.1724	21.139	22.0564	22.7256	23.8901	24.6682	25.7076	26.7032	27.3336	28.1817	28.8214	29.2236	29.982	30.5043	31.0978	31.82	32.1743	32.7739	33.2758	33.9015	34.3944	34.8171	35.1189	35.5595	35.6994	35.969	36.334	36.6272	36.9426	37.2346	37.6171	38.1405	38.7328	39.3002
34	23.1821	21.8166	21.797	20.0008	17.754	16.7017	15.7517	14.3692	14.0411	13.2774	12.6996	12.52	12.5372	12.4535	12.235	12.3654	12.8211	12.9311	13.2412	14.0269	14.3541	14.7249	15.2213	15.8613	16.2765	16.783	17.003	17.5091	17.8259	18.312	18.7182	19.2771	19.8348	20.3467	20.9777	21.4158	21.8141	22.2148	22.5686	22.7653	23.0171	23.2481	23.504	23.808	24.1378	24.5792	25.2115	25.909	26.7489
35	24.5412	22.3823	21.4078	19.4256	17.0482	16.5571	15.6336	15.5179	14.6232	14.4784	14.1969	13.9879	13.6519	13.39	13.5609	13.6777	13.763	14.0926	14.3723	14.7651	15.074	15.4674	15.6368	15.8719	16.1344	16.2058	16.3692	16.59	16.8236	17.0548	17.4819	17.8114	18.3003	18.9103	19.4305	19.9833	20.3105	20.6736	20.9397	21.0613	21.0679	21.1386	21.3471	21.5417	21.8935	22.3761	23.0898	23.9461	25.0549
36	28.5287	26.2193	24.5662	22.1199	20.1434	19.8472	18.7266	17.6265	17.268	16.4895	16.0801	15.7966	15.8481	15.8134	15.7648	16.216	16.1754	16.6519	16.9803	17.4215	17.9053	18.2719	18.5548	18.85	19.1601	19.5037	19.7285	20.055	20.5563	21.0182	21.634	21.9335	22.6441	23.0814	23.7351	24.2264	24.5769	24.8161	25.0876	25.2133	25.4059	25.5433	25.9265	26.2714	26.7201	27.3771	28.3088	29.2048	30.3479
37	36.2099	32.7903	31.7248	28.8896	28.3525	27.0392	25.8495	24.3267	24.0915	23.7791	23.3319	23.1453	23.2894	23.684	24.0641	24.1755	25.2443	25.7323	26.361	27.3659	27.9353	29.1972	29.7243	30.2401	30.9002	31.3522	31.735	32.1581	32.4356	33.0428	33.5541	34.1437	34.8031	35.4508	36.1541	36.7424	37.2159	37.4054	37.6821	37.8605	37.9198	38.0672	38.329	38.5924	38.9684	39.4628	40.2212	41.0771	42.153
38	17.2163	15.1181	14.0166	12.7362	11.5616	10.987	10.6647	10.252	10.1294	10.0003	10.0864	10.0281	10.0704	10.0578	10.1416	10.2336	10.5485	10.6843	10.8228	11.2436	11.4393	11.5209	11.9344	11.993	12.201	12.3741	12.4447	12.7245	12.8363	12.943	13.2035	13.3393	13.6339	13.8284	14.118	14.3248	14.4983	14.7349	14.8461	14.9829	15.0401	15.1262	15.1919	15.3241	15.4196	15.5185	15.7858	16.0977	16.4194
39	33.7433	30.6954	29.562	27.368	25.8654	24.2657	23.6389	22.7924	22.5254	21.6806	22.0776	21.6733	22.414	23.453	24.7637	25.7788	27.1948	28.8931	29.9918	31.4483	32.798	34.0342	35.2603	36.2628	37.1445	38.2123	38.7911	39.7258	40.4827	41.1728	41.991	42.5681	43.2893	43.7854	44.6022	45.1128	45.4785	45.9214	46.13	46.3326	46.6656	46.8683	47.2119	47.456	47.8027	48.1482	48.6741	49.2394	49.8608
40	35.9302	34.0483	33.3353	30.9231	29.5791	28.7537	28.5662	27.9529	28.1536	27.0667	27.8051	28.0783	29.3196	30.4693	31.8706	33.8129	35.4816	37.1351	38.6437	40.1038	41.5252	42.8384	43.9126	44.9226	45.6795	46.5037	47.2339	47.9135	48.4757	49.1311	49.7462	50.3021	51.0018	51.6258	52.1639	52.7436	53.1895	53.625	53.916	54.099	54.3195	54.5542	54.8184	55.0937	55.335	55.6984	56.1968	56.7298	57.3929
41	39.8338	37.3246	36.5984	34.2006	32.5861	31.6749	31.1752	30.2719	30.0048	29.67	30.2148	30.2326	31.0939	32.3239	33.7698	35.4016	36.9093	38.6085	40.0681	41.8568	43.3034	44.7229	46.1278	47.2813	48.4211	49.3247	50.2947	51.3078	52.1928	53.0408	53.6926	54.4921	55.2066	55.8731	56.5132	57.1292	57.5616	58.0142	58.4735	58.7824	59.1734	59.4322	59.7439	60.0146	60.2255	60.5156	60.8165	61.0872	61.4926
42	28.2021	26.8815	26.3683	24.8412	22.4772	22.5825	21.6599	21.6426	21.7208	21.1942	21.5758	22.1368	22.7737	23.9478	25.2923	26.6534	27.9671	29.5159	30.3461	31.8291	33.0649	34.2196	35.4432	36.4922	37.5178	38.3382	39.1957	40.0085	40.7055	41.5042	42.2717	42.8736	43.6987	44.256	44.8678	45.4593	45.9987	46.4536	46.8632	47.1825	47.4488	47.7754	47.9318	48.2127	48.4085	48.6136	48.9559	49.2305	49.6416
43	32.3664	30.7375	29.349	27.3409	25.892	25.9588	25.3689	24.9174	25.3191	24.7691	25.6589	25.6633	26.967	27.6536	29.2149	30.6504	32.2396	33.4911	34.5115	35.7125	36.8677	37.6407	38.7923	39.7385	40.4456	41.1103	41.7004	42.3829	42.8618	43.4042	43.8542	44.4275	44.9661	45.5338	46.0936	46.615	47.0487	47.3833	47.7675	48.0172	48.2225	48.3709	48.5757	48.7444	48.9627	49.1889	49.4927	49.8442	50.3451
44	31.1405	28.1225	27.1975	25.5162	23.2393	23.5647	22.5246	22.0273	21.6352	20.6917	21.4289	21.2627	22.0123	22.9587	23.7864	25.0344	26.382	27.4753	28.5218	29.767	30.8369	32.0677	33.1818	34.1895	35.0694	35.7054	36.631	37.425	38.13	39.0241	39.6536	40.3592	41.0938	41.7706	42.4768	43.0879	43.6534	44.1741	44.5541	44.7265	45.047	45.2665	45.5582	45.835	46.0976	46.3513	46.7691	47.1772	47.7043
45	25.0614	22.1978	20.9469	18.5476	16.2172	15.6488	14.4001	13.7533	12.7564	12.3729	12.048	11.6028	11.1868	11.3431	11.2087	11.4816	11.932	12.2363	12.6615	13.2121	13.585	14.3513	14.8605	15.3879	15.6786	16.0404	16.5027	16.8335	17.1159	17.6636	18.2209	18.6574	19.3614	19.8574	20.3603	20.9923	21.5266	21.7877	22.1475	22.263	22.5072	22.5893	22.836	23.12	23.5165	24.0333	24.6132	25.4635	26.377
46	28.3341	25.8627	24.9447	22.4475	20.8969	20.585	19.9392	19.5046	19.2536	18.8795	19.1335	19.3267	19.7332	21.0297	21.7304	23.0308	24.5006	25.4515	26.6635	28.0706	29.3757	30.4836	31.5008	32.5425	33.5126	34.1652	35.0731	35.8892	36.5407	37.3371	38.0416	38.7431	39.4267	40.091	40.7827	41.3861	41.8531	42.3322	42.6987	43.0099	43.3114	43.4708	43.7218	43.939	44.1558	44.4401	44.8504	45.239	45.7795
47	29.4792	26.5802	26.0135	23.3	21.7637	21.1853	20.2593	19.6071	19.4707	18.884	19.0024	18.9001	19.1033	19.9212	21.2212	21.8066	23.2886	24.465	25.6027	26.8793	28.0473	29.4292	30.2868	31.365	32.4415	33.2478	34.1939	35.0272	35.6809	36.5414	37.2548	38.14	38.7996	39.5344	40.2463	40.9018	41.4251	41.9131	42.3342	42.6755	42.9558	43.2369	43.5199	43.7756	44.0087	44.3607	44.7563	45.1803	45.7402
48	23.2542	21.0409	19.1876	17.4688	15.7594	15.0538	13.7108	13.2726	12.8151	12.3245	12.389	12.0633	12.4153	12.984	13.5917	14.4585	15.4709	16.4977	17.5888	18.626	19.939	20.9223	22.2552	23.6763	24.715	25.8597	26.938	28.0137	28.9197	29.804	30.6334	31.5369	32.4558	33.1299	33.9183	34.6841	35.2135	35.7617	36.1691	36.5705	36.8839	37.2362	37.499	37.7661	37.9808	38.2948	38.6718	39.033	39.4908
49	31.5629	29.386	27.8553	25.9439	23.73	23.384	22.4938	21.9299	21.4182	21.1097	21.2224	21.235	21.9373	23.504	24.5617	25.9248	27.3691	28.6425	29.8769	31.2675	32.6627	34.1679	35.5066	36.7574	38.0202	39.091	40.1207	41.2139	42.1711	43.1189	44.0067	44.761	45.556	46.3761	47.0472	47.7125	48.1873	48.7677	49.1239	49.4469	49.7365	50.0687	50.3145	50.5783	50.7425	51.0141	51.3046	51.6054	51.9546
50	26.8014	24.6649	23.549	21.7342	20.0131	20.283	19.6228	19.0923	19.5637	18.741	19.6364	20.0105	20.5278	21.5335	22.5352	24.0126	25.3078	26.8297	27.9609	29.2237	30.3583	31.6301	32.6547	33.612	34.6066	35.3288	36.0915	36.8586	37.4773	38.2334	38.8292	39.5051	40.0787	40.6971	41.2468	41.831	42.2629	42.7779	43.0843	43.3033	43.5268	43.7324	43.9452	44.0716	44.2516	44.4713	44.7289	44.996	45.363
51	33.4271	30.9116	29.9042	27.221	24.9526	24.112	23.0241	21.7943	21.4482	20.7513	20.7728	20.5414	20.8507	21.7135	23.0025	24.6786	25.6698	27.3687	28.4748	29.8499	31.0456	32.1642	33.349	34.4523	35.4032	36.3369	37.0306	38.0029	38.5381	39.2788	39.903	40.6419	41.225	41.8353	42.4748	43.0204	43.3796	43.8026	44.1419	44.4946	44.7091	45.0259	45.3462	45.5918	45.8253	46.164	46.6093	47.0397	47.5629
52	45.1736	42.4265	41.3085	37.5311	35.3565	33.1348	31.1724	29.2768	28.4054	26.8479	26.7332	26.1501	26.4092	27.3314	27.862	29.3241	31.046	32.6033	34.1435	35.5748	36.9436	38.6946	39.7244	41.1142	42.2067	43.3063	44.2538	45.2712	46.0202	47.0892	47.7561	48.6027	49.3613	50.1575	50.8272	51.5047	52.0449	52.6578	52.9936	53.3687	53.7122	54.0077	54.4421	54.7703	55.0828	55.545	56.082	56.6828	57.3516
53	42.6734	41.012	39.4004	37.5458	34.3248	33.2163	32.419	30.4481	29.5973	28.8177	28.5766	28.1589	28.1025	28.9838	29.9457	30.894	32.0067	33.5355	34.3032	35.9495	36.9932	38.3373	39.4369	40.4156	41.1897	42.2181	42.7728	43.7799	44.451	45.0681	45.8145	46.3915	47.131	47.7589	48.3343	48.8798	49.2668	49.6308	49.9271	50.236	50.4024	50.6914	51.0336	51.3208	51.5532	51.8599	52.2557	52.7454	53.2765
54	48.0625	44.2667	43.4781	40.4041	38.5911	36.7288	34.9203	33.6919	33.0552	31.9288	31.5345	31.5181	32.1377	33.1882	34.1341	35.6978	37.4002	38.9425	40.1524	41.7308	43.1249	44.7881	46.033	47.112	47.8907	48.7107	49.4515	50.5251	51.0956	51.8118	52.5399	53.1252	53.9189	54.4707	55.0735	55.6135	56.1313	56.5017	56.892	57.1572	57.4688	57.7213	58.0747	58.4301	58.7708	59.1236	59.6452	60.2093	60.908
55	33.556	31.1882	30.4171	26.8672	25.3044	24.2432	22.4341	22.0817	21.6405	20.4553	20.6072	20.0089	20.1983	20.9642	21.3374	22.5195	23.5155	24.8334	25.5191	26.7754	27.8312	29.0688	29.8767	30.9268	31.9657	32.6228	33.2077	34.1561	34.9907	35.5394	36.2801	36.9202	37.5671	38.1575	38.77	39.374	39.7994	40.2507	40.6206	40.87	41.1666	41.4114	41.7157	42.0127	42.26	42.5836	43.0328	43.4765	44.132
56	38.1246	35.7825	33.5692	31.0144	27.6815	26.2242	24.8255	23.5781	22.3866	21.3619	20.6032	20.3901	20.0365	20.356	21.1992	22.2718	22.9058	24.1764	25.1866	26.3732	27.6166	28.9237	29.8959	31.1926	32.1335	33.082	33.9637	34.9635	35.7096	36.5748	37.5095	38.2582	39.0925	39.9329	40.6549	41.3054	41.8117	42.3444	42.7995	43.2042	43.4776	43.8581	44.2676	44.61	44.9913	45.3784	45.8813	46.3887	46.968
57	38.514	35.8855	34.8541	31.6829	30.0024	28.3846	26.9984	25.1568	25.0393	23.522	23.3377	23.3172	23.7446	24.1638	24.7525	25.8868	27.2952	28.1467	29.3406	30.4149	31.9701	33.3294	34.5231	35.4702	36.7044	37.776	38.6597	39.6129	40.548	41.3559	42.2055	43.0261	43.6792	44.4198	45.088	45.7351	46.2463	46.7339	47.1251	47.6311	47.914	48.3328	48.6679	48.955	49.2384	49.4987	49.7827	50.074	50.4308
58	38.6651	35.7711	34.0685	31.9456	30.4583	29.4236	28.4182	27.4215	27.1508	26.4482	27.1609	26.7632	27.3116	28.7709	29.657	31.1835	32.5833	34.1767	35.1655	36.5334	37.7994	38.8666	39.7961	40.8367	41.3549	42.1053	42.6154	43.1867	43.7587	44.3187	44.9283	45.4151	45.9978	46.5719	47.1165	47.552	47.8736	48.1847	48.3642	48.565	48.8294	49.0518	49.2522	49.5271	49.8088	50.1443	50.6696	51.1532	51.7802
59	36.1103	33.1769	32.4625	30.074	27.9366	26.3514	25.2847	24.1369	22.9099	21.9178	22.2188	22.1364	22.3771	22.754	23.1791	24.3448	24.9107	26.142	26.966	28.036	29.1486	30.4459	31.636	32.7048	33.7575	34.7112	35.6912	36.6149	37.3196	38.1093	38.9354	39.5465	40.2423	40.9027	41.5482	42.0783	42.5994	42.958	43.1972	43.4265	43.6418	43.7877	44.0926	44.3752	44.5661	44.9326	45.4216	45.9016	46.4441
60	35.268	33.4449	30.8048	28.9291	26.3696	25.0115	23.9484	22.6738	21.7789	21.0336	20.922	20.5386	20.7092	21.7573	22.7382	24.0222	25.1119	26.6803	27.8952	29.6239	31.0759	32.3257	33.6102	34.8247	35.9707	36.9369	37.803	38.8889	39.7993	40.4906	41.3851	42.0845	42.9405	43.6922	44.3106	45.0275	45.4673	45.9456	46.3329	46.6378	46.994	47.2903	47.6316	47.9576	48.4012	48.7616	49.3001	49.7377	50.3066
61	34.4322	31.319	30.0695	26.887	24.8737	23.4987	22.5326	21.017	20.3416	19.3163	19.3377	18.5992	19.0044	19.4454	20.2419	21.6078	22.4272	23.7211	24.5725	26.1189	27.5375	28.8859	29.9548	30.9057	32.1269	32.9683	33.8865	34.8769	35.7206	36.5418	37.2732	38.1147	38.6802	39.3432	40.0472	40.6963	41.2245	41.736	42.1259	42.4556	42.7786	43.0555	43.4299	43.7234	43.9678	44.2979	44.5923	44.9978	45.4335
62	28.8067	26.1923	25.0139	22.2456	20.5802	19.9353	18.7976	18.1461	17.8653	17.0872	17.1322	17.1055	17.4732	18.0299	18.4194	19.7004	20.6956	21.9423	22.7787	23.8412	24.7693	25.8378	27.1046	28.2087	29.1492	30.2308	30.9567	31.9006	32.6528	33.4541	34.1929	34.9502	35.619	36.2458	36.8887	37.4695	37.9488	38.4505	38.7681	39.0526	39.3345	39.5659	39.8394	40.0922	40.3117	40.6156	40.9688	41.3238	41.7472
63	31.7896	29.7692	28.4702	25.5699	23.7607	22.4619	21.4257	20.3848	19.6777	19.3831	18.8236	19.2491	19.542	20.6863	21.58	22.6363	24.1534	25.5039	26.8819	27.8461	29.3211	30.7904	31.8504	33.1199	34.0275	35.0306	35.9162	36.7231	37.5216	38.3154	39.0498	39.8507	40.5537	41.2528	41.817	42.4752	42.9672	43.4037	43.7481	44.0758	44.3541	44.6651	44.9357	45.2904	45.5715	45.9417	46.3605	46.7699	47.3353
64	26.9127	25.3917	24.1462	22.0171	19.7546	18.403	16.8384	16.2819	15.5343	14.9138	14.5297	14.4659	14.3363	14.5108	14.8536	15.6508	16.6244	17.502	18.6331	19.8215	20.7596	22.0403	23.274	24.2063	25.2389	26.3618	27.3218	28.2506	29.0715	29.9733	30.7915	31.5586	32.3847	33.0928	33.7983	34.3895	35.0262	35.5965	36.1143	36.4861	36.8945	37.1754	37.5504	37.7913	38.0908	38.4269	38.8175	39.1566	39.6214
65	41.9712	40.006	37.9795	36.0395	32.3954	30.6226	28.1545	27.1867	26.2647	25.0155	24.6368	24.4232	24.7642	25.4724	25.6787	26.9736	28.1898	29.2639	30.1043	31.2979	32.6056	33.9429	35.1075	36.2488	37.3688	38.3086	39.439	40.2814	41.1638	42.0119	42.8258	43.5935	44.3554	45.1552	45.8701	46.6171	47.0506	47.5795	47.9738	48.3123	48.6732	48.9107	49.373	49.6883	50.0655	50.4743	50.8993	51.4003	52.0046
66	37.0952	32.9401	31.0047	29.0512	27.1723	25.5552	23.6995	22.4762	21.3634	20.3708	19.6627	19.1514	19.0128	19.5543	20.1584	20.7371	22.0271	22.7014	23.8051	24.487	25.6174	27.1389	28.1769	29.4231	30.7824	32.103	33.1125	34.344	35.3712	36.3711	37.4191	38.2715	39.1641	39.9723	40.7221	41.4421	41.9927	42.4269	42.9249	43.3676	43.6492	44.0686	44.4739	44.8259	45.1155	45.5131	45.9549	46.2778	46.8235
67	32.0942	29.5498	27.1712	24.1998	22.0817	21.6792	19.4114	18.2728	18.1704	16.8561	16.5838	16.0455	16.1559	16.6739	16.8983	17.8124	18.4786	19.0672	20.1166	21.2699	22.1948	23.4916	24.4436	25.5497	26.5044	27.4974	28.0463	29.014	29.7748	30.6585	31.3475	32.1426	32.9265	33.6861	34.3728	34.9563	35.5949	36.0971	36.4383	36.8413	37.0637	37.3111	37.6532	37.8775	38.2898	38.6409	39.0944	39.5965	40.1679
68	31.6473	29.4406	27.2779	25.6616	22.1144	20.7978	20.4379	19.1177	18.2976	17.4184	17.292	16.8321	17.157	17.3437	18.1118	18.9239	19.8104	20.9475	21.7108	23.2075	24.4165	25.7666	26.7453	27.9558	28.8511	29.9158	30.659	31.7301	32.5191	33.3246	34.175	35.0175	35.8437	36.5691	37.3117	38.055	38.6479	39.1235	39.6348	39.9954	40.2911	40.5625	40.9276	41.1683	41.503	41.8147	42.2331	42.7199	43.2951
69	39.8053	37.0478	34.1445	31.2172	28.9143	27.7782	26.2207	24.7279	23.7626	22.207	22.2974	21.6677	21.9064	22.3634	23.1822	24.4188	25.6133	26.9928	28.1706	29.7133	31.3589	32.72	33.8964	35.148	36.3094	37.556	38.6429	39.749	40.5001	41.453	42.3769	43.2699	44.0692	44.9956	45.6336	46.3411	46.9473	47.6182	48.0147	48.4023	48.7826	49.1716	49.5507	49.888	50.2519	50.6248	51.0639	51.4813	52.0141
70	29.6658	27.2382	25.9548	22.6001	20.9713	18.9558	17.8633	17.0063	16.0217	15.1154	14.9847	14.1092	14.4845	14.5329	15.4962	15.9518	16.8713	17.7082	18.6109	19.6837	20.6139	21.9359	23.0962	24.2195	25.2289	26.232	26.9931	28.0625	28.9284	29.7927	30.6813	31.5707	32.2429	33.0299	33.7329	34.4362	35.0443	35.5888	36.0165	36.3952	36.7354	37.1246	37.4546	37.8274	38.1777	38.4607	38.9287	39.3073	39.8031
71	24.5204	22.4801	21.0544	19.311	17.2023	15.9653	15.0463	14.5239	14.202	13.554	13.4369	13.3263	13.6975	14.3728	15.0109	15.6697	16.7538	17.7141	18.7404	19.8631	20.7816	21.9937	22.9307	23.8689	24.6008	25.1745	26.0758	26.7936	27.3748	27.9304	28.6372	29.1165	29.719	30.2896	30.8763	31.4319	31.9238	32.3894	32.7851	33.0475	33.2851	33.5158	33.7993	33.9986	34.2154	34.4844	34.835	35.2408	35.7593
72	25.6706	23.2557	22.5208	20.6088	18.1496	17.7687	16.8503	16.4264	16.2452	16.1147	15.8447	16.0607	16.952	17.1751	18.3011	19.5221	20.4269	21.5473	22.7384	23.5196	24.5808	25.5987	26.4889	27.4438	28.141	28.8818	29.4771	30.1451	30.797	31.2313	31.9496	32.309	32.836	33.3476	33.8103	34.3688	34.7571	35.1081	35.3934	35.5663	35.8198	36.0088	36.2635	36.4077	36.5711	36.8103	37.0913	37.3607	37.7675
73	31.3078	28.883	26.5545	24.9389	22.966	22.7962	21.7198	21.0685	20.4344	20.1115	20.2909	20.3416	20.9123	21.9079	23.2513	24.8102	25.6707	27.2921	28.2017	29.4739	30.9028	31.9776	32.9869	33.8348	34.4848	35.3337	35.7799	36.4756	37.0033	37.5505	38.2257	38.6925	39.3044	39.8048	40.363	40.9283	41.2689	41.5991	41.9084	42.1093	42.2827	42.497	42.7112	42.9355	43.2158	43.591	44.0211	44.4652	45.0431
74	39.3865	35.76	34.3098	31.0466	28.8077	28.5943	26.7501	25.1764	25.4874	23.762	24.0082	24.0061	24.3305	25.1069	25.7192	27.5399	28.8457	30.6724	31.651	33.3297	34.9977	36.0836	37.3134	38.4686	39.4607	40.2891	41.1302	41.9342	42.7416	43.4538	44.2738	44.7991	45.5244	46.0597	46.6271	47.2883	47.7161	48.1754	48.4526	48.7943	49.1211	49.4222	49.7768	50.0182	50.2944	50.5745	50.9988	51.3572	51.9645
75	36.4328	33.729	32.199	29.5554	26.9704	25.8352	24.7533	23.6659	22.5344	21.6623	21.8005	21.8101	21.9083	22.9063	23.7353	25.1823	26.9185	28.166	29.284	31.1387	32.285	33.6092	34.8855	36.1526	37.3554	38.2641	39.2988	40.1482	41.0481	41.8191	42.7939	43.3263	44.0121	44.6684	45.4066	46.0698	46.4301	46.9753	47.3832	47.695	48.0247	48.2794	48.6942	48.9642	49.1557	49.4279	49.7626	49.98	50.3453
76	47.9329	44.6227	43.8988	40.8155	38.6473	37.607	35.6933	34.2209	33.3457	32.0351	31.8367	31.8887	32.5026	33.8437	34.5037	36.1147	37.8957	40.1344	41.3251	42.8206	44.6806	46.0193	47.6167	48.9592	50.2115	51.3917	52.4328	53.4836	54.3109	55.5099	56.2803	56.9407	57.8699	58.6458	59.4427	60.1669	60.7823	61.3656	61.7776	62.1666	62.5549	62.942	63.3146	63.672	63.9227	64.3545	64.7477	65.2193	65.7733
77	51.8277	47.0459	44.9253	42.6517	40.1505	39.938	38.4344	36.1173	35.5335	35.1235	34.4976	34.397	35.0186	36.4883	37.503	39.6547	41.8625	43.7579	45.3815	47.2574	48.9182	50.3442	52.2091	53.5135	54.6086	55.8348	56.8094	57.8861	58.8131	59.8647	60.5993	61.3558	62.2817	62.8277	63.5526	64.3167	64.7206	65.1978	65.5235	65.8939	66.1764	66.548	66.9292	67.1486	67.5002	67.8294	68.1768	68.4846	68.9387
78	32.5851	30.2763	28.3339	26.3548	23.1303	22.4853	21.4526	20.0298	19.5545	19.4345	18.9438	18.5997	19.4083	20.0887	20.8483	22.1241	23.0842	24.6753	25.7544	27.1102	28.2798	29.6469	30.7669	31.9218	32.8474	33.8095	34.5813	35.3201	36.174	36.7958	37.5983	38.2939	39.0016	39.7764	40.368	41.0339	41.5411	41.9595	42.4095	42.7097	42.9077	43.2117	43.5015	43.7677	44.0845	44.3632	44.8376	45.2519	45.838
79	34.2143	30.5612	30.0787	27.6546	25.4228	24.8094	23.345	22.7171	22.0433	21.6071	21.6258	21.1214	21.5969	22.4391	23.1853	24.2026	25.5459	26.5852	27.8781	29.0564	30.2447	31.4807	32.5372	33.5438	34.4774	35.2686	36.0595	36.8347	37.5962	38.19	38.9586	39.6649	40.4354	41.1472	41.8517	42.5413	43.0483	43.5459	43.9574	44.2671	44.5038	44.7914	45.103	45.3722	45.6766	46.0583	46.4913	46.9978	47.6314
80	41.7826	41.2648	41.4085	38.9534	38.1491	38.0664	36.5769	36.8126	36.389	36.2049	36.5594	36.7368	37.941	39.1879	40.3888	42.094	43.6106	44.6998	46.0264	47.6159	48.6498	49.9463	50.9465	51.9057	52.8416	53.5365	54.1899	54.9056	55.6238	56.1722	56.8259	57.3613	57.9753	58.4779	59.0759	59.5207	59.9731	60.3752	60.6378	60.9191	61.1695	61.4257	61.6542	61.8577	61.9866	62.2097	62.5145	62.7965	63.1454
81	50.7639	47.4108	45.4949	43.5348	41.3599	39.1694	38.091	36.7553	36.762	35.582	36.0092	35.4155	36.5922	37.8023	38.517	40.4907	42.5683	43.8753	45.4585	47.3137	48.7096	50.6278	51.8815	53.2789	54.5313	55.6091	56.5701	57.5554	58.5409	59.5323	60.3814	61.1669	62.1521	62.8641	63.6843	64.2576	64.8011	65.3295	65.7826	66.1846	66.5425	66.8918	67.26	67.6097	67.9403	68.2154	68.5713	68.9695	69.4121
82	32.0578	30.1111	28.0287	25.3615	23.4673	22.6966	21.7726	21.0221	20.7484	19.7255	19.8908	20.1638	20.3273	20.9827	21.8478	23.0851	24.5823	25.712	26.86	28.1951	29.6709	31.1462	32.2594	33.5337	34.6885	35.599	36.8433	37.9284	38.866	39.7919	40.7246	41.5135	42.3389	42.9604	43.7353	44.5006	45.0058	45.5851	46.0363	46.4955	46.8643	47.2173	47.624	47.9376	48.2463	48.5612	48.8762	49.1655	49.5081
83	37.4639	35.537	34.6433	32.9823	31.0044	30.4202	29.431	28.4639	28.1156	27.6289	28.026	28.3655	29.4385	30.8836	32.0381	33.8544	35.558	37.3945	38.6614	40.025	41.5562	43.0608	44.1719	45.457	46.516	47.5039	48.1759	49.2821	50.0415	50.8507	51.6618	52.4299	53.2007	53.7373	54.3536	54.9527	55.4148	55.8692	56.2306	56.4962	56.7319	57.0521	57.3722	57.6509	57.895	58.1721	58.4738	58.7519	59.1409
84	38.5649	36.3858	35.9276	33.3151	31.6674	30.9902	30.3813	30.2912	30.1301	29.1258	29.7925	30.3744	31.879	32.9717	34.5343	36.6145	38.1383	39.4622	41.3253	42.7555	44.0622	45.4225	46.7113	47.8418	48.8999	49.7774	50.7049	51.6717	52.3646	53.2466	53.8665	54.5827	55.3924	56.0213	56.6044	57.2854	57.7465	58.3131	58.6039	58.8481	59.171	59.4176	59.7751	59.9475	60.1846	60.435	60.761	61.0648	61.576
85	36.6034	34.5584	32.9776	29.8563	26.8591	26.0112	24.4886	23.2477	22.9717	21.9387	21.9198	21.5476	21.9797	22.6458	23.5995	24.5965	26.0349	27.4122	28.8775	30.1154	31.2708	32.979	34.0371	35.0306	36.3341	37.3459	38.2785	39.3258	40.1279	40.8387	41.7283	42.4986	43.2899	44.0433	44.6923	45.3633	45.9006	46.379	46.832	47.1886	47.5079	47.8224	48.0754	48.4504	48.7037	48.9938	49.354	49.7041	50.1383
86	34.2717	32.2404	29.9515	27.9177	25.6817	25.0603	23.7828	22.6941	22.221	21.2541	21.3076	21.3513	21.9386	22.1756	22.6486	23.8437	24.781	25.8541	27.0897	28.2042	29.3697	30.4235	31.4275	32.4422	33.3175	34.2597	35.02	35.902	36.6516	37.4101	38.2284	39.0615	39.8611	40.5562	41.3769	42.0097	42.4784	43.0251	43.3583	43.6698	43.9221	44.1829	44.5755	44.806	45.2318	45.701	46.2606	46.8139	47.5661
87	28.5046	26.5754	24.645	22.3008	20.6169	19.5652	18.6208	18.3685	17.6085	17.0648	17.3834	17.1251	17.833	18.4308	19.2456	20.5621	21.7113	22.8645	23.7228	25.078	26.0982	27.2111	28.3258	29.2446	30.1644	31.0437	31.7559	32.55	33.1329	33.7577	34.6021	35.0954	35.87	36.4651	37.1709	37.6686	38.3179	38.7445	39.1175	39.3371	39.6099	39.8411	40.1006	40.3362	40.5683	40.8661	41.2799	41.6602	42.1472
88	32.7144	30.618	29.249	26.3771	24.7681	24.1799	22.7238	22.2082	22.0222	21.2468	21.7209	21.8429	23.1212	23.7598	25.3269	26.4198	28.4237	29.7313	31.203	32.8385	34.1932	35.602	36.7523	37.9648	39.1316	40.0918	40.9067	41.7312	42.5984	43.4527	44.3126	45.0449	45.7016	46.4231	47.0525	47.6717	48.2022	48.6393	49.0462	49.3132	49.5723	49.8527	50.1172	50.3753	50.5986	50.9026	51.2578	51.6031	52.0838
89	36.8633	33.4418	31.7612	28.8906	26.8291	26.0494	24.6508	23.0879	22.1569	21.4271	21.3484	21.3013	21.4835	22.1428	23.0236	24.3014	25.5359	26.7975	28.6266	29.714	30.9236	32.4369	33.6861	34.4939	35.6045	36.6393	37.62	38.601	39.2949	39.9917	40.9642	41.5994	42.4862	43.0929	43.7998	44.4121	44.8963	45.3574	45.6705	45.9846	46.2664	46.5797	46.9009	47.1957	47.4474	47.7826	48.2408	48.7281	49.3479
90	24.089	21.8551	20.6984	18.8808	17.0526	16.8699	16.0474	15.1843	15.1805	14.6756	14.6262	14.6939	15.097	15.9083	17.2093	18.1712	19.4972	20.9378	22.1828	23.5716	24.6872	25.755	26.9371	28.1617	29.0604	29.9593	30.7588	31.5936	32.4866	33.1222	33.8949	34.6143	35.3256	35.9248	36.4679	37.1355	37.563	38.0393	38.3346	38.6382	38.925	39.111	39.3791	39.6042	39.8043	40.108	40.4453	40.7923	41.1997
91	28.085	26.0649	23.7497	21.0203	18.3797	17.7702	16.2616	14.9554	14.3191	13.266	12.8582	12.2765	11.8084	12.083	12.1698	12.9967	13.5225	14.4362	15.1558	16.2872	17.2091	18.3759	19.3516	20.4146	21.4091	22.3784	23.3515	24.1036	24.9137	25.8726	26.7498	27.4902	28.1536	28.8914	29.774	30.3971	30.9325	31.562	31.954	32.3814	32.7321	33.0622	33.4108	33.7139	34.0418	34.375	34.7729	35.1549	35.6926
92	30.9009	27.9917	26.3483	24.0785	22.0851	21.3347	20.4064	18.8051	19.1743	18.3432	18.2716	18.1935	19.0322	19.3376	20.5056	21.6965	23.2748	24.4824	26.0051	27.3066	28.5477	30.0835	31.2182	32.218	33.5354	34.5127	35.3359	36.3859	37.1868	37.9698	38.8129	39.4834	40.2441	40.9078	41.5747	42.2241	42.8028	43.346	43.6824	43.9615	44.2819	44.6198	44.9029	45.1561	45.3787	45.6601	46.0106	46.3073	46.7381
93	25.824	24.1396	22.504	20.1724	18.1891	17.3824	16.4176	15.3271	15.2774	14.9236	14.9415	14.9502	15.0753	16.1219	16.9659	18.2231	19.4354	20.4692	21.8014	23.1938	24.409	25.7321	26.7645	27.9744	29.0542	30.0834	30.8628	31.9346	32.6947	33.5451	34.4182	35.0376	35.7654	36.473	37.1355	37.7146	38.1428	38.6679	39.0259	39.3735	39.5921	39.9333	40.2081	40.4853	40.6857	40.9878	41.2521	41.5007	41.8555
94	37.0476	35.3977	34.3139	31.9224	29.8293	28.3325	27.7871	26.8515	26.0226	25.8599	26.0471	26.5162	27.0535	28.2955	29.7754	31.3665	32.9395	34.4542	35.7205	37.2453	38.4619	39.816	40.818	41.8824	42.6371	43.3742	44.1617	44.8666	45.5254	46.3134	47.1357	47.8304	48.529	49.3001	49.9387	50.5316	51.0027	51.4853	51.8538	52.1102	52.2407	52.5375	52.7727	53.0248	53.2907	53.6567	54.1019	54.6511	55.3683
95	24.9541	22.4361	21.1637	19.0489	17.6304	16.3015	15.8291	15.2312	14.8615	14.5512	14.242	14.2019	14.6689	15.4368	16.3725	17.3162	18.6056	19.698	20.589	21.6481	22.7557	23.7696	24.883	25.6307	26.4727	27.0301	27.7858	28.508	29.2237	29.8007	30.4335	30.9731	31.552	32.1783	32.6753	33.2683	33.7064	34.1949	34.4635	34.7661	34.9494	35.1187	35.3117	35.4985	35.6476	35.9362	36.2037	36.5332	37.0185
96	33.8395	31.2355	29.4367	26.9949	24.8566	23.6155	22.932	21.5766	21.1582	20.2624	19.7345	19.6049	20.7565	21.1157	21.983	23.292	25.0156	26.5861	27.8022	29.1738	30.4431	31.933	33.5332	34.3638	35.3458	36.4697	37.1591	38.198	38.9907	39.6842	40.6041	41.3286	42.0395	42.7298	43.2658	43.8599	44.3847	44.8363	45.1454	45.4211	45.7883	46.0406	46.3899	46.7013	46.9382	47.2398	47.6044	47.9509	48.3825
97	32.5684	29.5339	27.3191	24.5063	22.5989	21.4046	19.8531	18.7771	18.184	17.4414	17.2629	16.8877	17.246	17.8647	18.5004	19.8165	20.9402	22.376	23.4766	24.9866	25.9981	27.3226	28.5271	29.5056	30.5567	31.5914	32.3095	33.2408	34.0045	34.8402	35.5524	36.3486	37.0456	37.8269	38.4732	39.1901	39.7066	40.1934	40.5455	40.8894	41.1503	41.4862	41.7771	42.0331	42.3808	42.7011	43.1249	43.5747	44.1045
98	35.7914	33.1259	31.7283	29.276	27.1302	26.3952	25.1519	24.4509	24.2562	23.5172	23.6285	23.4155	24.6621	25.2876	26.2789	27.8206	29.1537	30.7387	32.317	33.462	34.7877	36.3688	37.4049	38.6349	39.8387	40.8313	41.8662	43.0141	43.9309	44.8727	45.7633	46.5637	47.4088	48.179	48.7984	49.4656	50.0961	50.6377	51.0757	51.4291	51.7969	52.0728	52.5157	52.7694	52.9959	53.3399	53.6274	53.9393	54.2387
99	29.3847	26.8472	25.0721	23.4735	22.0323	21.0641	20.3453	19.6995	19.1016	18.6869	18.8174	18.8944	19.7529	20.6603	21.5033	22.4237	23.8883	25.5413	27.0003	28.3052	29.6578	30.9367	32.0742	33.5434	34.556	35.7327	36.5415	37.7307	38.5204	39.4315	40.3777	41.0621	41.9284	42.6687	43.4372	44.15	44.7095	45.2562	45.6228	46.0166	46.4157	46.6916	46.9957	47.2035	47.5047	47.789	48.1141	48.3998	48.8853
100	35.4462	32.8509	31.771	28.9951	27.3344	26.0919	24.916	24.6061	24.0917	23.4746	23.1994	23.514	23.9476	25.2984	26.1866	27.1637	29.0232	30.1445	31.5581	33.1166	34.1375	35.381	36.6854	37.9101	38.8074	39.6168	40.4272	41.402	41.9686	42.8501	43.6816	44.3402	45.0634	45.8076	46.4882	47.0783	47.4902	47.9755	48.4058	48.5749	48.8805	49.1538	49.4367	49.7208	50.0207	50.3322	50.7511	51.187	51.7717
101	44.1068	41.9314	41.2765	38.975	37.1584	36.6649	35.658	34.7713	34.5661	34.1014	34.7999	35.2627	36.446	38.1802	40.0054	41.8731	43.8066	45.6651	46.8951	48.6436	50.0737	51.4466	52.7354	53.9681	54.8129	55.6941	56.5184	57.3351	58.0465	58.7526	59.42	60.0825	60.8378	61.4144	62.0737	62.8266	63.1722	63.6512	63.9865	64.1675	64.3578	64.5106	64.7605	64.9201	65.107	65.333	65.7382	66.1019	66.6735
102	38.3359	34.4402	33.9022	31.2147	28.4656	27.9989	26.4158	25.5761	24.8268	24.1231	24.2751	24.3026	25.1603	26.235	27.8255	29.5586	31.2079	33.2217	34.5596	36.2347	37.6059	39.1962	40.176	41.6477	42.6498	43.5072	44.3404	45.0216	45.9644	46.8226	47.6865	48.3854	49.4478	50.1489	51.0215	51.9683	52.4522	53.0286	53.3774	53.7189	54.0062	54.3275	54.6585	54.969	55.233	55.6666	56.2377	56.8576	57.6254
103	33.0154	29.8915	30.2739	30.9706	28.9314	28.7132	27.5862	27.4515	27.5099	27.3448	27.6212	27.9661	29.2797	30.3178	31.9659	33.7123	35.5759	37.2504	38.7573	40.1596	41.5279	43.0108	44.2136	45.3646	46.4767	47.396	48.2321	49.0868	50.01	50.721	51.5512	52.2811	53.0214	53.7653	54.3356	55.0318	55.4224	55.8479	56.0858	56.3802	56.5403	56.7452	56.9773	57.1573	57.3268	57.5815	57.878	58.1101	58.5541
104	36.6799	34.1559	32.6853	30.0112	27.8308	26.372	25.1383	24.0341	23.4738	22.3928	22.3539	22.6179	22.452	22.9969	24.1999	25.323	26.8873	27.9434	29.3164	30.4705	31.9496	33.1098	34.6079	35.6309	36.4773	37.3552	38.2687	39.1508	39.8359	40.6636	41.3424	42.0189	42.8032	43.5927	44.2354	44.9964	45.4886	46.0991	46.4891	46.8169	47.1626	47.4672	47.846	48.1	48.4567	48.9101	49.4953	50.1209	50.9246
105	49.4161	47.4288	47.0994	44.5544	43.5365	42.053	39.7623	38.5163	37.5012	36.2701	35.9134	36.3277	37.4397	38.8863	39.7523	42.1863	44.5656	46.1776	47.5782	49.7902	51.4336	53.1399	54.6685	56.0477	57.2132	58.0015	58.9568	59.8753	60.72	61.6154	62.2702	63.1498	64.0172	64.9749	65.8924	66.5866	66.9799	67.4618	67.7565	67.9774	68.2484	68.6162	69.0184	69.536	70.0344	70.6991	71.53	72.3146	73.3803
106	32.7241	31.2882	30.5268	28.5082	26.4017	26.5903	24.9319	24.1014	24.1023	23.9375	23.743	23.9858	25.0496	25.7009	27.5406	28.9713	30.5375	32.3041	33.7484	35.0303	36.4392	37.8585	39.21	40.323	41.2572	42.3667	43.0392	44.0272	44.7424	45.569	46.3648	47.0091	47.7136	48.3091	48.9079	49.4629	49.8114	50.2422	50.5256	50.7953	51.0992	51.4161	51.7075	52.0042	52.1727	52.448	52.7552	53.073	53.4877
107	42.2555	40.7714	40.5413	39.6106	37.6682	37.5226	36.162	35.5979	36.1902	35.8796	36.0518	37.0795	38.5341	39.6029	41.5034	43.3791	45.3969	47.0484	48.4367	50.2219	51.6285	53.0557	54.1394	55.1533	56.1946	56.8941	57.7057	58.4786	59.1946	59.7988	60.4683	60.9774	61.643	62.1328	62.7201	63.2501	63.641	64.1471	64.425	64.6211	64.939	65.2437	65.584	65.8341	66.0487	66.4052	66.7402	67.153	67.6834
108	38.6103	37.4478	36.1481	33.7314	32.1915	31.7121	30.9104	29.715	29.6245	28.9977	29.3687	29.8152	30.9767	32.699	34.5608	37.0572	39.1397	41.3654	43.2898	45.274	46.7621	48.6615	49.9198	51.288	52.4108	53.6759	54.4671	55.4834	56.2763	57.0084	57.8205	58.4151	59.2598	59.8836	60.4658	61.0125	61.4482	61.9834	62.2347	62.5904	62.8437	63.1893	63.4852	63.7721	63.9971	64.271	64.5991	64.9054	65.3137
109	47.3495	46.2638	46.9841	43.6304	42.4061	42.3121	40.928	40.1483	40.2792	39.3164	40.0904	39.7775	40.929	42.4244	43.9285	45.7948	47.5101	49.4066	50.8718	52.3742	53.8086	55.2889	56.1537	57.2631	58.1258	58.9206	59.5857	60.3572	61.0529	61.8136	62.3782	63.2421	64.0693	64.7421	65.4406	66.2912	66.7525	67.2696	67.5755	67.7979	68.0241	68.2977	68.5149	68.7976	69.1588	69.6289	70.2983	71.0673	71.9586
110	35.7309	33.6268	33.2731	31.9425	29.9275	30.533	29.3545	28.9286	29.334	29.0562	29.7981	30.1895	31.6258	32.92	34.4805	35.8285	37.5602	39.1575	40.394	41.5873	42.7107	43.9722	44.9927	46.0112	46.8187	47.3026	48.0585	48.684	49.2337	49.9563	50.4459	50.9956	51.7529	52.3161	52.9658	53.4979	53.835	54.2851	54.5085	54.6499	54.7977	55.0324	55.3211	55.5106	55.7953	56.16	56.6393	57.1424	57.8207
111	54.7763	52.5519	52.6482	50.128	48.4172	48.5717	47.1859	45.9146	45.9398	44.8082	45.3294	45.0688	46.4732	48.0007	49.3174	51.3668	53.4526	55.1482	56.0451	57.6523	59.2959	60.9477	62.0647	63.1336	64.1707	64.9444	65.6889	66.7117	67.3329	68.3322	68.8488	69.5846	70.5413	71.221	71.9356	72.7427	73.1875	73.6745	73.9323	74.1854	74.354	74.5232	74.8485	75.1671	75.5232	75.884	76.4697	77.1234	77.8813
112	30.6445	28.6922	27.6454	25.1261	23.7244	23.5875	23.1339	22.4299	22.4616	21.8839	22.3585	22.4662	23.6288	24.3277	25.5244	27.0924	28.1841	29.5928	30.4588	31.6274	32.7675	33.7027	34.695	35.3745	35.9214	36.4515	37.045	37.5606	38.0382	38.6122	39.1181	39.7836	40.3968	40.9453	41.5074	42.0834	42.5118	42.9569	43.1207	43.3238	43.4293	43.5746	43.8137	43.9674	44.2858	44.6904	45.1784	45.7463	46.4741
113	32.4052	30.3282	29.972	28.884	27.1178	26.8947	26.303	26.2507	26.705	26.549	27.3906	27.5967	28.8155	30.1722	31.3961	33.0269	34.1526	35.7782	36.9442	38.1497	39.1194	40.2773	41.1271	41.9945	42.668	43.263	43.8613	44.4307	44.9081	45.5433	45.9715	46.5115	47.1636	47.7266	48.2653	48.8234	49.0848	49.5333	49.7554	49.9278	50.0743	50.2875	50.5171	50.7027	50.9494	51.3382	51.6953	52.1546	52.7589
114	33.3547	31.6697	30.1462	28.6894	26.2747	26.0429	25.0292	24.5749	24.5645	24.0764	24.4325	24.724	25.783	27.0445	28.1994	29.7315	31.6953	33.1919	34.4837	36.2094	37.6627	38.9941	40.3008	41.7254	42.9979	44.013	45.0107	46.0081	47.0424	47.9331	48.787	49.4822	50.3969	51.2025	51.923	52.581	53.1546	53.7733	54.0434	54.4376	54.7309	55.065	55.3867	55.6971	55.9946	56.2942	56.6877	57.0437	57.4611
115	35.2384	33.4294	32.7192	29.8166	28.2794	27.9622	26.6728	25.9058	25.559	24.8811	25.2027	25.4669	26.3801	27.1508	28.5747	30.1387	31.6258	33.3209	34.3076	36.0446	37.6614	39.0611	40.2175	41.4852	42.3708	43.4772	44.3873	45.3831	46.1645	47.1317	48.0568	48.9033	49.8055	50.6828	51.4602	52.2395	52.6932	53.2032	53.5173	53.7342	53.9905	54.2469	54.6697	55.0079	55.3935	55.931	56.5538	57.1926	58.0169
116	42.6849	40.0007	39.4041	36.8377	34.0886	33.0157	31.6999	30.2914	29.4422	28.8377	28.694	28.5778	29.7194	30.6349	31.8247	33.8368	35.5504	37.3729	38.6829	40.6028	42.6334	44.2176	45.7408	47.0818	48.6943	49.9107	50.979	52.4057	53.3564	54.4452	55.5179	56.4754	57.5453	58.4578	59.4085	60.3662	60.9431	61.6828	62.1476	62.677	63.0717	63.4839	63.9702	64.3707	64.7228	65.1625	65.708	66.3125	66.9777
117	20.6304	17.762	16.7454	15.1406	13.4291	12.69	12.0306	11.8275	11.6021	11.2385	11.3511	10.8093	10.8081	10.8535	10.8343	10.8369	11.2297	11.3957	11.5292	11.8165	11.9025	12.3122	12.5465	12.5305	12.9891	13.0784	13.3976	13.5931	13.7772	14.0876	14.4245	14.7121	15.1915	15.5072	15.8573	16.219	16.5493	16.7678	16.9552	17.0755	17.1964	17.326	17.51	17.7149	17.9941	18.3595	18.8417	19.4247	20.1068
118	34.7339	32.2772	29.7785	28.2814	24.5935	24.1186	22.4295	21.231	19.8194	19.2111	18.8467	17.4894	17.4233	16.7307	16.8763	16.9036	16.8749	17.1319	17.2701	17.3253	17.5854	18.0644	18.2693	18.2827	18.2471	18.6955	18.802	19.2955	19.6589	20.1918	20.5999	21.1648	21.5992	22.1616	22.609	22.9543	23.2566	23.377	23.5639	23.6739	23.8885	24.2512	24.6426	25.2091	25.8848	26.7098	27.8026	29.0287	30.4127
119	21.6968	19.9875	18.1072	16.1864	15.0453	14.1286	13.1222	12.4972	12.4188	11.5753	11.2367	10.9748	10.9268	10.9711	10.9205	10.8122	10.7818	11.1541	11.3474	11.5585	11.6766	11.8805	12.1342	12.3324	12.5279	12.6911	12.81	13.0683	13.2495	13.4908	13.9109	14.2721	14.5579	15.0081	15.4202	15.724	15.9042	16.135	16.196	16.4025	16.4487	16.6988	16.8729	17.14	17.5099	17.901	18.5333	19.2437	19.9747
120	49.9086	47.8926	48.9486	49.0107	47.3634	47.2769	44.6292	44.1111	43.5695	43.3382	43.2402	43.7942	44.8964	46.2833	47.3648	49.4163	51.3846	53.4064	54.9028	56.6251	58.1711	59.9381	61.1964	62.7443	64.2762	65.2798	66.4801	67.5885	68.4177	69.5272	70.3043	71.0828	72.0886	72.9993	73.7245	74.5566	75.1135	75.7192	76.1094	76.4045	76.7091	77.0423	77.487	77.8809	78.1911	78.6457	79.2622	79.8777	80.6701
121	42.2495	40.0994	38.7899	37.5775	34.7609	34.8877	34.1011	33.0635	33.4252	32.7009	33.5529	33.9632	34.8518	35.8667	37.7232	39.0218	40.733	42.4571	43.6637	45.3607	46.7303	48.287	49.6431	50.8609	51.9742	53.0864	54.011	54.8941	55.9214	56.772	57.6891	58.5276	59.5559	60.3713	61.2053	62.0407	62.7316	63.3689	63.8099	64.251	64.5511	64.8579	65.217	65.5626	65.9197	66.353	66.9174	67.5432	68.318
122	34.9089	32.6894	33.7099	32.1335	30.2681	28.7141	27.9869	26.7498	26.467	25.5239	26.022	25.9765	26.8427	27.9446	29.0974	30.6321	32.187	33.7633	35.0096	36.6407	37.8789	39.0467	40.2267	41.1074	42.0501	42.7734	43.596	44.307	45.0889	45.8182	46.4316	47.1405	47.9523	48.708	49.3999	50.0744	50.4936	51.058	51.3431	51.5825	51.7983	52.0019	52.3031	52.5407	52.7965	53.1928	53.6206	54.1919	54.848
123	37.965	35.697	35.0992	33.3853	31.7439	30.9168	30.4178	30.3773	30.0744	29.6243	30.308	30.9567	31.916	33.4103	34.9055	36.6408	38.0564	39.4745	40.7728	42.1398	43.3477	44.445	45.4849	46.3884	47.1402	47.9249	48.5425	49.2601	49.8616	50.514	51.1355	51.7157	52.4733	52.8875	53.4922	53.9994	54.3275	54.7646	54.945	55.2036	55.3494	55.5261	55.7232	55.9238	56.1242	56.3455	56.7157	57.0665	57.5726
124	32.8217	31.1657	30.3521	28.4491	27.1406	26.9123	26.3701	25.8176	26.3868	25.7786	26.6491	26.93	27.8727	28.9601	30.0418	31.4215	32.8198	34.2208	35.2586	36.3439	37.2826	38.2793	39.2178	40.0041	40.5375	41.1972	41.8078	42.2192	42.6823	43.3265	43.9116	44.4001	45.0555	45.577	46.1324	46.6903	47.0164	47.4391	47.5997	47.8119	47.9206	48.0295	48.2481	48.4285	48.6163	48.9408	49.296	49.7232	50.3293
125	41.2655	40.0929	39.3291	38.7744	36.7747	36.8419	35.9715	35.8504	36.3486	36.423	36.8104	37.9163	39.489	41.186	42.5696	44.8363	46.4138	48.4868	49.6418	51.1964	52.5634	53.7448	54.818	55.8997	57.0443	57.8201	58.5146	59.3287	60.1553	60.8409	61.4973	62.0598	62.7529	63.3135	63.7657	64.4641	64.8252	65.1722	65.3925	65.6366	65.8437	66.0054	66.2186	66.4337	66.632	66.8038	67.1516	67.425	67.8127
126	37.512	34.1847	32.2405	30.0893	28.015	27.3821	25.4249	24.0809	23.5461	23.0335	22.9583	23.4891	23.7779	25.1458	25.9413	27.7195	29.4557	30.6136	31.7591	33.409	34.8328	36.1559	37.1916	38.5075	39.4765	40.25	40.9799	41.8498	42.7226	43.5271	44.289	45.1505	46.0112	46.7869	47.5731	48.3281	48.7847	49.354	49.7031	49.9594	50.3234	50.566	50.9595	51.3272	51.6777	52.243	52.8944	53.6369	54.4206
127	38.424	35.1997	34.5927	32.7265	30.2716	29.503	27.8375	27.4643	27.267	26.4515	26.3482	27.1401	27.9805	29.2673	30.6246	32.4735	34.3917	36.233	37.8657	39.5938	41.0271	42.6003	43.8402	45.2723	46.6468	47.5429	48.6117	49.7589	50.6287	51.5813	52.5362	53.3691	54.3164	55.1166	55.8166	56.5743	57.0936	57.5858	58.0236	58.3744	58.6322	58.8823	59.267	59.4974	59.7606	60.0553	60.425	60.7602	61.1888
128	40.4256	36.688	34.4698	34.7683	33.8972	33.004	31.9844	31.178	31.494	30.7809	31.4586	32.068	33.062	34.0337	35.8287	38.105	40.119	41.6822	43.4083	45.0214	46.5328	48.0002	49.4072	50.8159	51.8107	52.957	53.9851	55.0586	56.0874	56.8289	57.8245	58.5315	59.367	59.9948	60.7027	61.4605	61.7921	62.3211	62.711	62.919	63.1949	63.4074	63.712	63.9783	64.1064	64.3555	64.7077	64.9724	65.3689
129	43.8912	40.2948	39.3155	36.6129	34.8415	32.9804	32.5944	31.7727	30.6457	30.5415	30.9139	30.9942	32.3753	33.8801	34.9821	37.2967	39.2939	41.09	42.8898	44.6835	46.433	48.3198	49.6236	51.1964	52.2278	53.5514	54.6112	55.6425	56.678	57.6626	58.4856	59.4154	60.2923	61.0845	61.8746	62.6894	63.1496	63.6923	64.1245	64.4771	64.7644	65.0495	65.3795	65.5419	65.7728	66.0809	66.4605	66.7526	67.2421
130	40.7039	37.5008	36.9189	35.8736	34.6283	33.6729	33.5351	33.6396	33.8515	33.2555	34.6687	34.8241	36.1568	37.8092	39.1731	41.2578	43.4533	45.1192	46.5413	48.0622	49.5326	51.0305	52.1729	53.366	54.571	55.6003	56.6892	57.4595	58.4397	59.2938	59.9812	60.7229	61.5343	62.1687	62.8435	63.506	63.9152	64.4411	64.7553	65.0121	65.2707	65.472	65.747	65.9075	66.077	66.2683	66.5431	66.7677	67.1243
131	47.6258	44.9283	45.9397	46.4986	46.2888	45.9473	45.6972	45.3856	46.1192	45.3258	45.7547	47.1026	48.5451	50.2783	51.4828	53.6285	55.5789	57.2897	58.6031	59.9647	61.3148	62.5954	63.5704	64.5267	65.4527	66.1912	66.6971	67.4953	68.1367	68.8053	69.3916	70.0675	70.7823	71.3538	71.852	72.4919	72.7072	73.0416	73.2217	73.2772	73.4107	73.5563	73.8077	74.0319	74.2249	74.6344	75.059	75.4699	76.0213
132	40.8718	38.1868	37.4443	35.0166	33.2402	32.7899	32.2192	31.3836	31.1353	30.57	31.1947	31.5107	32.3863	33.6823	34.8784	36.9608	38.567	40.3693	41.5799	43.0224	44.3421	45.845	47.0565	48.2264	49.2942	50.2728	51.0297	51.9059	52.762	53.717	54.5362	55.3428	56.2387	57.0423	57.6834	58.3641	58.8949	59.3685	59.7088	59.924	60.2122	60.5022	60.7682	61.0992	61.4456	61.8664	62.3783	62.9389	63.5919
133	38.4046	35.263	33.6561	31.4917	29.2255	28.1245	27.3887	26.659	25.8653	25.586	25.9584	25.9712	26.8318	28.4216	29.6518	31.5921	33.4291	35.0876	36.7751	38.3845	39.699	41.3048	42.6455	43.9218	45.0267	46.2282	47.0672	48.0745	48.992	50.011	50.845	51.5295	52.4827	53.328	54.0564	54.8195	55.2508	55.807	56.1522	56.4438	56.7223	56.935	57.2657	57.517	57.7311	58.1469	58.5827	58.9988	59.548
134	33.4592	31.3431	29.9469	27.8877	26.1786	25.1656	24.3312	23.8368	23.5068	22.8521	23.412	23.1484	24.4001	25.295	26.4721	27.9925	29.1593	30.6102	31.9786	33.1025	34.2169	35.5566	36.8427	37.7894	38.6635	39.5176	40.4293	41.1587	41.8401	42.6475	43.3326	43.9792	44.8744	45.407	46.1215	46.6827	47.1492	47.5664	47.869	48.0815	48.2705	48.5118	48.6739	48.8959	49.1716	49.4666	49.8294	50.2067	50.7596
135	37.2104	34.7085	34.3011	32.3627	30.7211	29.2361	28.3346	28.1324	27.9019	27.7745	28.1394	28.3002	29.9054	31.102	32.5021	34.5748	36.5647	38.4359	39.9389	41.6831	43.0562	44.5868	45.9839	47.3573	48.4362	49.4104	50.2782	51.274	52.288	53.0538	53.7966	54.5954	55.5045	56.1578	56.8595	57.5264	57.947	58.4293	58.7882	58.9787	59.2275	59.4591	59.7231	59.8718	60.0919	60.413	60.7465	61.1354	61.6118
136	39.4264	36.0014	35.7476	32.4617	31.085	29.7794	28.8397	27.947	27.1846	26.933	26.8864	27.4059	28.1546	29.6011	30.9597	32.6682	34.9226	36.6034	38.0862	39.7065	41.2114	42.8086	44.1743	45.6617	46.9295	47.925	49.0846	50.1303	51.1022	52.2101	53.0979	53.859	54.8605	55.6194	56.517	57.3657	57.9401	58.6398	59.06	59.484	59.807	60.1312	60.4972	60.8083	61.0784	61.354	61.7761	62.1932	62.6915
137	38.4531	36.1426	35.8438	33.6171	31.7274	31.4963	30.1044	29.494	29.3344	28.7981	29.9538	30.0597	31.7359	33.2247	34.6817	37.168	39.2369	41.0009	42.8316	44.6701	46.0631	47.7339	48.7603	50.1043	51.4505	52.4505	53.2477	54.3296	55.1866	55.8695	56.7042	57.2979	58.085	58.8651	59.4569	60.2333	60.6168	61.0502	61.4093	61.6747	61.975	62.1979	62.4355	62.6402	62.771	62.9717	63.2861	63.559	63.9511
138	33.3912	31.8804	31.1457	29.2465	27.3742	27.0465	26.1378	25.7988	26.0486	25.6084	26.1569	26.2964	27.3164	28.5252	29.8005	31.4181	32.8832	33.9975	35.5937	37.0397	38.0975	39.3789	40.4266	41.4583	42.5423	43.3497	44.2101	44.9748	45.5807	46.3401	47.0386	47.78	48.5529	49.1839	49.8796	50.6265	51.1311	51.5894	51.8751	52.0664	52.2938	52.4028	52.6934	52.8213	53.01	53.347	53.7014	54.1224	54.627
139	36.2438	35.2344	34.3927	34.0769	32.1294	32.2468	31.7682	31.389	31.5724	31.5196	32.569	33.2003	34.8921	36.8527	38.5697	40.9807	42.9144	44.8306	46.3672	47.8558	49.2662	50.6237	51.9044	53.0052	53.9771	54.8524	55.6523	56.451	57.0364	57.7219	58.3337	59.0612	59.7809	60.3232	60.8691	61.52	61.8956	62.2606	62.5302	62.6834	62.7731	62.939	63.1106	63.2601	63.5018	63.7095	64.0976	64.4443	65.0135
140	28.0848	25.4044	24.0335	22.3233	21.0738	20.4584	19.7328	19.477	19.6682	19.0875	19.5289	19.8416	20.8262	21.6262	22.8699	24.5511	25.9958	27.3184	28.6623	29.6381	30.8224	31.7816	32.568	33.4529	34.1491	34.6414	35.2268	35.6574	36.2586	36.808	37.1965	37.7654	38.2516	38.825	39.386	39.9711	40.3201	40.8624	41.1537	41.316	41.5046	41.6215	41.8314	42.0056	42.1759	42.4512	42.8838	43.3232	43.9348
141	30.5765	28.0542	26.2333	25.0499	24.3677	24.3388	23.2044	23.3608	23.307	23.0681	23.5283	23.9578	25.1291	26.2937	27.4991	29.1225	30.7397	32.0494	33.2679	34.5392	35.6475	36.8247	37.8249	38.9031	39.586	40.4882	41.2068	41.9569	42.4207	43.1099	43.8052	44.4129	45.144	45.6291	46.2913	46.7554	47.1601	47.5527	47.8358	47.9938	48.1437	48.2862	48.3999	48.4749	48.6069	48.7629	49.0599	49.3041	49.6899
142	30.5231	28.6237	27.2096	25.2116	24.0893	23.0767	22.5855	21.7609	21.5973	20.8144	21.3065	21.3611	22.1213	23.1072	24.3839	26.0014	27.6135	29.2732	30.3059	31.7953	33.054	34.4904	35.3565	36.6279	37.5378	38.2925	39.1721	40.0553	40.6821	41.4805	42.0882	42.786	43.4566	43.8901	44.5284	45.1495	45.6251	46.0238	46.3565	46.6265	46.8713	47.1091	47.4031	47.5819	47.8769	48.1402	48.5036	48.8442	49.3644
143	21.7281	19.5956	17.7094	15.5678	14.1895	13.0448	11.858	10.8878	10.5524	9.46207	8.88009	8.39469	8.07088	7.90443	7.50824	7.66863	7.24052	7.4568	7.56273	7.46795	7.57127	7.84522	8.02718	8.03239	7.99675	8.08898	8.26554	8.35626	8.66745	8.81012	9.12706	9.44533	9.6624	9.912	10.4928	10.6819	11.0108	11.2798	11.473	11.6633	11.8068	12.0445	12.2733	12.5391	12.9227	13.2924	13.8376	14.4107	15.1058
144	27.4884	24.5326	23.2115	20.3103	18.6493	17.7613	17.0541	15.4912	15.5067	14.6115	14.3301	13.5872	13.6049	13.9273	13.7319	14.1443	14.4156	15.2252	15.0652	15.8335	16.258	16.8453	17.3229	17.6136	17.994	18.6984	18.8399	19.4269	19.7157	20.0314	20.6202	20.9025	21.5291	22.034	22.4477	22.8285	23.2684	23.5164	23.7647	23.9734	24.1512	24.3614	24.685	25.0288	25.3586	25.8826	26.4339	27.1039	27.8781
145	36.1129	34.6948	33.36	29.4041	27.8803	25.9803	25.2027	23.6476	23.4812	21.9582	21.8666	21.2799	21.1886	21.33	21.438	21.8926	22.3823	22.9468	23.5716	24.1956	24.9128	25.5654	25.8765	26.5114	26.9697	27.4024	27.3906	27.9861	28.3553	28.7281	29.2297	29.7046	30.2609	30.771	31.3232	31.8965	32.2448	32.6668	32.7917	32.9797	33.135	33.284	33.6012	33.8933	34.3079	34.8096	35.5308	36.357	37.3015
146	27.0654	24.4811	23.2129	20.3692	19.0968	17.3402	16.2926	15.2305	14.1994	13.2505	12.7993	12.2213	12.0128	11.5064	11.385	11.2392	11.2456	11.0951	11.2052	11.4303	11.6226	11.809	11.9948	12.0344	11.9408	12.1086	12.2546	12.3434	12.5753	12.7973	13.0565	13.2732	13.6909	14.1491	14.5099	15.0047	15.4076	15.5872	15.904	15.9916	16.0933	16.2067	16.3747	16.5284	16.8323	17.2235	17.7303	18.4427	19.3221
147	29.9002	28.0335	27.3209	24.6379	21.9038	21.662	20.6059	19.3876	18.8276	18.3408	17.6113	17.8105	17.4217	17.5994	17.4336	17.7873	18.3945	19.0978	19.142	19.5928	20.103	20.8632	21.1891	21.5124	21.7699	21.929	22.1938	22.2904	22.5714	22.8419	23.2249	23.5018	23.9408	24.414	24.9133	25.2885	25.6411	25.9526	26.1654	26.3024	26.4461	26.5591	26.7864	27.0864	27.404	27.8989	28.5257	29.2337	30.1522
148	25.6132	22.8438	23.2286	21.9144	20.2292	19.1806	18.2433	17.6126	16.7845	16.3458	16.5852	15.9742	15.5911	15.5883	15.9716	16.4134	16.8645	17.0573	17.7388	18.2447	18.8453	19.4323	19.7461	20.416	20.8976	21.4166	21.7638	22.042	22.3254	22.678	23.0959	23.4523	23.8661	24.4014	24.8324	25.2702	25.5941	25.9477	26.1713	26.3633	26.4877	26.6896	26.8666	27.1021	27.3453	27.6853	28.1892	28.7939	29.4804
149	48.4547	44.2717	43.2334	39.4657	37.202	35.0875	32.6735	31.1001	29.2948	28.0162	27.2916	25.5055	25.5211	25.2902	25.2964	25.2854	25.1778	25.4089	26.0541	26.9282	27.1161	27.8509	28.3493	28.7203	28.9574	29.0971	29.3333	29.7505	29.8125	30.4493	30.8719	31.3814	32.1471	32.7689	33.6025	34.2942	34.7891	35.262	35.4578	35.7138	35.7364	35.8446	36.1435	36.4802	36.9812	37.7566	38.5199	39.7485	41.2459
150	35.2201	32.6208	28.9126	27.5905	26.3172	24.8662	23.8796	22.3134	21.7006	20.8354	20.6754	19.9028	19.1601	19.2108	19.1465	19.0709	19.3833	19.907	20.3511	20.6096	20.8826	21.6334	22.1241	22.4018	22.7865	23.2756	23.4659	23.9481	24.1643	24.6668	25.2709	25.8687	26.5341	27.0829	27.7963	28.172	28.5359	28.7684	28.8441	29.0044	29.1672	29.4528	29.8692	30.3896	31.1403	31.9856	33.1927	34.5598	36.0746
151	37.4965	35.3204	33.1267	30.9973	28.3028	27.0277	26.1751	24.4396	23.7414	22.666	22.6131	21.1987	21.3466	21.2987	21.0362	21.4866	21.6808	22.2773	22.7326	23.343	23.8699	24.555	25.0782	25.5918	25.8523	26.249	26.5488	26.8665	27.1015	27.5297	27.9202	28.5328	28.9774	29.5082	30.2476	30.8488	31.3449	31.6291	31.9812	32.194	32.3338	32.4844	32.7198	32.9893	33.3237	33.8462	34.566	35.5339	36.6034
152	21.7398	19.3113	18.0192	16.2602	15.1161	14.722	13.65	13.743	13.6222	13.0419	12.8429	12.5765	12.8532	12.5087	12.58	12.4693	12.8055	12.8256	13.0129	13.3874	13.4363	13.551	13.7639	13.9207	13.8593	13.9987	14.1516	14.2507	14.3746	14.6257	14.8728	15.0584	15.3299	15.5909	15.9354	16.1587	16.3401	16.5242	16.6321	16.6447	16.721	16.7811	16.9034	17.0584	17.2714	17.5624	17.9313	18.3867	18.9843
153	33.0883	30.965	29.4766	27.1625	24.7986	23.8177	22.5383	21.5942	21.1963	20.0397	19.7116	19.1676	19.1117	19.6369	19.9473	20.7291	21.6424	22.5091	23.1235	24.4305	25.109	26.471	27.3486	28.1716	29.1489	29.7756	30.2821	31.0462	31.583	32.2247	32.9623	33.3873	34.0485	34.5727	35.2281	35.8164	36.2326	36.5663	36.9858	37.175	37.4711	37.8645	38.1757	38.5073	38.8253	39.2271	39.752	40.3571	41.0287
154	35.6908	32.2564	31.3732	28.249	25.6451	24.3174	22.7744	21.4175	20.4866	19.7422	19.7702	19.1103	18.9238	19.3363	18.5562	19.1227	19.0723	19.5606	19.7557	20.4036	20.9548	21.2921	21.5999	22.1995	22.1913	22.4744	22.6854	22.9471	22.9809	23.4009	23.803	24.2579	24.7297	25.2692	25.8207	26.5077	26.9079	27.2632	27.5087	27.5513	27.7797	27.9154	28.0704	28.3174	28.6567	29.266	30.0282	30.9516	32.1849
155	27.865	24.3611	22.9343	21.1993	18.9717	17.6554	16.9331	16.0879	15.539	14.7929	14.6395	14.3145	13.863	13.8956	13.8154	13.8423	14.072	14.2337	14.3002	14.6636	14.6837	15.0366	15.1331	15.2594	15.4179	15.5574	15.6946	15.9627	16.1813	16.4345	16.8542	17.3319	17.746	18.165	18.4201	18.7541	18.9852	19.2099	19.3114	19.3968	19.59	19.7189	20.0636	20.5601	21.0481	21.7935	22.6208	23.6022	24.7017
156	60.3613	56.4013	55.4019	52.3869	49.8119	47.3352	45.2162	43.5351	41.633	40.4295	38.7446	37.3671	37.2775	36.1881	35.6724	35.6776	35.9467	36.0879	36.0745	36.2981	36.7276	37.2608	37.4613	37.5539	37.6145	37.442	37.9508	38.1444	38.3896	39.0364	39.5878	40.2809	40.9617	41.5727	42.2068	42.7116	42.9524	43.1163	43.1457	43.3336	43.573	43.9624	44.5258	45.3177	46.213	47.3783	48.8542	50.5342	52.4629
157	42.7678	39.1311	38.5962	35.4308	32.0553	31.0476	29.1776	27.1061	26.5548	24.4951	23.4691	22.7724	22.2699	22.0956	21.444	21.1983	21.0753	21.3738	21.2799	21.4339	21.757	21.8896	21.8433	22.1297	22.2174	22.1257	22.2407	22.4398	22.5566	22.8095	23.1281	23.5938	24.1927	24.7178	25.2782	25.7185	26.0351	26.302	26.5245	26.5915	26.7087	26.8383	27.0751	27.4081	27.8341	28.572	29.5071	30.6226	32.0701
158	32.4027	30.5336	28.7974	26.2225	24.2779	23.2605	22.1172	20.8248	20.6833	19.6501	19.2562	18.9073	18.7054	19.154	19.5928	20.1809	21.193	22.1516	22.8225	24.1415	24.9389	26.1155	27.137	27.8319	28.7988	29.485	29.9335	30.7314	31.3146	31.9359	32.7354	33.0881	33.7308	34.2779	34.9302	35.4334	35.9157	36.2179	36.6737	36.8309	37.1134	37.5183	37.83	38.1592	38.4571	38.8454	39.3874	39.9838	40.564
159	32.8131	29.3202	27.2142	25.1108	24.108	23.1179	21.7001	20.4833	19.9829	19.1745	18.9118	18.074	17.7887	17.5488	17.5635	17.9193	17.9885	18.2991	18.4733	18.6753	19.3446	19.76	20.2222	20.6035	20.954	21.2	21.4593	21.8115	22.144	22.527	22.8961	23.3432	23.8076	24.2735	24.8005	25.2655	25.5998	25.7183	25.9303	26.0982	26.2612	26.6162	26.8531	27.2262	27.7312	28.2586	29.0576	29.8543	30.8704
160	35.2201	32.6208	28.9126	27.5905	26.3172	24.8662	23.8796	22.3134	21.7006	20.8354	20.6754	19.9028	19.1601	19.2108	19.1465	19.0709	19.3833	19.907	20.3511	20.6096	20.8826	21.6334	22.1241	22.4018	22.7865	23.2756	23.4659	23.9481	24.1643	24.6668	25.2709	25.8687	26.5341	27.0829	27.7963	28.172	28.5359	28.7684	28.8441	29.0044	29.1672	29.4528	29.8692	30.3896	31.1403	31.9856	33.1927	34.5598	36.0746
161	43.1143	39.2542	38.3506	34.1265	32.1486	29.5193	28.0361	27.427	26.2347	25.2578	24.8555	23.6627	23.2917	22.9714	22.9579	23.1129	23.1009	23.3289	23.6071	24.4334	25.1531	25.9112	26.9601	27.7841	28.4677	29.0893	29.6498	30.1637	30.6341	31.2128	31.6891	32.2546	32.8386	33.6068	34.2211	34.9158	35.0962	35.4719	35.7313	35.7648	35.9555	36.1077	36.4331	36.7461	37.1137	37.8297	38.6757	39.6624	40.7695
162	30.1042	27.133	25.5514	23.8984	20.3328	19.9976	19.0475	17.7886	16.949	16.202	16.2625	15.7687	15.2949	15.1332	15.1504	15.6422	15.5633	15.5361	16.08	16.2182	16.4266	16.8704	16.8244	17.0932	17.1029	17.361	17.5051	17.6138	17.882	18.1983	18.6635	19.0557	19.5104	19.9141	20.3327	20.6982	20.9433	21.2294	21.3665	21.4871	21.6483	21.7943	22.0405	22.4053	22.8124	23.4623	24.2796	25.1921	26.3584
163	25.307	21.7342	20.7551	18.8824	16.9145	15.8874	15.3626	14.8824	13.9015	13.6231	13.3962	12.9526	13.1176	12.8045	12.7957	13.4412	13.5412	13.9538	14.124	14.5173	14.7898	15.3506	15.7635	16.0746	16.3271	16.6298	16.8545	17.1412	17.4557	17.6776	18.1478	18.4722	18.9179	19.3003	19.688	20.1243	20.3176	20.5612	20.7401	20.8123	21.0524	21.1538	21.3225	21.6378	21.9402	22.3887	22.8336	23.4905	24.1654
164	21.9574	19.8905	18.5186	18.0737	16.7704	15.8321	15.2709	14.5044	14.0776	13.8587	13.7518	13.3566	13.4561	13.4043	13.6169	13.6368	13.9221	14.3355	14.481	14.9261	15.2123	15.602	15.9254	16.192	16.4396	16.6547	16.8203	16.9673	17.3914	17.6438	18.0287	18.4271	18.9116	19.2536	19.6763	20.1523	20.4148	20.7584	20.9857	21.1088	21.2087	21.3176	21.5226	21.7287	22.0571	22.4685	23.0315	23.7149	24.5275
165	31.9611	29.5228	27.7989	24.9165	23.3294	22.5841	21.2845	20.2497	19.7081	19.6324	18.6772	18.6548	18.1815	18.4167	18.4053	18.5796	19.0055	19.3516	19.5734	20.2034	20.6984	21.1373	21.6088	22.056	22.4175	22.7805	23.0851	23.4609	23.7899	24.1114	24.4761	24.9022	25.3708	25.7605	26.4073	26.9641	27.3112	27.7217	28.0714	28.4072	28.6476	28.8735	29.2203	29.5138	29.8789	30.2872	30.8712	31.5448	32.2917
166	28.795	25.9909	24.7827	21.8747	20.3319	18.5935	17.755	16.9421	16.035	15.0245	14.8478	14.282	14.1544	13.9042	13.7023	13.6062	13.7331	14.068	14.1981	14.533	14.589	14.862	14.9179	15.0164	15.1598	15.4203	15.3383	15.5873	15.7184	15.975	16.3615	16.6872	17.0823	17.5685	18.0154	18.4523	18.6708	18.9468	19.0704	19.1387	19.3014	19.3436	19.5789	19.856	20.209	20.7778	21.5762	22.4818	23.5721
167	28.5686	25.5967	25.0026	23.7021	21.0789	20.1148	18.8359	17.0901	16.466	15.9265	15.0368	14.8618	14.7899	14.5705	14.459	14.5465	15.0968	15.3605	15.7435	16.2037	16.5384	16.7173	17.0231	17.5172	17.4544	17.6429	17.7677	18.1553	18.3175	18.6522	19.0628	19.4549	20.028	20.5192	21.1005	21.5975	21.971	22.1643	22.3498	22.4611	22.5744	22.6777	22.9507	23.3178	23.6848	24.447	25.2683	26.2716	27.5113
168	29.1081	25.6178	25.16	22.3438	20.5062	19.769	17.9501	17.0232	16.342	15.4025	15.1443	14.7966	14.0555	14.0701	13.84	14.082	14.2366	14.5864	14.5788	15.2439	15.3604	15.9236	16.0389	16.3487	16.7831	17.0554	17.1847	17.7263	18.0504	18.4235	18.9335	19.4096	19.9304	20.3562	20.8628	21.3326	21.7206	21.9982	22.2331	22.3805	22.5251	22.8391	23.1483	23.5124	24.0933	24.5271	25.2082	26.0006	26.9645
169	31.5929	28.4954	26.4551	24.351	22.5855	21.1193	19.6412	18.5651	17.961	17.0744	16.267	15.954	15.8167	15.2798	15.695	16.1359	16.2216	16.5252	16.9641	17.438	18.1039	18.6396	18.8611	19.3056	19.6415	20.0747	20.3116	20.8726	21.3406	21.9044	22.3911	23.063	23.6844	24.2172	24.8512	25.4338	25.8377	26.0608	26.2849	26.4195	26.5536	26.728	27.0464	27.4253	28.0183	28.6538	29.6087	30.6554	31.935
170	27.0082	25.4641	23.8665	21.4713	19.0852	18.2514	17.1131	16.4182	15.8292	15.1299	14.6645	14.3288	14.0275	14.2435	13.9679	14.079	14.3428	14.8158	15.1241	15.5676	16.0268	16.3953	16.7	17.0957	17.2763	17.6641	17.725	18.0236	18.2517	18.5867	18.9012	19.321	19.7256	20.202	20.7509	21.2418	21.5798	22.0257	22.2714	22.4893	22.5805	22.7685	22.8881	23.0559	23.369	23.7479	24.2368	24.8294	25.6425
171	29.9766	27.387	26.5356	24.4466	22.0929	21.3019	20.7177	19.9724	19.479	19.0063	19.5048	19.1146	19.2157	19.6365	19.955	20.3845	20.9124	21.6737	22.0221	22.6424	23.3689	23.7847	23.9608	24.3723	24.582	24.7825	24.9615	25.2433	25.5055	25.9048	26.3823	26.7398	27.3899	28.0611	28.5358	29.0154	29.3357	29.6227	29.7724	29.8361	29.8901	29.9552	30.2231	30.5429	30.9771	31.5971	32.3899	33.3922	34.5817
172	25.244	22.9686	19.6196	19.6972	18.3929	17.0343	15.811	14.907	14.1757	13.5784	13.129	12.1438	12.4683	12.0715	12.1994	12.0355	12.2767	12.4796	12.3913	12.7885	13.1803	13.7972	14.1761	14.501	14.7462	14.8668	15.099	15.635	15.826	16.1522	16.6583	16.9495	17.2249	17.7755	18.2129	18.7082	19.0839	19.4259	19.6979	19.9208	20.0863	20.2684	20.4843	20.762	21.0429	21.323	21.8262	22.3837	23.0598
173	25.715	22.9687	22.084	20.023	18.1384	17.1599	16.7433	15.4716	14.7007	14.273	14.1972	13.8495	13.8173	13.5392	13.5225	13.8012	13.6587	14.0337	14.2926	14.3418	14.6463	14.9203	15.0746	15.0673	15.5023	15.4654	15.5793	15.7277	15.9992	16.271	16.4699	16.8088	17.1989	17.6094	17.9633	18.4021	18.6104	18.8499	19.0999	19.2159	19.3157	19.4074	19.6017	19.8413	20.1434	20.6224	21.2643	21.8973	22.8178
174	25.2509	22.1251	20.7455	18.7019	16.3462	15.482	14.6431	13.4909	13.124	12.6902	12.3465	11.6291	11.6972	11.6533	11.7312	11.8918	12.0995	12.3788	12.665	13.1328	13.414	13.9007	14.264	14.391	14.625	14.9184	15.0807	15.5334	15.7873	16.2048	16.7519	17.1643	17.7217	18.2168	18.7222	19.2546	19.4886	19.6486	19.814	19.7855	19.9667	20.0775	20.4167	20.7898	21.2365	21.9851	22.7726	23.7503	24.9415
175	28.0318	24.5797	23.3419	20.9882	19.3111	18.248	17.567	16.7223	16.3323	15.8091	15.3413	15.542	15.5025	15.4455	15.7121	16.0643	16.7447	16.9532	17.5927	18.2049	18.5604	19.216	19.8153	20.3889	20.8165	21.0852	21.5299	21.7698	22.0381	22.4728	22.9241	23.2289	23.596	23.9309	24.337	24.7572	24.8661	25.145	25.3914	25.5518	25.7493	25.8666	26.1215	26.4445	26.6894	27.0817	27.607	28.142	28.7699
176	33.944	30.1012	29.5536	27.2776	24.6935	23.7483	23.1091	22.2325	21.0077	20.3323	20.1156	20.0501	20.0911	19.8935	20.1673	20.6487	21.1701	21.3366	21.8165	22.4971	22.8432	23.5189	23.821	23.8629	24.0745	24.3998	24.6499	24.8941	25.2184	25.7444	26.3625	26.858	27.4272	27.921	28.4867	28.7797	28.9336	29.3179	29.5329	29.6608	30.0341	30.2977	30.8291	31.4033	32.0297	32.8685	33.9436	35.1291	36.4586
177	33.7392	30.7085	28.4928	26.8648	24.2753	22.9938	21.3153	20.5826	20.4132	19.5305	18.9428	18.3934	18.9763	18.8474	19.3542	19.499	20.0635	20.7871	21.4862	22.1998	23.1265	23.887	24.2176	24.8877	25.1951	25.9455	26.118	26.7087	27.1283	27.7261	28.3367	28.8988	29.6302	30.2846	30.9198	31.5459	31.8588	32.2244	32.5112	32.6521	32.8881	33.0649	33.4853	33.8963	34.422	35.1932	36.1342	37.2969	38.5798
178	27.1423	23.6961	22.7728	20.1407	18.1202	16.8999	16.3037	15.6158	14.6038	13.6363	13.7272	12.8983	13.1065	12.3118	12.6446	12.8729	13.2057	13.459	13.5058	13.928	14.1663	14.5405	14.7261	14.9416	15.3197	15.2824	15.5117	16.0086	16.3023	16.6312	17.1041	17.5154	18.0761	18.5746	18.968	19.2761	19.6186	19.8203	20.0672	20.1591	20.4636	20.6662	20.9216	21.3755	21.8907	22.5845	23.3512	24.2629	25.3863
179	24.4238	21.5809	19.1332	17.2692	15.9328	15.2172	14.0483	13.3496	12.5131	11.7351	11.7039	11.0801	11.2692	10.7216	10.8483	10.8317	11.1122	11.0164	11.0468	11.3726	11.6452	11.9309	12.0156	12.0833	12.4725	12.5382	12.6457	12.8223	12.9056	13.1645	13.5656	13.8979	14.3238	14.7339	15.1336	15.5173	15.7938	15.9842	16.2081	16.4173	16.4783	16.4894	16.6648	16.8769	17.1137	17.6059	18.1237	18.8323	19.6495
180	15.1981	12.5854	11.6816	10.0579	8.72748	8.05957	7.53935	6.92007	6.62699	6.17158	6.15485	5.79976	5.65847	5.71233	5.50888	5.49007	5.44894	5.46909	5.68406	5.70851	5.81061	6.0916	6.31386	6.43637	6.56526	6.66631	6.95198	7.07528	7.26884	7.47455	7.67719	7.84043	8.07945	8.25852	8.57861	8.7971	9.03219	9.19584	9.38918	9.47434	9.56284	9.63689	9.70301	9.81039	9.94462	10.1315	10.3687	10.6465	11.0294
181	18.959	16.1144	15.2875	13.1542	11.514	10.7549	9.98373	9.26323	8.8887	8.17191	8.17288	7.72351	7.33094	7.3042	7.06583	6.9776	6.9675	6.8697	6.96551	6.9137	6.87275	7.06483	7.02742	7.05873	6.95284	7.06849	7.05017	7.16635	7.19465	7.34857	7.47027	7.67818	7.89853	8.20616	8.47559	8.65909	8.85594	9.0583	9.09027	9.13305	9.17658	9.25004	9.34526	9.47675	9.74417	10.0674	10.4707	11.0022	11.665
182	29.1426	26.4946	25.2292	22.1575	20.5668	19.3239	18.2163	17.6167	16.9592	15.9749	16.1948	15.8068	15.7578	15.6441	15.6379	15.8663	16.4718	16.7458	16.9948	17.6112	18.1313	18.8592	19.4676	19.77	20.3397	20.6763	20.9087	21.35	21.6108	21.9579	22.4552	22.8432	23.2147	23.7303	24.1885	24.6499	24.9883	25.3411	25.6154	25.7962	25.8705	26.0319	26.1957	26.4209	26.7389	27.2011	27.822	28.5439	29.426
183	20.224	17.0878	16.0152	14.1294	12.0462	11.4632	9.94503	9.55548	8.99971	8.58376	8.07688	7.84732	7.46607	7.48461	7.21035	7.09504	7.18143	7.25135	7.17102	7.35949	7.45583	7.69892	7.98665	7.87244	8.12681	8.32132	8.41893	8.69271	8.89997	9.15705	9.40456	9.7165	10.0764	10.3247	10.6826	10.9304	11.2068	11.462	11.6896	11.7588	11.8974	11.9927	12.2071	12.4542	12.7605	13.2134	13.71	14.2706	14.9456
184	28.8596	26.5348	24.795	22.5952	20.9863	20.1041	19.3039	18.1543	17.7253	17.2139	17.0014	16.522	16.6721	16.4815	16.4168	16.5013	16.8521	16.7757	17.2174	17.1655	17.7857	18.1097	18.2964	18.471	18.542	18.7976	18.9209	19.0538	19.3525	19.4948	19.8914	20.251	20.7155	21.1371	21.648	22.2236	22.5034	22.8104	22.9577	23.0944	23.1961	23.3581	23.5837	23.873	24.2674	24.7853	25.5658	26.3811	27.5098
185	26.8552	24.2515	23.0987	20.304	17.9834	17.0308	16.1619	15.5601	14.4076	13.6872	13.7623	13.204	13.0875	12.8781	12.8219	12.7466	12.9995	13.1657	13.6693	14.0075	14.6045	15.0794	15.5364	15.7007	15.863	16.1102	16.5671	16.8231	17.0043	17.4286	17.788	18.0554	18.5926	18.9728	19.4843	19.8882	20.2149	20.5687	20.747	20.8876	20.9922	21.1299	21.3067	21.4966	21.8149	22.2763	22.7937	23.5129	24.3782
186	23.96	21.9702	20.6366	18.2195	16.6321	16.3063	14.575	14.053	13.1081	12.7172	12.1918	11.8633	11.3489	11.5977	11.469	11.2993	11.3825	11.6408	11.8067	11.9419	12.2405	12.5766	12.8602	13.0542	13.1634	13.5014	13.5989	13.7921	14.0344	14.3355	14.7709	15.0869	15.4337	15.8521	16.259	16.6141	16.9377	17.1053	17.2855	17.4499	17.5636	17.7319	18.0108	18.2798	18.7618	19.186	19.8425	20.5929	21.4669
187	33.0559	29.5167	29.1734	26.9925	24.625	23.9971	22.8569	22.232	22.251	20.8558	20.9387	20.9122	21.0192	21.3795	21.7882	22.1551	22.484	22.8418	23.4748	23.9781	24.6272	25.1508	25.4621	25.6658	25.993	26.3193	26.3416	26.5832	26.7176	27.0272	27.5537	27.9018	28.4591	28.9315	29.4542	29.9875	30.218	30.5582	30.7866	30.8567	30.9471	31.1116	31.4179	31.7229	32.1613	32.7919	33.5831	34.4775	35.5457
188	34.2248	31.4866	29.1968	26.8152	24.1883	23.4098	21.7951	20.6673	20.3853	19.3231	18.2518	17.8632	17.4918	17.2993	16.9421	17.3729	17.5076	17.9271	17.756	18.4639	18.605	19.1877	19.5411	20.0896	20.2777	20.7845	21.2618	21.4254	21.9168	22.3601	22.976	23.4233	23.9076	24.5011	25.0243	25.5318	25.8517	26.1085	26.3418	26.553	26.7626	27.0779	27.3988	27.9494	28.5266	29.2918	30.2571	31.3278	32.6132
189	40.0067	37.8925	36.3112	33.8104	30.8064	29.9452	28.9858	27.1478	26.8351	25.6965	24.6895	24.3919	24.5021	23.7147	23.5161	23.7302	23.8575	24.1904	24.4046	24.7755	25.3003	25.4853	25.7562	25.7523	25.9425	25.9508	25.7303	25.9675	26.2098	26.3447	26.7006	27.0766	27.6382	28.098	28.7969	29.3824	29.8071	30.2103	30.2846	30.4041	30.442	30.5479	30.7242	31.0516	31.421	32.0156	32.8947	33.9139	35.3361
190	23.6945	21.1745	19.193	17.9964	16.0143	15.0226	14.8107	14.0088	13.2459	12.6373	12.3459	11.9057	11.6825	11.6767	11.6785	11.473	11.708	11.6581	11.9791	12.37	12.4652	12.7524	12.8548	13.1614	13.4313	13.4728	13.8365	14.0823	14.1715	14.4797	14.9722	15.1485	15.6952	16.0119	16.4856	16.8008	17.0366	17.3295	17.4923	17.6492	17.7545	17.9139	18.2167	18.4369	18.8249	19.2103	19.778	20.4451	21.2388
191	33.5339	30.0321	28.9724	26.5665	23.6146	22.5714	21.2934	20.35	19.5272	18.8899	18.3344	18.4098	18.1149	17.9729	18.2484	18.7805	19.274	19.6814	20.3363	21.1847	22.0358	22.8975	23.8764	24.3993	24.8191	25.2507	25.7493	26.0691	26.5643	27.0342	27.6114	28.1137	28.8233	29.4725	30.1496	30.7387	31.1751	31.4651	31.6708	31.8636	32.004	32.2011	32.4661	32.9026	33.353	34.0922	35.0313	36.0457	37.3657
192	36.2877	32.2691	31.4055	28.6132	26.1423	24.3102	22.9295	21.6216	21.0166	19.9382	19.305	18.7835	18.6047	18.2729	18.4357	18.635	18.9625	19.2212	19.6694	20.1875	20.7254	21.3028	21.7448	22.0962	22.3458	22.5101	22.9002	22.9707	23.2614	23.7452	24.1539	24.6555	25.1544	25.7871	26.3531	26.8363	27.1976	27.5607	27.7713	27.895	28.0306	28.21	28.4462	28.7785	29.1611	29.8838	30.6925	31.8054	32.9733
193	28.2079	24.3875	23.6139	20.4126	18.9889	17.7194	16.2633	15.5198	15.08	14.2276	13.7034	13.3213	13.2117	12.9757	12.8304	13.0573	13.28	13.6087	13.5169	14.1259	14.3059	14.6951	14.7463	14.9815	15.1906	15.2134	15.3084	15.5977	15.9317	16.0709	16.5462	16.9721	17.3234	17.7417	18.1196	18.468	18.6744	18.9041	19.0333	19.2094	19.2944	19.4839	19.7349	20.1712	20.5608	21.2206	21.961	22.9019	23.924
194	22.448	19.7927	18.1207	16.0175	14.1278	13.3289	12.3835	11.7234	11.282	10.7554	10.7248	10.2799	10.1492	10.1783	10.1651	10.2018	10.4204	10.7054	10.7987	11.0578	11.4719	11.9818	12.3526	12.815	13.0254	13.3969	13.651	13.9435	14.1921	14.5445	14.7412	15.0822	15.4753	15.7571	16.1538	16.5384	16.8734	17.0939	17.3812	17.4938	17.6706	17.7392	17.8861	18.0305	18.2283	18.5724	18.9532	19.4634	20.0524
195	28.2988	24.4935	23.3615	21.6588	19.19	18.1023	16.8451	15.8096	15.1785	14.4803	13.6134	13.4677	13.2621	13.5345	13.1616	13.6551	13.8828	14.219	14.3771	14.8695	15.4999	15.9069	16.195	16.5345	16.7701	17.1568	17.3474	17.7483	18.0475	18.4724	18.9834	19.4729	20.0832	20.6724	21.2327	21.7781	22.1387	22.4172	22.5377	22.7113	22.8006	22.9875	23.308	23.7524	24.1985	24.7647	25.5315	26.4502	27.4853
196	32.0407	28.1985	28.1539	24.9807	22.3801	21.1204	19.8629	19.0316	18.1368	17.7475	17.4168	16.8513	17.3346	17.2417	17.3093	17.721	18.0387	18.7549	19.2128	20.1488	21.0697	22.2355	22.9965	23.8138	24.7599	25.2073	25.778	26.4271	26.8201	27.4298	28.1068	28.6503	29.4093	30.1667	30.7921	31.4153	31.9018	32.2365	32.5505	32.6736	32.917	33.1117	33.3683	33.7503	34.2551	34.8395	35.59	36.4707	37.5121
197	37.82	33.8502	32.5993	29.7207	27.4245	26.6699	25.5119	24.5736	23.5848	22.2287	21.8983	21.3004	21.3609	21.287	21.1568	21.2783	21.8333	22.0599	22.6102	22.875	23.3021	23.8363	24.2184	24.4973	24.734	25.1429	25.4862	25.8435	26.4544	26.951	27.4502	27.9364	28.5374	29.0537	29.5427	29.8863	30.1608	30.3424	30.6049	30.7319	30.9621	31.2981	31.7968	32.4583	33.1577	34.2104	35.3993	36.7029	38.3305
198	30.7562	28.2273	26.6944	24.381	22.7258	21.2118	20.1753	19.6807	19.0383	18.2294	17.9716	17.4053	17.5253	17.6098	17.3601	17.2902	17.5222	17.7191	18.1037	18.5735	18.7725	19.0907	19.3251	19.4387	19.6842	19.6889	19.7289	20.016	20.1856	20.4589	20.8708	21.2711	21.7889	22.2133	22.8517	23.3364	23.5716	23.8993	24.1124	24.1425	24.2942	24.4302	24.7001	25.0153	25.456	25.9975	26.8164	27.786	29.0161
199	34.7043	31.6912	31.2096	27.8398	25.8068	24.3583	22.9264	22.1025	21.3433	20.0664	19.7862	18.9969	18.7784	18.4912	18.2594	18.6528	18.7779	19.3161	18.9813	19.431	19.9622	20.1991	20.3162	20.5555	20.5988	20.6054	20.6558	20.8334	20.912	21.2777	21.5848	22.0393	22.5515	23.2226	23.6764	24.3187	24.5811	24.9462	25.1191	25.1391	25.2189	25.3214	25.4985	25.9092	26.4422	27.0623	27.9199	29.0336	30.3603
200	51.9452	48.7646	47.0316	44.3029	41.9207	40.0273	38.73	36.8796	36.2077	34.4598	34.1144	33.0551	33.2605	33.287	33.0916	33.2882	33.9704	34.5468	35.0089	35.8564	36.5856	37.4177	38.1969	38.9919	39.6872	40.1285	40.557	41.0105	41.5724	42.111	42.724	43.5485	44.2569	44.982	45.6616	46.3866	46.7974	47.1996	47.501	47.7769	47.9734	48.2112	48.5545	49.1182	49.6049	50.3838	51.2826	52.4013	53.7271
201	39.9415	36.8016	34.9063	32.7045	30.5579	29.0054	27.1361	26.1126	25.2646	23.9707	23.7875	23.6154	24.3094	25.6983	26.4243	28.2725	29.5456	31.435	33.2942	35.1158	36.7428	38.7239	40.2666	41.7458	43.1645	44.4525	45.7197	46.9681	47.9879	49.1405	49.9887	50.7426	51.7287	52.5918	53.2931	54.0317	54.5817	55.1769	55.566	55.9924	56.4172	56.8232	57.2541	57.6069	57.847	58.2163	58.5676	58.9457	59.3653
202	33.4503	30.6734	30.0213	27.9438	27.0047	26.3788	25.7434	25.047	25.4423	24.4886	24.7924	25.1443	26.1269	27.1962	28.5233	29.6108	30.7731	32.2331	33.3183	34.1977	35.0761	36.1271	36.7785	37.4666	38.0512	38.5366	38.9711	39.6371	40.0443	40.6001	41.0605	41.5495	42.084	42.4945	42.9664	43.4107	43.6599	43.9873	44.1651	44.3586	44.4898	44.6352	44.7288	44.9266	45.0885	45.3738	45.6674	45.9834	46.4888
203	45.4274	43.0298	41.3258	40.517	37.6685	36.8147	35.0471	34.9295	34.1663	33.0649	33.3339	33.4175	34.7938	35.2647	37.1499	38.6369	40.8292	42.4096	43.9875	45.7009	47.1954	48.9902	50.1672	51.451	52.6236	53.652	54.6656	55.7062	56.4936	57.6104	58.2219	59.0205	59.8035	60.5522	61.2091	61.7174	62.209	62.5997	62.9511	63.1825	63.4491	63.7353	64.0327	64.2419	64.5153	64.7828	65.0735	65.3104	65.6707
204	40.5375	38.3999	36.9108	34.7262	32.9032	32.5311	31.2952	30.7592	30.1107	29.4052	29.5085	29.5266	30.288	31.0856	32.131	34.1111	35.7877	36.9157	38.5932	39.8159	41.3017	42.8489	44.0135	45.2512	46.1748	47.0886	47.9845	48.9541	49.7605	50.668	51.546	52.3529	53.1293	53.8691	54.5872	55.2398	55.7006	56.2703	56.6216	56.9292	57.2464	57.6125	57.9902	58.3342	58.7282	59.1347	59.5991	60.0433	60.6043
205	37.7505	35.5834	34.4516	32.2448	30.8425	29.4027	28.9183	28.4568	27.9453	27.4565	27.3034	27.8846	28.5332	29.6165	30.6284	31.6855	33.5741	34.4164	35.758	37.062	38.3108	39.7787	40.6348	41.8001	42.7242	43.3832	44.4112	45.2823	45.9893	46.8781	47.5023	48.2467	48.9192	49.4749	50.0906	50.674	51.0967	51.4927	51.8736	52.1457	52.275	52.4795	52.7479	52.9046	53.0513	53.2801	53.5655	53.8392	54.2367
206	28.9575	25.3717	24.2886	22.877	20.9985	20.1556	18.843	18.6154	17.8441	17.3876	17.325	17.8093	18.3951	19.6531	20.3878	22.1561	23.1449	24.8014	26.0936	27.1402	28.0699	29.355	30.0739	31.1794	31.8804	32.7462	33.3557	33.9744	34.601	35.2088	35.7012	36.1001	36.7392	37.2023	37.7792	38.2543	38.6104	38.887	39.0912	39.2671	39.3069	39.3267	39.4305	39.4536	39.5503	39.6823	39.9647	40.214	40.6409
207	35.7469	33.5917	32.2987	30.9506	29.3805	28.8541	28.1504	27.4375	27.4141	26.7677	27.1019	27.62	28.7646	29.7687	31.2978	33.1588	34.7961	36.327	37.7519	39.2745	40.4726	41.594	42.8	43.5754	44.406	45.0504	45.8209	46.3408	46.8376	47.5443	47.9798	48.5136	49.1201	49.5395	50.0355	50.5491	50.8231	51.1301	51.3464	51.4803	51.592	51.6852	51.8322	51.8974	52.0208	52.1844	52.4394	52.6527	52.9706
208	42.8807	41.3687	40.2138	39.2706	37.24	36.4987	36.0907	35.5532	35.5007	34.873	35.1729	35.6862	36.7199	38.4892	39.5753	41.1798	42.8129	44.5835	45.8474	47.3112	48.7463	49.9955	51.3143	52.2836	53.255	54.1332	55.0054	55.9066	56.582	57.337	58.0445	58.6405	59.2886	59.7557	60.305	60.8896	61.2033	61.7289	61.975	62.3029	62.5207	62.7569	62.9991	63.2231	63.4322	63.7238	63.9752	64.1881	64.6199
209	34.8338	32.8049	31.4161	29.4017	28.9083	27.2766	26.9068	26.1929	25.8807	25.8795	25.7532	26.0124	26.6231	27.6994	29.254	30.6013	32.7271	33.9864	35.3935	36.8105	38.0876	39.3878	40.41	41.4641	42.1241	42.6364	43.2809	43.8636	44.401	44.9252	45.4467	46.0818	46.6453	47.1994	47.8463	48.3822	48.8082	49.2078	49.462	49.7087	49.926	50.1746	50.4447	50.7796	51.1228	51.5997	52.1624	52.7103	53.52
210	39.6443	37.6374	35.6375	33.7331	32.7141	31.6715	30.4424	30.2385	29.5273	29.264	29.3129	29.4433	30.685	31.8586	33.4508	35.149	36.9211	38.5067	40.1079	41.5272	42.9927	44.422	45.5974	46.725	47.6757	48.4755	49.2933	50.0981	50.7549	51.3502	51.9578	52.606	53.183	53.8357	54.382	54.9296	55.4198	55.8732	56.2008	56.4912	56.7341	56.9631	57.2003	57.4433	57.6985	57.9691	58.3543	58.7009	59.2373
211	37.6752	35.7336	35.0486	32.8602	31.0311	30.4814	29.6391	29.1689	28.6888	28.6078	28.801	29.2389	30.4966	31.5307	33.0671	34.3554	36.1635	37.7437	39.1885	40.4516	41.5157	42.8214	43.6474	44.4174	45.3449	45.9938	46.5968	47.2703	47.7727	48.4102	48.9848	49.4401	49.9745	50.6345	51.0818	51.5973	52.0025	52.3835	52.6263	52.8569	53.0891	53.2506	53.4201	53.6718	53.8902	54.193	54.6023	54.987	55.6026
212	43.7942	41.8278	40.8422	39.5792	37.6333	36.9309	36.5575	36.5908	35.7746	35.1019	35.839	36.3641	37.5596	39.0409	40.2381	41.9416	43.6382	45.3214	46.8887	48.311	49.7759	51.266	52.4042	53.4939	54.4152	55.3784	56.0114	56.9542	57.6487	58.4197	58.9967	59.7129	60.3618	61.0062	61.679	62.2511	62.7201	63.2276	63.5212	63.8619	64.1216	64.376	64.6369	64.9248	65.1047	65.4274	65.7932	66.1906	66.6978
213	36.8024	34.2513	33.0107	31.5857	29.0951	28.6952	27.5504	26.8978	26.3936	25.5871	25.6817	26.0154	26.884	27.9694	29.7276	31.0808	32.7454	34.7145	36.0364	37.7733	39.2607	40.8911	42.1563	43.4474	44.6318	45.5912	46.5822	47.5339	48.3605	49.2738	50.0298	50.9217	51.6221	52.3308	52.958	53.5999	54.1287	54.7148	55.0001	55.3917	55.7441	56.04	56.2909	56.5646	56.8098	57.1594	57.5392	57.9169	58.4793
214	29.2803	27.5767	26.6786	24.4522	23.2086	22.1775	21.3576	21.2594	20.497	19.9381	20.3954	20.7464	21.8204	22.4086	23.2784	24.4803	25.8159	26.6935	27.6488	28.5011	29.2877	29.9821	30.8274	31.449	31.9508	32.231	32.7715	33.2226	33.5325	34.0368	34.3259	34.6905	35.1645	35.5402	35.9962	36.4504	36.7896	37.0574	37.2535	37.486	37.5391	37.6677	37.819	37.9096	38.0491	38.243	38.5214	38.8517	39.3046
215	36.0498	34.6341	33.4274	31.5431	30.529	30.1124	29.5331	28.8576	28.8931	28.9683	29.447	30.0826	31.1689	32.6219	33.9905	35.8598	37.6995	39.2309	40.4971	41.9623	43.213	44.5006	45.5908	46.6127	47.3059	48.223	48.8424	49.6001	50.2193	50.7784	51.3888	51.9323	52.5288	53.014	53.5383	54.1072	54.4149	54.7485	55.0553	55.2903	55.444	55.6086	55.8195	55.9191	56.0686	56.2813	56.5314	56.7834	57.1624
216	49.4224	47.1323	46.5061	46.0524	44.248	44.2753	44.1341	43.4215	43.1292	42.7825	44.0022	44.1031	45.3492	46.9307	47.323	49.2661	50.9289	52.5265	53.553	54.8754	56.1109	57.2818	58.1541	59.2012	59.8455	60.6425	61.285	62.0352	62.7456	63.4532	64.0127	64.6895	65.4273	65.9133	66.5059	67.0694	67.4232	67.7932	68.0302	68.1141	68.3057	68.4881	68.7397	68.9899	69.264	69.663	70.1176	70.5763	71.1619
217	38.6769	36.4858	36.3785	34.2069	33.5898	32.7045	32.7184	31.6873	32.3477	31.956	32.2218	32.958	33.9379	35.4715	36.5434	37.8302	39.7684	41.1388	42.2281	43.4841	44.6274	45.5216	46.5746	47.4568	48.2127	48.8243	49.3743	50.0332	50.4874	51.1099	51.5304	51.9861	52.4692	52.9976	53.4534	53.9275	54.2965	54.6246	54.8835	55.0607	55.2387	55.4497	55.6874	55.8591	56.0802	56.3906	56.6415	56.9975	57.5158
218	32.0628	29.6365	28.3887	27.2702	25.9017	25.825	25.2974	25.4577	25.3477	24.8254	25.3365	25.7735	26.6199	27.7272	28.8139	29.9495	31.2633	32.3011	33.2035	34.2767	35.023	35.8813	36.6579	37.4975	38.044	38.5542	39.1284	39.6565	40.0533	40.5277	40.8805	41.3319	41.7392	42.0733	42.4475	42.8229	43.0653	43.3295	43.5644	43.7372	43.8311	43.9768	44.0973	44.1959	44.2786	44.4187	44.6523	44.8574	45.178
219	28.6611	27.9889	28.0619	26.6604	25.4277	25.6065	24.7936	24.6079	24.8816	24.4866	25.0561	25.2959	25.8631	26.9729	27.452	28.543	29.5648	30.3344	30.9764	31.7596	32.4667	33.2057	33.5588	34.1543	34.5086	34.9213	35.1666	35.4488	35.7887	36.2277	36.5131	36.9567	37.3728	37.7755	38.2149	38.7318	39.017	39.3472	39.5238	39.6961	39.815	39.929	40.0422	40.1903	40.3386	40.6012	40.9804	41.3582	41.9721
220	45.6404	44.487	42.9245	41.1019	39.4195	38.714	37.7517	36.3179	36.4975	36.0176	35.6988	36.3415	36.9573	38.9749	40.4332	42.6165	44.6156	46.819	48.4207	50.1403	51.6888	53.495	55.0303	56.2258	57.3561	58.3581	59.1403	60.4192	61.0977	61.9618	62.6231	63.197	64.046	64.7153	65.4028	66.0766	66.4883	67.0873	67.3201	67.5672	67.8805	68.0536	68.4238	68.6163	68.7571	69.0095	69.3616	69.7126	70.2319
221	41.1075	39.1244	38.4071	36.4192	34.389	33.9751	33.5441	32.9655	32.4448	32.1925	32.5913	33.0545	34.0988	35.3514	36.7622	38.8295	40.5597	42.2834	43.7405	45.3379	46.8803	48.4079	49.8265	51.088	52.3545	53.3649	54.2759	55.4538	56.2993	57.2545	58.0356	58.8152	59.6849	60.3891	61.123	61.7799	62.3185	62.8159	63.1837	63.5027	63.7577	64.057	64.3796	64.636	64.9408	65.1792	65.5492	65.8301	66.2945
222	36.388	34.0096	33.2568	31.9129	29.054	28.5391	27.3327	26.8638	27.1444	26.4627	26.7761	26.9089	28.1466	29.469	30.8237	32.6689	34.5346	36.3297	37.9321	39.3336	40.7899	42.4058	43.6236	44.7965	45.8934	46.7683	47.7333	48.519	49.3043	50.1429	50.838	51.5784	52.2682	52.9986	53.594	54.2195	54.6373	55.0755	55.3686	55.6068	55.8363	56.161	56.4072	56.634	56.8757	57.1792	57.5516	57.8727	58.3408
223	36.3449	33.4739	32.9501	31.3178	28.8284	28.1094	26.5588	26.171	25.6384	25.0918	25.2093	25.6814	26.3688	27.6862	29.2454	30.977	32.9443	34.5996	36.3908	38.0491	39.7442	41.2064	42.7271	44.0362	45.1629	46.2938	47.2092	48.3023	49.3193	50.3859	51.1096	51.9712	52.8762	53.5764	54.2904	54.9596	55.4365	55.947	56.2706	56.5992	56.894	57.1935	57.4848	57.7761	58.111	58.4443	58.8068	59.1897	59.7392
224	34.0842	32.1194	31.2605	30.4134	28.093	27.8134	27.1975	26.5905	26.6844	26.2853	26.623	27.129	28.1759	29.6473	31.0047	32.7817	34.8088	36.0259	37.5038	39.1357	40.3873	41.7919	42.8425	43.9989	44.7999	45.5219	46.2584	46.9898	47.4484	48.1424	48.7399	49.2623	49.8983	50.5658	51.0362	51.6836	52.0714	52.51	52.8128	53.0411	53.2089	53.3081	53.4601	53.5692	53.6833	53.8629	54.1944	54.5504	55.1024
225	34.6944	31.8506	31.4316	29.349	28.2304	26.596	25.8038	25.6355	25.1015	24.3001	24.4163	24.8355	25.4169	26.5309	27.9262	29.421	30.9293	32.1594	33.4518	35.0519	36.0943	37.137	38.1253	38.901	39.4457	40.1941	40.8522	41.5461	41.9883	42.565	43.1271	43.7201	44.3776	44.9344	45.4887	46.1215	46.5406	46.9029	47.1694	47.3415	47.4679	47.6312	47.8042	47.983	48.2111	48.4769	48.9434	49.4133	50.0718
226	37.9655	35.4846	34.3429	32.1189	29.9877	28.3808	27.2577	26.3976	25.8609	24.8466	24.6808	24.462	24.9504	25.8354	26.6019	27.9024	29.3635	30.7159	31.6895	33.49	34.7043	36.1371	37.2842	38.525	39.8558	40.772	41.7913	42.897	43.7037	44.6314	45.3495	46.1644	46.8128	47.5183	48.0709	48.7742	49.1096	49.6217	50.0476	50.3836	50.7003	51.0103	51.3083	51.6085	51.8879	52.1842	52.472	52.8072	53.2101
227	46.2635	43.612	42.304	41.0279	38.735	37.9055	36.6811	34.8434	34.792	34.0545	34.095	34.0047	35.5157	36.398	38.2938	40.0613	42.385	44.0735	45.736	47.2709	48.837	50.3104	51.7174	52.7909	53.8335	54.8863	55.5544	56.4165	57.0815	57.8758	58.4247	59.0573	59.7806	60.2857	60.8977	61.5776	61.8779	62.4018	62.6134	62.8889	63.081	63.3419	63.5793	63.8293	64.0725	64.3993	64.8639	65.3363	65.9609
228	38.5451	36.3137	35.4764	32.9801	31.558	30.9753	29.9201	29.4218	28.7258	28.326	28.7455	28.8538	29.9644	31.2768	33.0653	34.8906	36.8367	38.6695	40.4317	42.0661	43.7048	45.309	46.6252	47.6793	48.8734	49.8581	50.7088	51.5859	52.4249	53.2065	53.8703	54.5496	55.2793	55.8917	56.4769	57.0693	57.4214	57.8833	58.1911	58.4316	58.7702	59.0403	59.3295	59.6072	59.8936	60.2038	60.5795	60.9681	61.4684
229	39.9415	36.8016	34.9063	32.7045	30.5579	29.0054	27.1361	26.1126	25.2646	23.9707	23.7875	23.6154	24.3094	25.6983	26.4243	28.2725	29.5456	31.435	33.2942	35.1158	36.7428	38.7239	40.2666	41.7458	43.1645	44.4525	45.7197	46.9681	47.9879	49.1405	49.9887	50.7426	51.7287	52.5918	53.2931	54.0317	54.5817	55.1769	55.566	55.9924	56.4172	56.8232	57.2541	57.6069	57.847	58.2163	58.5676	58.9457	59.3653
230	38.8735	34.9967	34.2929	33.1031	30.8261	29.2193	27.6662	26.0725	25.0719	23.9758	23.1372	23.0457	23.1199	23.968	24.5678	26.6576	27.9786	29.7017	31.1755	33.0855	34.3772	36.1899	37.71	39.3077	40.5956	41.897	42.9826	44.3462	45.224	46.2304	47.3451	48.0518	48.9661	49.7878	50.6031	51.4411	52.0648	52.7375	53.1508	53.5726	53.9968	54.4569	54.8367	55.2806	55.6413	56.0575	56.5325	57.0585	57.7114
231	32.9418	30.7543	29.8696	27.1285	24.4729	24.0008	22.4423	22.1222	21.1363	20.8511	20.3688	20.5	20.9938	21.7309	22.8506	24.3175	25.588	27.2666	28.7659	30.3284	31.8001	33.1311	34.7092	35.9151	36.955	37.9158	38.6327	39.6386	40.5588	41.3085	42.0703	42.7156	43.5627	44.2641	44.9345	45.5211	46.0311	46.585	46.946	47.302	47.6094	47.9032	48.1949	48.4692	48.7192	49.0579	49.4881	49.9235	50.5212
232	36.1329	35.0393	34.916	33.7624	32.0272	31.4495	30.5107	29.5133	29.9062	29.0148	29.1972	29.9579	31.1656	32.3693	34.0733	36.0575	38.3523	40.2839	41.9728	43.6856	45.2629	46.7658	47.9586	49.2812	50.1251	51.0772	51.7604	52.5028	53.1565	53.9342	54.4746	55.0948	55.7306	56.3609	56.8735	57.4696	57.8858	58.2172	58.4895	58.7208	58.9283	59.1948	59.4702	59.6753	59.953	60.2728	60.695	61.1516	61.7454
233	36.344	33.9876	33.1979	31.6051	29.4332	28.4268	28.1165	27.2359	27.0583	26.3143	26.7773	26.9892	28.0682	28.9909	29.8901	32.0751	33.704	35.1664	36.4682	37.9412	39.0726	40.4656	41.6777	42.5855	43.4062	44.1679	44.8805	45.3958	45.9908	46.7133	47.2381	47.7228	48.2633	48.9018	49.4378	49.9901	50.3762	50.898	51.1758	51.414	51.6548	51.8459	52.0825	52.2286	52.4692	52.7398	53.1116	53.5104	54.1135
234	37.7007	35.3849	33.2959	31.3944	29.185	28.7596	27.6117	26.3282	25.9467	25.106	25.2721	25.6086	26.1316	27.4398	28.8098	30.8653	32.5058	34.5377	36.0165	37.9155	39.4188	40.9819	42.4551	43.9444	44.902	45.9721	47.035	47.9931	48.8067	49.7529	50.4934	51.1696	51.9051	52.6497	53.2081	53.9393	54.401	54.917	55.2142	55.6217	55.7974	56.2109	56.5232	56.853	57.172	57.4744	57.8949	58.3693	58.922
235	32.8899	30.7174	28.9729	27.1513	24.8994	24.1838	23.0715	21.9584	21.615	21.2785	21.017	21.1235	21.682	22.9327	23.9441	25.4362	27.1458	28.4976	30.077	31.5454	32.9051	34.5785	35.6821	36.841	37.897	38.7744	39.6465	40.6044	41.1909	41.9265	42.6302	43.4109	44.1898	44.7558	45.4961	46.1226	46.6339	47.15	47.6019	48.0051	48.2552	48.5824	48.8699	49.0786	49.3174	49.6939	50.1135	50.5733	51.1546
236	31.4038	29.498	28.1937	26.7782	24.8898	24.0128	23.3366	22.3079	22.3353	21.6995	21.8897	22.5022	22.9621	24.3731	25.2126	26.359	27.883	29.1177	30.2018	31.6902	32.4713	33.5982	34.2361	34.998	35.6162	36.0963	36.5103	36.8688	37.3207	37.8503	38.15	38.6887	39.2707	39.7582	40.2492	40.7064	41.1025	41.4593	41.6553	41.8453	41.9452	42.1062	42.2762	42.4422	42.7053	43.0233	43.5139	44.0318	44.763
237	34.2416	32.5191	31.1357	29.4036	27.3291	27.4859	26.4461	25.5296	25.4409	24.9395	25.4057	25.4508	26.3646	27.2985	28.7355	30.0737	31.4745	32.7691	34.0607	35.1796	36.3902	37.4	38.2466	39.3072	40.0256	40.5255	41.124	41.6182	42.0491	42.4127	43.0102	43.5005	44.1078	44.503	45.0838	45.6095	46.0026	46.4509	46.6909	46.8835	46.9992	47.1903	47.3412	47.515	47.7216	48.0536	48.5043	49.0114	49.7451
238	22.0587	19.6929	18.5749	16.6561	15.1712	14.4418	13.9578	12.9291	12.767	12.2917	12.137	12.1682	12.5865	13.09	13.5323	14.4021	15.4906	16.2891	17.2596	18.2492	18.9269	20.0131	20.6423	21.6226	22.1756	22.6409	23.2374	23.8986	24.2347	24.8256	25.2732	25.7324	26.2192	26.63	27.1108	27.5314	27.8331	28.2234	28.4274	28.5603	28.7196	28.843	29.0048	29.217	29.3803	29.5926	29.8645	30.1812	30.5897
239	37.7694	35.6593	35.0309	32.9376	30.4011	30.1667	29.0417	27.9674	27.5943	26.9141	26.8078	27.3528	28.0077	28.85	30.3005	31.8167	33.4399	34.9128	36.1912	37.7239	38.8972	40.0945	41.3373	42.2158	42.9868	43.9209	44.5704	45.2928	45.836	46.5837	47.1772	47.8462	48.561	49.1208	49.785	50.3095	50.702	51.0472	51.2367	51.3663	51.4949	51.6119	51.8501	52.079	52.3673	52.7295	53.235	53.8532	54.4959
240	30.4618	27.795	26.927	24.563	22.332	21.7258	20.8321	19.7195	19.4915	18.289	18.9257	18.8812	19.1336	20.4102	21.4301	22.688	24.5444	26.3059	27.5376	29.2341	30.7004	32.0512	33.6071	34.5532	35.6772	36.606	37.4087	38.2558	38.9503	39.7168	40.297	40.9399	41.7526	42.4494	43.1022	43.6212	44.1239	44.5888	44.8824	45.1027	45.3722	45.5791	45.9032	46.1265	46.4027	46.7461	47.1581	47.5523	48.1016
241	29.7184	27.9158	26.8126	24.3008	22.2659	21.3727	20.7012	20.2049	19.5426	18.9938	18.7536	18.7812	19.9023	20.4999	21.1113	22.0149	23.3774	24.3368	25.6466	26.5112	27.6523	28.5785	29.8364	30.5342	31.4697	32.0261	32.7212	33.321	33.864	34.4329	34.8625	35.3738	35.9272	36.4231	36.9497	37.4731	37.8822	38.2496	38.5742	38.8599	39.0487	39.2325	39.4757	39.6983	39.9112	40.2074	40.5637	40.9761	41.5569
242	31.7241	29.9806	29.0328	27.5738	26.4308	25.563	24.9542	25.1978	25.172	24.6704	24.8492	25.2785	25.8522	26.7	27.1113	28.3414	29.3955	30.025	30.6995	31.4442	32.1608	32.6965	33.3251	33.7805	34.2813	34.6847	35.0878	35.5896	35.8534	36.2156	36.5645	36.9206	37.3457	37.7782	38.2178	38.6048	38.8709	39.2324	39.4946	39.6985	39.8453	39.9982	40.0835	40.2027	40.3653	40.4787	40.786	41.125	41.5912
243	37.0001	34.8611	33.656	32.442	29.849	29.4894	28.6549	27.6482	27.8103	27.5747	27.6825	27.7294	29.0392	30.4196	31.9217	33.6299	35.6205	37.5063	38.5983	40.2024	41.7562	43.3893	44.4045	45.5915	46.5206	47.3539	48.262	49.085	49.6648	50.3848	50.9994	51.6281	52.264	52.9496	53.6377	54.2237	54.6774	55.0751	55.3896	55.5651	55.8029	55.935	56.1246	56.3891	56.5973	56.9432	57.3511	57.8037	58.4039
244	41.175	39.0274	38.2423	36.5776	34.5073	34.5168	33.555	33.2728	33.2172	32.4293	33.2951	33.2787	34.6394	35.9625	37.5433	39.3869	41.3895	42.8839	44.2483	45.7181	47.2975	48.3692	49.4442	50.6131	51.3749	52.0981	52.8894	53.686	54.1716	55.0268	55.5406	56.054	56.8306	57.3351	57.9308	58.4308	58.7779	59.1936	59.4174	59.5667	59.8379	60.0327	60.2581	60.5106	60.7703	61.1206	61.4871	61.9278	62.4405
245	40.4978	36.9817	34.3886	32.91	32.1949	30.8178	29.4681	28.3434	27.7665	26.9253	26.8285	26.603	27.7824	28.9351	30.5913	32.1748	34.1011	36.0397	37.9871	39.7809	41.5565	43.1892	44.5791	46.0983	47.1892	48.2858	49.1842	50.2113	51.1578	52.0455	52.7514	53.6382	54.5798	55.3839	56.0901	56.8416	57.2946	57.8094	58.1709	58.4201	58.6756	58.9506	59.3666	59.7038	60.1022	60.5911	61.1927	61.698	62.402
246	36.0899	34.0718	32.5628	30.2489	28.8592	27.4806	26.2073	24.9382	24.7476	23.8194	23.9927	23.8392	24.6425	25.8146	27.1178	28.6274	30.5155	32.2043	33.437	35.2973	36.7709	38.3672	39.6636	41.037	42.1502	43.3337	44.1299	45.0914	45.9856	46.8369	47.7719	48.5262	49.3238	50.1275	50.7553	51.5156	51.9881	52.5056	52.9584	53.2879	53.603	53.9468	54.3018	54.5847	54.8426	55.2355	55.6936	56.073	56.6382
247	36.2351	32.7007	31.3975	29.66	27.5062	25.9023	24.7034	23.5164	23.1549	22.236	21.8217	22.3574	22.8441	24.1715	25.4512	27.1276	29.0855	31.1418	32.8813	34.6254	36.3576	38.3749	39.9778	41.6268	42.8743	44.2039	45.3427	46.5197	47.4497	48.5377	49.5019	50.3979	51.292	52.1233	53.0268	53.7408	54.2987	54.8865	55.313	55.6698	56.0763	56.3826	56.8231	57.1372	57.3653	57.7066	58.1556	58.5811	59.1224
248	37.8632	34.9861	34.0995	30.9607	28.4428	27.088	25.8456	24.684	24.2687	22.8596	22.8572	22.8013	23.2546	23.9422	24.5791	26.0321	26.8063	28.3322	29.2215	30.5041	31.973	33.2824	34.6919	35.7659	36.8473	37.9737	39.0152	40.0924	40.9207	41.8276	42.69	43.5877	44.3229	45.157	45.8788	46.6655	47.2437	47.7162	48.1726	48.5834	48.9242	49.329	49.6612	50.0094	50.4067	50.7137	51.1189	51.4934	51.9388
249	38.2236	36.322	35.3943	32.9238	30.874	29.5732	28.5797	27.662	27.1953	25.9622	26.6942	26.4753	27.2232	28.3873	30.2014	31.5882	33.5169	35.3186	36.8136	38.6103	40.4551	42.1656	43.5745	45.0287	46.3328	47.4608	48.5327	49.776	50.7623	51.809	52.6028	53.5092	54.3404	55.0771	55.8111	56.5215	56.9622	57.4751	57.8153	58.1997	58.5673	58.8866	59.2704	59.5433	59.7576	60.0438	60.4348	60.7612	61.2225
250	36.799	34.3137	33.0736	30.972	28.6645	27.1265	26.2572	24.6729	24.6716	23.7412	23.9029	23.8002	24.5051	25.7063	26.8702	28.6022	30.2393	31.886	33.2587	34.9177	36.6746	38.0278	39.4953	40.9631	42.0719	43.2086	44.1925	45.3592	46.2375	47.2543	47.9812	48.781	49.7183	50.4687	51.1836	51.8406	52.3634	52.8685	53.2049	53.5055	53.7853	54.1166	54.4469	54.734	55.0115	55.4046	55.7589	56.1574	56.7224
251	40.7348	38.0134	36.052	33.91	31.6162	30.0095	28.4961	26.889	26.696	25.233	25.3342	24.8801	25.5158	26.2259	27.8032	28.9847	30.6013	32.3339	34.0533	35.7617	37.0746	38.6491	40.259	41.3387	42.4468	43.6092	44.6723	45.6347	46.4462	47.511	48.3501	49.198	50.175	50.9316	51.6925	52.4057	52.9109	53.4207	53.8512	54.1621	54.4894	54.781	55.2066	55.6354	56.034	56.4685	57.0472	57.6551	58.333
252	37.765	35.5911	33.9947	31.8471	30.2008	28.9456	28.1756	26.9154	26.6473	25.8579	26.2764	26.8184	27.3605	28.8079	30.414	32.4099	34.6038	36.3479	38.2166	40.025	41.8213	43.4285	45.0055	46.2735	47.5673	48.5747	49.6058	50.6302	51.584	52.6485	53.4459	54.349	55.2783	55.9832	56.746	57.4298	57.903	58.359	58.8109	59.2122	59.4847	59.772	60.112	60.3229	60.541	60.8447	61.2348	61.5772	62.0354
253	38.2583	35.7842	35.0118	32.8306	30.81	30.2988	29.4959	28.9861	28.6307	28.6405	28.6172	28.8107	29.6753	31.2284	32.4253	34.1788	35.9624	37.4169	38.8808	40.4872	41.6863	42.9873	44.2452	45.1163	46.0148	46.7505	47.4843	48.1633	48.8101	49.4624	50.2773	50.9061	51.6466	52.3171	52.9367	53.5111	53.8537	54.2654	54.4553	54.6616	54.8679	55.0356	55.2847	55.5887	55.8676	56.2485	56.7199	57.1813	57.8394
254	41.1288	37.8409	37.114	35.3624	32.9026	32.3597	30.7965	29.9519	29.3789	29.1484	29.0452	29.9083	30.5057	31.9011	33.3888	35.2676	36.8022	38.9259	40.4242	42.1893	43.8592	45.4196	46.7782	48.0073	49.1097	50.0555	50.9213	51.8362	52.5921	53.3798	54.0993	54.7991	55.5974	56.3056	56.993	57.686	58.2098	58.7105	59.1083	59.4002	59.6484	59.9439	60.2524	60.3745	60.6518	60.9896	61.4534	61.9096	62.5591
255	39.5707	36.778	35.7893	33.18	30.5081	29.413	27.9053	26.6917	26.0322	24.8252	24.9961	24.9801	25.6882	26.3626	27.8616	29.3941	30.6016	32.4482	33.6128	35.2299	36.9889	38.4846	39.9659	41.3128	42.5245	43.8593	44.848	46.0019	46.8587	47.931	48.6052	49.4834	50.3717	51.121	51.9519	52.7205	53.21	53.794	54.2021	54.5926	54.9239	55.3005	55.6471	55.9104	56.1052	56.3772	56.7624	57.0877	57.5295
256	37.6885	35.3852	34.0312	32.7	29.8895	29.3832	28.5419	27.686	27.4073	26.8382	26.9587	27.1562	27.8379	28.8614	30.4979	32.0259	33.8542	35.2836	36.892	38.3248	39.763	41.0729	42.5275	43.6419	44.7313	45.7284	46.653	47.723	48.5214	49.391	50.2845	51.0226	51.9011	52.5794	53.3248	53.9912	54.5555	55.0382	55.3882	55.7033	55.996	56.3046	56.5344	56.8073	57.1011	57.4356	57.8516	58.217	58.8354
257	36.2786	34.1832	32.9749	31.7526	29.6551	29.4982	28.158	28.0366	27.8435	27.485	27.6418	28.0844	29.0196	30.4057	31.5731	33.236	34.9424	36.538	37.7514	39.2339	40.6775	41.85	43.2556	44.3172	45.2937	46.2286	47.0291	47.8427	48.5414	49.3101	50.023	50.6628	51.4064	51.98	52.6562	53.2791	53.6486	54.1253	54.4181	54.7066	54.9384	55.1373	55.3277	55.596	55.7376	56.0203	56.3666	56.6582	57.1328
258	39.6862	37.4345	36.1802	33.9767	32.3643	32.036	31.0088	30.1225	30.0226	29.2326	30.3275	30.1321	31.6106	32.81	34.5536	36.4641	38.2684	39.9791	41.8063	43.5112	44.9734	46.5138	47.913	49.1868	50.3633	51.3888	52.1999	53.2542	54.2485	55.143	55.8723	56.6095	57.4399	58.2497	58.8137	59.556	59.9627	60.5473	60.8034	61.1254	61.3292	61.6081	61.9141	62.1634	62.4142	62.6913	63.0771	63.4468	63.9905
259	39.9658	38.14	36.1639	34.4372	31.0153	29.9714	28.1119	27.3899	26.8184	25.7873	25.9303	26.1472	26.5432	27.407	28.6662	30.2693	32.0149	33.4617	35.1523	36.7713	38.0921	39.8654	41.3789	42.6704	43.7819	44.8726	45.8778	47.0105	47.8502	48.8188	49.6279	50.5394	51.3938	52.2312	53.0098	53.7688	54.306	54.8746	55.2631	55.5896	55.9264	56.229	56.5528	56.8729	57.1756	57.6008	58.144	58.6115	59.2443
260	33.7543	30.5928	30.2018	27.1448	24.6739	24.1673	23.0896	21.9383	21.1141	20.4532	20.3539	20.7099	21.2379	21.8941	22.6661	24.2295	25.9624	27.3184	28.8261	30.2886	31.98	33.4875	34.7995	36.0639	37.3769	38.441	39.432	40.5147	41.4205	42.5138	43.3105	44.2344	45.1309	45.9846	46.7714	47.5154	48.1993	48.7717	49.1919	49.5871	49.879	50.3023	50.6234	50.9556	51.2827	51.7005	52.1732	52.6547	53.2354
261	33.1627	31.5123	30.832	28.9584	27.3658	26.0865	25.5793	24.7332	24.6896	24.1871	24.7794	24.8736	25.9974	27.4709	28.3412	29.9937	31.8158	33.3827	34.743	36.2112	37.3869	38.8013	39.8383	40.8537	41.7642	42.526	43.3724	44.1549	44.8425	45.4263	46.1494	46.7431	47.4364	48.0538	48.7174	49.2735	49.6944	50.0784	50.3894	50.6063	50.8472	50.9693	51.1741	51.4281	51.7082	51.9732	52.3928	52.8106	53.369
262	33.7887	32.009	30.5853	28.9461	27.6367	27.2351	26.0651	25.864	25.9035	25.143	25.63	25.8938	26.4793	27.661	28.7576	30.1853	31.8116	32.8281	33.7592	34.8712	35.9282	37.0902	38.026	38.8511	39.4695	40.0513	40.6767	41.3587	41.8228	42.3982	43.0359	43.5673	44.2062	44.7719	45.3315	45.8377	46.2574	46.6406	46.8691	47.0739	47.1644	47.3183	47.4556	47.6162	47.7458	48.0234	48.3231	48.6999	49.2105
263	33.836	31.1015	29.8613	27.2662	26.1248	25.104	23.8319	22.9197	22.4665	22.2718	22.3008	22.6061	23.2156	24.4289	25.7624	27.2416	28.6359	30.0765	31.4519	32.9854	34.5015	35.9065	37.1788	38.209	39.2433	40.2472	41.1495	42.0753	42.8404	43.6518	44.4853	45.1634	45.8739	46.599	47.2241	47.9011	48.4152	48.8621	49.1874	49.4907	49.7095	49.9825	50.2411	50.4217	50.6723	50.9467	51.3226	51.6745	52.1624
264	28.426	26.052	24.2081	21.6738	19.3593	18.6278	17.4897	16.3668	15.8331	15.2413	14.7207	14.3624	14.6422	15.0886	15.6116	16.4945	17.458	18.4685	19.7132	20.9625	22.2379	23.638	24.6163	26.0529	27.1954	28.1874	29.2851	30.4017	31.41	32.3857	33.3544	34.2911	35.1469	35.9222	36.7597	37.3995	38.07	38.6348	39.0904	39.5004	39.8717	40.2957	40.6396	40.9876	41.2286	41.4721	41.8199	42.084	42.46
265	36.6585	35.0895	34.2189	32.7079	31.0282	30.7013	30.0889	29.6534	29.774	29.2818	29.5451	29.746	30.9358	32.5439	33.805	35.4823	37.1853	38.8013	39.8059	41.2984	42.3611	43.6684	44.7111	45.8104	46.5306	47.4848	48.1575	48.9905	49.6542	50.4129	51.0026	51.6392	52.2442	52.8823	53.3853	53.8634	54.2323	54.6175	54.7925	55.0088	55.2032	55.3845	55.4934	55.6802	55.748	55.9193	56.1157	56.3387	56.6465
266	32.2252	30.1478	28.7869	26.2875	24.7374	24.1704	23.1667	23.1249	22.5854	22.3851	22.7714	23.0787	23.5732	24.8544	25.8888	27.6493	29.1921	30.7789	31.9966	33.1822	34.5656	35.7595	36.8061	37.714	38.3207	38.9772	39.6009	40.222	40.676	41.3198	41.9239	42.4988	43.1077	43.7818	44.3496	44.9338	45.2589	45.6384	45.8995	46.0472	46.1791	46.3476	46.5318	46.7348	46.9478	47.3142	47.7892	48.291	48.9815
267	33.219	30.7083	30.0615	27.7056	26.0121	25.3459	24.2149	24.1356	23.4562	23.0742	23.0811	23.4983	24.2806	25.4593	26.6761	28.2817	30.455	31.9345	33.4175	34.9577	36.5604	37.9137	38.9362	40.1222	40.9703	41.6495	42.4711	43.2542	43.9148	44.7033	45.2767	45.9798	46.7066	47.4125	47.9695	48.5996	49.05	49.5214	49.7817	50.023	50.2391	50.4649	50.6598	50.8983	51.1985	51.4907	51.9541	52.395	53.0138
268	34.6966	32.1034	31.4407	29.4495	27.8028	27.5509	26.9186	25.961	25.8177	25.7807	25.9337	26.0966	27.4934	28.8874	30.0635	31.7466	33.5435	34.9906	36.3381	37.8356	39.0456	40.4692	41.4087	42.4772	43.4003	44.1081	44.8333	45.6236	46.2182	46.99	47.6834	48.2409	48.9445	49.5547	50.0905	50.5975	50.887	51.2808	51.4999	51.7154	51.9288	52.0528	52.1956	52.4121	52.5929	52.8323	53.1306	53.4317	53.853
269	32.6897	30.8685	28.9374	26.7787	26.17	25.7398	24.7272	24.2719	23.8465	23.8523	23.9698	23.8963	24.6185	25.4817	26.4445	27.7964	28.7074	29.9807	30.822	32.1958	33.126	34.3445	35.2953	36.4428	37.2673	38.0974	38.8128	39.6069	40.2822	41.0457	41.6527	42.2476	42.9949	43.5652	44.2771	44.7804	45.3235	45.7632	46.2069	46.4825	46.7984	47.0349	47.2472	47.4761	47.6822	47.9069	48.2356	48.5948	49.0637
270	31.4127	28.9345	27.9498	25.4323	23.6832	22.5413	21.5428	20.7773	20.5081	19.6957	19.5072	19.8382	19.8637	20.6778	21.4387	22.4403	23.7671	24.999	26.2214	27.3148	28.6754	29.7466	31.125	32.0064	33.1364	33.9986	34.834	35.7036	36.4501	37.2842	38.0833	38.8542	39.5986	40.2388	40.9176	41.5645	42.0357	42.5938	43.0054	43.3286	43.6522	43.9661	44.268	44.5143	44.7429	45.0523	45.3989	45.7694	46.2458
271	36.1733	33.0643	31.5733	28.7471	26.6689	26.0467	24.9138	23.4578	23.3095	22.5886	22.7319	22.6522	23.0145	23.8032	24.8514	25.7759	27.5252	28.702	29.9652	31.5116	32.9221	34.4141	35.7315	37.0915	38.2856	39.4165	40.4285	41.5575	42.4683	43.4227	44.3913	45.1836	46.0637	46.8655	47.5777	48.3237	48.9494	49.5974	50.019	50.5016	50.9524	51.3058	51.671	51.9812	52.2694	52.5809	52.9497	53.2879	53.7783
272	35.6896	34.2342	32.5023	30.4459	28.8478	28.6426	27.8344	27.2697	26.8264	26.4566	26.4985	26.9931	27.7361	28.993	30.0412	31.5438	32.9689	34.5477	35.794	37.2084	38.3898	39.4917	40.8132	41.9281	42.8528	43.7271	44.5326	45.4453	46.1261	46.9316	47.6453	48.3154	49.0286	49.6255	50.2332	50.8431	51.2747	51.854	52.2402	52.5353	52.8037	53.0818	53.4015	53.6171	53.8802	54.1717	54.4937	54.8118	55.2312
273	39.732	36.3169	35.1508	32.6929	29.6352	28.6358	26.997	25.7932	24.9262	24.0073	24.153	23.8255	24.1499	25.0737	26.2471	27.7307	29.5211	30.9584	32.5082	34.1696	35.8293	37.3505	38.9634	40.3419	41.6354	42.8639	44.1071	45.2309	46.2445	47.1893	48.2378	48.9843	49.9968	50.7889	51.5399	52.2635	52.7808	53.3685	53.7651	54.1571	54.5112	54.9793	55.3229	55.6029	55.948	56.2493	56.6314	56.9371	57.3647
274	33.9659	31.9044	31.18	28.5731	26.8041	26.2635	25.6706	24.5066	24.4583	24.309	24.0879	24.4272	25.697	26.6752	27.9827	29.8115	31.2359	32.658	34.2154	35.3385	36.664	37.7999	38.8717	39.7461	40.6326	41.2355	41.8892	42.5947	43.1223	43.8769	44.486	45.0254	45.6674	46.2084	46.9025	47.3747	47.7526	48.1319	48.3306	48.5884	48.7402	48.9266	49.0936	49.325	49.5812	49.9238	50.3654	50.7876	51.372
275	30.9673	28.2684	27.9619	25.7798	23.6275	23.3518	22.2058	21.1002	20.8963	20.3194	20.1817	20.169	21.2203	22.0686	23.204	24.8777	26.5776	28.0469	29.2329	30.52	32.1855	33.3355	34.2354	35.5945	36.2218	37.0343	37.632	38.4059	39.0844	39.7562	40.3226	40.9177	41.5776	42.0701	42.7471	43.2969	43.6929	44.0113	44.3113	44.4328	44.6209	44.9109	45.0489	45.2749	45.5572	45.7697	46.1708	46.5724	47.1723
276	31.2596	29.0101	27.4909	25.6044	23.8456	22.9432	21.8356	21.4764	20.8985	20.4454	20.4525	20.3686	21.368	22.2609	23.1374	24.6016	25.9187	27.5098	28.717	30.2447	31.6043	32.96	34.1024	35.1069	36.2403	37.0819	37.8895	38.8242	39.5385	40.3004	40.9114	41.6064	42.3796	43.0118	43.7035	44.3249	44.8595	45.1756	45.5258	45.7515	45.945	46.19	46.4192	46.653	46.9299	47.3235	47.7176	48.1735	48.7063
277	31.4473	29.8871	29.0308	26.8155	25.0002	24.222	23.6071	22.864	22.5944	22.1645	22.6894	22.8979	23.9148	25.0917	26.4439	28.2709	30.3287	31.9684	33.4321	35.1402	36.6048	38.1235	39.499	40.6269	41.6925	42.6698	43.5764	44.469	45.1696	45.9941	46.7203	47.3481	48.0624	48.6761	49.3326	49.9359	50.3626	50.8525	51.1531	51.5372	51.6901	51.9188	52.1294	52.2432	52.4342	52.6677	52.9976	53.3414	53.7851
278	31.1818	29.9177	28.4444	25.9209	24.3841	23.2823	22.8389	21.5749	21.3684	20.8187	21.3333	21.5035	22.387	23.3363	24.8448	26.2171	28.2733	29.9222	31.3861	33.1345	34.4358	36.0375	37.455	38.629	39.7123	40.7193	41.5515	42.5092	43.2426	44.0592	44.7644	45.3904	46.1637	46.7982	47.48	48.0428	48.5342	49.0561	49.3597	49.7426	49.9346	50.1579	50.3725	50.5009	50.7275	50.9551	51.3114	51.6805	52.1204
279	32.5718	30.0289	28.6027	26.6791	25.2447	24.3984	23.1442	22.8495	22.1706	21.7577	22.0425	22.3884	22.9069	24.0256	25.2313	26.7421	28.0843	29.7769	31.2097	32.4242	33.9397	35.2227	36.3365	37.5887	38.4943	39.365	40.2594	41.1067	41.75	42.4878	43.3596	43.9789	44.7083	45.2647	45.8085	46.5162	46.9465	47.3834	47.725	48.0492	48.2012	48.4673	48.6695	48.887	49.0763	49.3338	49.6334	49.9758	50.4115
280	32.7478	30.8668	30.3761	27.5699	26.0262	26.4572	25.6116	25.3526	25.304	24.7215	25.5985	25.5929	27.0856	28.0808	29.2568	30.6529	32.3204	33.4458	34.7801	35.9102	36.8937	38.2357	38.9475	39.7623	40.2796	41.0059	41.5744	42.2032	42.6139	43.1064	43.5285	43.9762	44.3906	44.8251	45.2858	45.7488	46.0428	46.3233	46.5485	46.6862	46.835	47.0056	47.1334	47.1873	47.282	47.4525	47.7422	47.9895	48.422
281	34.3792	31.8801	31.295	30.4356	28.619	28.9559	28.2784	27.7076	27.9887	27.8078	28.3384	28.6681	29.9901	31.1871	32.9214	34.5947	36.4621	37.898	39.3179	40.4773	41.496	42.7082	43.7355	44.5549	45.517	46.01	46.6133	47.2837	47.7661	48.3356	48.8899	49.4498	50.0385	50.5515	51.0826	51.5501	51.897	52.2211	52.4618	52.5276	52.734	52.9231	53.0951	53.3075	53.529	53.7951	54.1723	54.5551	55.08
282	35.9954	33.3509	33.0255	31.7582	29.6704	30.0681	29.4664	29.6158	29.744	30.1015	30.1777	30.9218	31.8589	33.3722	34.7982	36.3732	37.8931	39.275	40.3018	41.4743	42.278	43.3016	44.0842	44.9081	45.4172	45.8754	46.5116	46.9817	47.4097	47.7934	48.17	48.6264	49.1656	49.5942	49.977	50.352	50.6807	50.9649	51.1796	51.2691	51.3432	51.428	51.5714	51.6758	51.7669	51.9159	52.209	52.4629	52.9448
283	33.2365	31.1395	30.8795	28.3803	27.3182	27.2387	26.5794	26.5653	26.4293	26.3343	27.1064	27.7154	28.6872	30.2756	31.5858	33.165	34.9778	36.3561	37.6932	39.0241	39.8601	40.9951	42.0191	42.8377	43.6987	44.3277	44.8272	45.5136	45.9201	46.6206	47.0134	47.5538	48.0501	48.5234	49.067	49.5579	49.8835	50.2434	50.52	50.6432	50.8543	50.9861	51.1286	51.246	51.3637	51.5156	51.8349	52.1088	52.4954
284	34.4872	32.4659	31.6108	30.5963	27.799	28.508	27.7559	27.3574	28.0177	27.5146	28.0167	28.342	29.5295	30.657	31.9644	33.6656	35.1283	36.6289	37.8463	39.1604	40.4187	41.378	42.4977	43.6137	44.3537	44.9366	45.6275	46.4617	47.0778	47.7324	48.1762	48.5896	49.2115	49.6943	50.1474	50.709	51.007	51.4549	51.5893	51.7045	51.8262	51.971	52.0544	52.1725	52.2451	52.3888	52.6454	52.8991	53.282
285	28.2134	26.2633	25.1526	22.8999	21.3191	20.517	19.9123	19.3029	18.8514	18.7567	18.4397	18.9735	19.394	20.5192	21.2012	22.6742	24.0467	25.402	26.834	28.0087	29.194	30.4382	31.4533	32.4231	33.3064	34.0094	34.7338	35.565	36.1774	36.8197	37.362	37.987	38.5948	39.1293	39.6318	40.1579	40.6044	40.9994	41.297	41.5558	41.7111	41.8971	42.0295	42.1677	42.2835	42.4592	42.688	42.9015	43.2432
286	33.1471	31.0798	29.7061	27.6979	25.0027	24.8228	23.7889	23.2587	22.8565	22.3937	22.7235	22.8891	24.1128	24.5949	26.2271	27.7217	29.0695	30.6639	31.8309	33.1524	34.3023	35.4389	36.5065	37.3275	38.2157	38.9729	39.3419	40.1374	40.5806	41.1147	41.5507	41.9517	42.577	43.0791	43.6094	44.2362	44.5213	44.8973	45.1343	45.284	45.3267	45.4962	45.6026	45.7168	45.8952	46.0767	46.4046	46.7739	47.2469
287	27.7862	24.9673	23.4285	22.4222	21.5765	20.1112	19.6568	19.1144	19.0025	18.5584	18.5025	18.5684	19.0981	19.8985	20.8138	22.1517	23.1151	24.3887	25.2982	26.4734	27.5259	28.3447	29.4258	30.2202	31.0383	31.5562	32.2436	32.7439	33.2686	33.7382	34.3113	34.8419	35.3144	35.8487	36.2545	36.7285	37.1239	37.4403	37.8058	37.9357	38.1519	38.2844	38.4179	38.511	38.6095	38.7552	39.0238	39.3057	39.6953
288	32.6687	30.066	29.0386	27.4349	26.06	25.1009	24.1528	23.6239	23.6708	23.0279	23.3742	23.8527	24.7707	26.2737	27.4913	29.1026	30.4033	32.0653	33.4203	34.7983	36.0131	37.0415	38.2747	39.1141	40.0559	40.866	41.6321	42.3063	42.8631	43.5863	43.9497	44.6545	45.2235	45.6317	46.1748	46.6287	46.9305	47.3633	47.5509	47.8021	47.9278	48.0827	48.2357	48.3803	48.4784	48.6231	48.8403	49.0913	49.4639
289	29.6497	27.5035	26.527	24.2838	22.72	22.1335	21.8467	20.8363	20.6456	20.5102	20.4313	20.8377	21.6379	22.9285	24.1049	25.6999	27.2911	28.7902	30.1978	31.7629	33.1084	34.6034	35.6813	36.7891	37.8315	38.6342	39.4061	40.2448	40.9763	41.745	42.3268	43.0813	43.7963	44.403	44.9216	45.5283	45.9886	46.4537	46.7699	46.9961	47.2292	47.4268	47.6771	47.8446	48.0799	48.3603	48.6435	48.9826	49.4338
290	28.9137	26.6295	25.5269	24.0152	21.8514	21.6771	20.7465	20.5602	20.3206	19.7952	20.4928	20.6665	21.4991	22.8168	23.8616	25.4663	26.6272	28.0939	28.96	30.4034	31.4809	32.4234	33.2941	34.0976	34.897	35.6062	36.1127	36.6298	37.2451	37.7676	38.3005	38.7641	39.2153	39.6343	40.1777	40.5802	40.8643	41.2531	41.4838	41.649	41.8128	41.9122	42.0159	42.1498	42.2417	42.411	42.6335	42.914	43.2821
291	27.1795	24.9039	24.6554	23.0976	22.0986	21.3771	21.1161	20.9726	21.1004	20.9989	21.3759	21.7189	22.5855	23.4856	24.6561	25.6625	26.9425	27.8959	28.7157	29.5153	30.2285	31.0591	31.7089	32.2908	32.8683	33.2547	33.7314	34.1096	34.3741	34.828	35.1893	35.4741	35.8607	36.2449	36.7228	37.1257	37.3105	37.7048	37.85	37.9811	38.1135	38.2223	38.3299	38.3782	38.4796	38.5558	38.7964	39.0324	39.4129
292	37.2508	35.0563	34.4393	31.4836	29.3666	29.1653	27.537	26.4307	25.6883	24.6149	24.3819	24.3974	24.7469	25.5442	26.5462	28.0692	29.2021	30.5768	31.9043	33.3334	34.5626	35.9339	37.1635	38.3301	39.2774	40.1387	40.8768	41.7283	42.5247	43.2937	43.8862	44.5153	45.2464	45.9345	46.6004	47.228	47.646	48.0171	48.3948	48.6617	48.8129	49.0941	49.3686	49.6659	49.9706	50.4494	51.0173	51.6056	52.3409
293	38.0767	35.9104	35.094	32.6435	30.5552	30.029	28.5604	27.8539	27.2335	26.8133	26.7009	27.0077	27.7467	28.9242	30.2858	31.833	33.7717	35.3362	36.8623	38.4097	39.7737	41.0989	42.2944	43.5108	44.4858	45.3099	46.3219	47.3017	47.9324	48.7789	49.5084	50.046	50.8815	51.4284	52.0144	52.5809	52.9957	53.4527	53.764	54.0111	54.2541	54.5351	54.813	55.0989	55.3719	55.7104	56.105	56.4645	56.9375
294	41.0642	38.7187	37.5096	35.1051	32.8201	31.4768	30.2453	29.1718	28.6744	27.3578	27.6443	27.395	28.0299	29.2829	30.8519	32.7973	34.4183	36.1539	37.7322	39.4878	41.2608	42.6225	43.6903	45.1383	45.7937	46.8121	47.7263	48.5938	49.3328	50.2269	50.9022	51.5742	52.2889	52.8757	53.4043	53.9645	54.2607	54.7468	54.992	55.2254	55.4785	55.7305	56.0662	56.3451	56.7181	56.9715	57.4163	57.8069	58.3269
295	44.2922	41.7625	40.7821	39.149	36.4652	34.9491	33.2271	32.4518	31.6721	30.2107	30.4467	30.2146	31.2754	32.3695	34.0285	35.5496	37.5417	39.6561	41.3135	43.2987	44.8473	46.5992	48.0729	49.2803	50.5568	51.7041	52.7509	53.8255	54.7261	55.7026	56.4752	57.3204	58.1398	58.7919	59.5538	60.2256	60.6905	61.1618	61.5486	61.84	62.2032	62.6135	63.0448	63.4511	63.8645	64.3392	64.8833	65.3583	65.9368
296	44.217	42.1963	41.2873	39.1346	36.8239	36.3812	35.1199	33.8112	33.3866	32.5233	32.8894	33.2414	34.2286	35.7571	36.8609	38.8401	40.7266	42.2078	43.7944	45.5333	46.9116	48.3218	49.7208	50.7886	51.8364	52.7055	53.6936	54.5931	55.4222	56.2469	56.8845	57.572	58.2496	58.8127	59.3174	59.902	60.247	60.6587	60.9564	61.256	61.4628	61.751	62.0603	62.3321	62.5729	62.895	63.2559	63.5449	63.9357
297	39.9124	39.0895	37.988	35.9033	34.4985	33.1591	32.6507	31.8823	31.6287	30.6199	30.9625	30.9625	31.9811	32.9213	34.1167	35.8397	37.474	38.9892	40.15	41.431	42.9247	44.0156	45.0608	46.1872	46.9482	47.8397	48.6902	49.5997	50.2117	51.153	51.7491	52.4219	53.1108	53.6466	54.2872	54.7959	55.2045	55.6015	55.9539	56.2213	56.4612	56.6987	57.0243	57.2442	57.5049	57.8128	58.1551	58.4797	58.9639
298	39.9282	37.5314	36.4989	34.9304	32.4972	32.2679	30.6468	29.4617	29.3584	28.5628	28.7467	28.5132	29.6841	30.5615	31.6772	33.5615	34.9278	36.7006	38.0225	39.6227	41.1736	42.5667	43.8394	45.0309	46.1312	47.1658	48.1551	49.2365	49.8648	50.8845	51.4724	52.298	53.0703	53.7415	54.471	55.1371	55.6061	56.1729	56.426	56.8176	57.1209	57.4712	57.7964	58.1275	58.4515	58.8624	59.2586	59.6836	60.2336
299	34.9729	32.403	31.4456	28.8796	26.2105	25.4455	24.5746	24.0698	23.4628	22.0772	22.2823	22.635	22.7244	23.9694	24.7114	26.1515	27.3626	28.7965	30.0499	31.1692	32.4641	33.667	34.8317	35.6909	36.6701	37.4165	38.0642	38.8675	39.42	40.0915	40.6594	41.2693	41.872	42.5433	43.0906	43.7818	44.1559	44.57	44.8862	45.0796	45.2907	45.4904	45.7478	45.9273	46.1672	46.5382	46.9546	47.4559	48.1084
300	36.614	34.258	32.806	29.6456	27.166	26.3459	24.9031	23.6625	23.3715	22.2913	22.5681	22.1069	22.6667	23.1203	24.2611	25.6242	27.1498	28.4964	29.9851	31.5339	33.0043	34.6918	36.102	37.4074	38.7441	39.9008	40.9761	42.2766	43.3862	44.4695	45.4174	46.4045	47.237	48.0627	48.7644	49.5019	50.0905	50.7243	51.1668	51.6633	52.0839	52.441	52.7827	53.094	53.3651	53.6852	53.9533	54.2064	54.5161
301	53.275	50.1818	48.5513	41.5087	38.297	35.1203	32.667	30.8212	29.5642	28.3141	28.1483	28.0108	28.7482	29.9992	31.3328	33.14	35.6511	37.3909	39.2649	41.2511	43.0618	44.9032	46.1108	47.4599	48.568	49.4607	50.2946	51.003	51.7464	52.3925	53.2095	53.8538	54.6318	55.3983	56.0718	56.7422	57.2857	57.6712	58.0639	58.3262	58.6314	58.9008	59.1497	59.3721	59.61	59.9451	60.3195	60.7879	61.3345
302	42.821	39.7288	38.3288	32.4824	29.5851	27.1691	26.0309	24.0507	23.3086	22.4833	21.9809	22.1426	22.407	23.1415	24.5435	25.5742	26.9161	28.6272	29.7106	31.1413	32.5036	33.7625	34.8278	35.8692	36.665	37.4105	38.2029	38.8467	39.4065	40.0239	40.7077	41.39	42.0035	42.6173	43.1549	43.7221	44.201	44.5952	44.9253	45.1606	45.3742	45.5487	45.7596	45.9855	46.222	46.4985	46.8282	47.2551	47.711
303	46.3555	44.0506	41.8304	36.5139	32.3773	30.8419	28.8233	27.6881	26.3381	25.2283	25.2551	24.9729	25.9267	27.3433	28.8247	30.4026	32.5542	34.5294	36.0331	38.3463	39.8274	41.8606	42.9529	44.3998	45.4828	46.5586	47.6116	48.5357	49.3715	50.1944	51.0792	51.8805	52.8043	53.6089	54.2081	54.9657	55.5213	55.987	56.4766	56.7786	57.1522	57.5503	57.9159	58.2486	58.5953	58.961	59.3947	59.8173	60.3286
304	46.2415	44.4687	42.0715	35.1165	31.8566	28.7189	27.2443	25.6227	24.6266	23.5277	22.5828	22.7442	22.7352	24.1549	25.3503	26.8747	28.5759	30.1973	31.941	33.6394	35.1198	36.8696	38.0378	39.5654	40.6291	41.761	42.8568	43.8529	44.7112	45.5168	46.3428	47.108	47.9442	48.7461	49.4455	50.1701	50.7908	51.2286	51.7123	51.9944	52.4022	52.6863	53.0021	53.2689	53.6029	53.9246	54.2468	54.6469	55.0393
305	50.7589	47.2523	44.9248	38.4904	34.9154	32.764	30.4429	28.958	27.5728	26.5877	26.7276	26.6749	27.2335	28.1218	29.3931	30.7944	32.3376	33.8449	35.4575	36.9927	38.6908	40.5725	42.0419	43.5259	45.0329	46.2343	47.5114	48.7677	49.9094	50.9655	52.1561	53.1899	54.1283	55.1578	55.9404	56.7027	57.4213	57.9493	58.525	58.8781	59.3468	59.7472	60.1622	60.5445	60.9278	61.3922	61.8992	62.4418	62.9914
306	54.4787	52.0278	51.1965	47.6271	43.9602	41.0024	39.6494	38.5005	37.2323	36.6666	36.3705	36.9663	38.418	39.8907	42.3164	44.0995	46.2326	48.4964	50.0884	52.0096	53.4995	55.1965	56.2145	57.4255	58.0051	58.6776	59.309	59.9085	60.5688	61.2096	61.8814	62.6358	63.4405	64.1604	64.7674	65.4349	66.0123	66.4817	66.893	67.1078	67.3029	67.5934	67.8096	68.0818	68.3835	68.8032	69.3169	69.9368	70.6418
307	54.8216	53.1677	51.863	45.0796	41.5141	39.0554	37.2872	35.5929	34.1091	33.8337	33.5811	33.4998	34.1805	35.0648	36.2411	37.2715	38.3579	39.6865	40.5573	41.7694	42.9982	44.2709	45.2562	46.3991	47.4308	48.2545	49.127	49.8364	50.6858	51.486	52.3711	53.1132	53.7149	54.5343	55.0889	55.6431	56.1067	56.4652	56.8061	57.002	57.3219	57.5751	57.8075	58.079	58.3572	58.7707	59.213	59.6679	60.22
308	57.5904	55.957	53.868	47.5913	45.1433	42.0252	38.9478	36.6876	35.1393	33.7281	33.6548	33.41	33.3419	34.7736	36.0237	37.5909	39.3486	41.039	42.7402	44.3888	45.9812	47.7226	48.7558	50.1545	51.2339	52.093	53.0713	53.9117	54.7859	55.516	56.4167	57.2179	58.0519	58.9197	59.498	60.2052	60.7653	61.17	61.629	61.9615	62.3433	62.7114	63.0361	63.2675	63.605	63.8874	64.1957	64.5667	64.9445
309	46.275	43.2518	42.1868	35.9304	32.2678	30.6964	28.1512	26.5709	25.4604	24.2803	23.9316	23.6675	24.2508	25.0499	26.0476	26.8736	28.6392	29.7003	31.2449	32.7219	34.2578	35.8198	37.1156	38.7055	39.9154	41.0214	42.2569	43.3265	44.2724	45.1897	46.103	46.9767	47.8489	48.7103	49.4876	50.2716	51.0333	51.6237	52.2348	52.6498	53.1088	53.5719	53.91	54.2969	54.7315	55.0747	55.5316	55.9949	56.4871
310	41.4671	38.9697	36.0518	31.0942	27.2624	25.752	23.8977	21.8904	20.4768	20.0856	19.2876	19.0625	18.9066	19.5847	20.3648	21.48	22.7272	24.0752	25.3072	26.8323	28.0624	29.4287	30.5112	31.7603	32.599	33.519	34.5705	35.4154	36.1793	36.9727	37.8419	38.6299	39.4647	40.2443	40.9084	41.6706	42.2987	42.8508	43.3338	43.7157	44.1103	44.499	44.8382	45.1666	45.5504	45.9425	46.439	46.9536	47.5133
311	54.6208	52.0888	49.61	43.1376	39.87	37.7461	35.4429	33.3527	32.4037	31.5088	30.9122	31.3972	31.7451	32.7777	34.221	35.5477	37.4091	38.8877	40.6542	42.3814	43.9081	45.5794	46.8364	48.2917	49.5883	50.7046	51.7557	52.7766	53.739	54.7551	55.7231	56.7487	57.6586	58.6448	59.3712	60.2389	60.961	61.5806	62.1716	62.5786	63.0716	63.537	63.9243	64.2793	64.6179	64.9538	65.3076	65.6531	66.0603
312	44.4666	43.0552	41.153	35.7088	33.9462	31.6268	30.3013	28.9198	28.2568	28.1243	28.1883	28.386	29.0072	30.0056	31.6758	32.9323	34.4888	36.0672	37.4241	38.91	40.3686	41.6967	42.5951	43.9868	44.8706	45.7293	46.5683	47.4024	48.0951	48.8944	49.6048	50.3907	51.2013	51.9248	52.7522	53.4895	54.1196	54.6755	55.1703	55.4507	55.783	56.0558	56.307	56.5441	56.8616	57.1936	57.6744	58.2103	58.8163
313	43.7875	41.8933	40.0131	34.0707	32.5055	30.1441	28.4265	27.2476	26.6172	26.1864	26.0411	26.3443	26.6975	27.5656	29.0015	30.2157	31.7478	33.0778	34.3864	35.7855	37.2097	38.537	39.5321	40.8374	41.7376	42.6165	43.5087	44.3177	45.0224	45.803	46.5078	47.264	48.0064	48.6949	49.4418	50.1136	50.7138	51.2268	51.7157	52.0229	52.342	52.6322	52.8934	53.1246	53.4199	53.7002	54.1246	54.5776	55.0924
314	48.4319	46.8618	43.5036	38.0691	35.1469	32.7238	30.884	29.1331	27.5309	27.1223	26.8454	26.8423	27.2792	28.2618	29.2145	30.7887	32.1751	33.5742	34.7147	36.3034	37.5308	39.1382	40.0835	41.263	42.1713	43.0193	43.8203	44.6027	45.5632	46.2823	47.0833	47.7742	48.6276	49.2239	49.8102	50.4537	50.942	51.3286	51.7232	51.9822	52.3419	52.6653	53.0361	53.3355	53.6986	54.0479	54.4573	54.9059	55.3497
315	45.9751	42.3621	40.1741	35.1958	30.9986	28.3944	26.3675	24.8701	23.2607	22.4582	21.9223	21.775	22.0899	23.0114	24.58	25.9568	27.7917	29.7743	31.3866	33.5091	35.3329	37.178	38.8397	40.4384	41.7681	43.0041	44.3853	45.5393	46.6436	47.7113	48.7942	49.8108	50.8154	51.7427	52.6193	53.5109	54.3514	54.9966	55.665	56.1183	56.5706	57.0004	57.4109	57.7768	58.1605	58.559	59.0484	59.5928	60.1292
316	56.5718	53.7315	50.7531	44.3291	40.9579	38.0167	35.6225	33.8966	32.583	31.1178	31.1657	31.2295	31.9042	33.1356	34.9482	36.8375	38.7827	41.0623	42.9015	44.8185	46.559	48.3044	49.561	51.0303	51.9482	52.7969	53.7999	54.3469	55.058	55.7125	56.4181	57.1682	57.8444	58.5214	59.1169	59.7694	60.3073	60.7032	61.0988	61.2917	61.5513	61.7771	62.0581	62.2859	62.6287	63.0014	63.4707	64.0104	64.6784
317	55.4924	53.534	50.5099	44.7305	40.9633	38.3545	35.8927	34.0682	32.1222	31.4478	30.5241	30.3168	30.7463	31.7199	32.8358	33.9476	35.2071	36.8774	38.128	39.7504	41.2329	42.8272	43.814	45.1672	46.1059	47.0669	48.0892	48.8745	49.831	50.6228	51.5201	52.3148	53.1338	53.9062	54.5848	55.2732	55.7743	56.3563	56.7941	57.1963	57.5614	57.9793	58.3034	58.72	59.1117	59.5206	60.0272	60.5968	61.183
318	56.608	54.0458	51.7511	45.7558	42.3563	39.8474	37.5347	36.0942	35.0781	33.8434	33.4469	33.8489	34.3809	35.5836	37.602	38.9129	41.0839	42.8193	44.6208	46.6763	48.1644	49.989	51.499	53.0682	54.3617	55.5593	56.6352	57.7875	58.7557	59.7509	60.6126	61.6286	62.5107	63.3932	64.2422	65.0393	65.7661	66.2755	66.8809	67.2711	67.7069	68.0865	68.4597	68.7935	69.1644	69.5409	70.0367	70.522	71.0499
319	49.1484	45.4913	44.3296	38.1926	33.8336	31.0005	29.2983	27.5917	26.0399	25.2444	24.3715	24.1596	24.8437	25.5887	26.4984	27.7192	29.2625	30.9744	32.5707	34.1226	35.582	37.1873	38.6388	39.9985	41.2796	42.5436	43.5622	44.5957	45.6271	46.5719	47.5767	48.4695	49.3095	50.1724	50.8783	51.7305	52.3391	52.8879	53.4347	53.7755	54.2023	54.596	54.935	55.2166	55.5786	55.9458	56.3212	56.8129	57.255
320	55.9136	54.9268	52.2464	48.7576	46.3681	44.9316	43.5801	42.3576	41.6882	41.4937	41.408	41.5467	42.3774	43.7007	45.4055	46.572	47.9093	49.4684	50.4324	51.6365	52.6628	53.6601	54.1897	55.0292	55.2556	55.5795	55.8098	56.1305	56.4669	57.0105	57.474	57.9837	58.557	59.127	59.545	60.119	60.4581	60.7486	61.0214	61.0965	61.2412	61.4243	61.5906	61.7425	62.0292	62.4013	62.8566	63.4365	64.126
321	45.3812	43.1121	40.7165	34.4501	31.3182	28.7093	26.874	24.8191	23.4831	22.8852	22.7959	22.3594	22.2683	22.8179	24.3467	25.4036	26.9817	28.301	29.9137	31.2585	32.7049	34.4561	35.8059	37.1826	38.4166	39.5809	40.6803	41.6195	42.6358	43.5596	44.6258	45.5504	46.5252	47.4333	48.0713	48.921	49.6088	50.1268	50.7903	51.1857	51.6119	52.0103	52.3949	52.7197	53.0305	53.4361	53.8123	54.2752	54.6886
322	43.1942	42.0284	41.0418	36.2396	33.6242	32.2453	31.2517	30.3619	29.534	29.4323	29.7666	30.8061	31.9031	33.5475	35.3734	37.5419	39.411	41.2531	42.6481	44.3065	45.7581	47.1696	48.2999	49.3035	50.2368	50.9724	51.7975	52.467	53.2065	53.7782	54.479	55.2	55.6955	56.3287	56.8097	57.2621	57.7115	57.9964	58.2533	58.4321	58.6577	58.787	59.0196	59.2019	59.3731	59.6091	59.9187	60.1841	60.5418
323	53.7623	51.9269	50.405	43.6101	40.6174	38.4411	36.5142	34.9666	33.5475	33.107	32.6324	32.6338	33.1002	34.0612	35.3917	36.9732	37.9198	39.8895	40.9785	42.4158	43.5953	45.1576	45.9115	46.9692	47.6543	48.2619	48.9853	49.5661	50.0913	50.748	51.3964	52.1324	52.743	53.47	54.023	54.7219	55.2924	55.7571	56.1704	56.4126	56.6713	56.9316	57.2293	57.4913	57.7949	58.1959	58.6943	59.3264	60.087
324	47.8078	45.1613	42.8079	37.3633	33.8394	30.3443	29.0335	27.0706	25.6803	24.5384	24.4249	23.8677	24.1672	24.9693	25.6118	27.0458	28.6368	30.0317	31.3164	33.0803	34.4464	36.2136	37.5957	39.1079	40.4888	41.7078	43.0021	44.1514	45.2922	46.3121	47.5032	48.4359	49.3977	50.3082	51.1149	52.0431	52.8265	53.4381	54.1481	54.6121	55.1806	55.7168	56.1968	56.5953	57.0277	57.397	57.7168	58.1027	58.4284
325	44.4335	42.1538	41.1395	36.007	32.9159	31.8961	30.5913	29.3631	28.2833	28.4001	28.1032	28.5986	29.4528	30.8051	32.0404	33.7047	35.5408	37.2556	38.5748	40.0082	41.3525	42.7128	43.3979	44.4343	45.1173	45.6109	46.0878	46.4547	46.9095	47.3542	47.8962	48.461	48.9954	49.7388	50.1939	50.7699	51.2766	51.6521	51.9513	52.0774	52.2442	52.3783	52.5717	52.7538	53.0047	53.3322	53.8223	54.407	55.1406
326	63.6315	61.0154	59.132	53.9973	48.8261	47.5663	44.7204	43.4345	42.0271	41.0839	41.1562	41.1515	41.7826	43.561	44.9274	46.9677	48.9954	50.7061	52.4052	53.8909	55.6543	57.3064	58.395	59.6286	60.6208	61.4281	62.2091	63.0168	63.7336	64.3976	65.1685	65.9024	66.5727	67.2379	67.7407	68.3328	68.8082	69.1979	69.5766	69.8703	70.2187	70.5287	70.8034	71.0663	71.3422	71.6244	71.9085	72.1889	72.5526
327	57.1902	56.2818	54.1071	49.7825	46.8579	45.1313	43.8484	42.7294	41.8473	41.541	41.66	41.697	42.6182	44.1954	46.0405	47.4066	48.9536	50.5694	51.7222	53.1474	54.2095	55.4899	56.055	56.8522	57.2594	57.6549	58.0067	58.338	58.7371	59.2609	59.8043	60.3284	60.9039	61.525	62.0025	62.5735	62.9478	63.2576	63.5708	63.6643	63.822	63.9844	64.1707	64.3638	64.6033	65.0048	65.4844	66.0904	66.7673
328	67.0084	65.5109	64.1783	57.6617	56.3266	53.6094	51.8869	50.2205	48.7245	48.1626	47.9132	48.4361	49.0385	50.7892	52.5218	54.7064	56.3121	58.2177	59.3904	61.0289	62.4078	63.7994	64.5501	65.2877	65.8037	66.3366	66.8381	67.2283	67.7842	68.2316	68.8577	69.4794	69.9724	70.5153	71.0342	71.5766	72.0291	72.3325	72.6418	72.7468	72.9439	73.1255	73.3277	73.5115	73.6999	73.9873	74.3941	74.8647	75.3811
329	56.1399	56.3425	55.1107	49.7502	47.4228	46.1928	44.762	43.0769	42.6468	42.7364	43.4041	43.781	45.374	46.8493	48.809	50.7598	52.3439	54.5126	55.7246	57.3001	58.6105	60.0737	60.7746	61.7585	62.2286	62.6861	63.3449	63.7763	64.2746	64.814	65.3657	65.8934	66.4998	67.078	67.4995	68.0436	68.4782	68.7418	69.0106	69.1269	69.3313	69.429	69.6113	69.7724	69.99	70.2753	70.6282	71.0936	71.5835
330	50.1642	48.8148	46.1796	41.1083	37.2699	34.6914	32.4898	30.2596	29.1913	28.3457	28.1052	28.0349	28.3104	29.547	31.0778	32.6093	34.4049	36.2414	37.9888	39.8517	41.5962	43.3614	44.8298	46.2052	47.238	48.4873	49.543	50.6119	51.6905	52.5265	53.5947	54.6109	55.5122	56.4953	57.2932	58.1816	58.9351	59.4932	60.1123	60.5239	60.9969	61.3551	61.7688	62.1566	62.574	63.0402	63.5386	64.1414	64.739
331	81.3683	77.4973	74.8866	67.3543	62.5899	58.0221	54.2165	51.7842	49.1324	47.7418	46.1331	45.5029	45.4178	45.9306	47.3184	47.9627	49.7173	50.9367	52.1604	53.6707	54.8907	56.4754	57.2842	58.4565	59.1714	59.7728	60.5023	61.0424	61.6031	62.1507	62.8088	63.4671	64.0783	64.631	64.9724	65.5523	65.9791	66.311	66.6973	66.9108	67.2239	67.5139	67.7819	68.0393	68.2686	68.5277	68.8736	69.28	69.619
332	82.9435	79.4541	76.0794	66.7576	61.1659	56.5983	52.2996	48.8822	46.0679	44.4729	42.4718	41.6131	40.9282	41.1743	42.4742	42.8665	44.1369	45.2664	46.3323	47.4898	48.8687	50.0688	51.0188	52.0574	52.869	53.761	54.5749	55.2526	56.0743	56.7655	57.5346	58.3196	59.0522	59.7338	60.3032	60.904	61.3942	61.9424	62.3955	62.7095	63.0777	63.5504	63.8683	64.1628	64.4456	64.7753	65.0703	65.4439	65.796
333	89.5431	87.4137	83.0606	76.1803	71.2676	68.2764	63.6654	60.6234	58.2612	56.3815	55.1833	54.7438	54.6668	55.3423	56.5028	57.7303	58.8234	60.0056	60.9659	62.2378	63.4527	64.4137	64.9171	65.6732	66.1859	66.5718	66.9683	67.382	67.6442	68.1758	68.6679	69.252	69.7196	70.3098	70.7864	71.2305	71.6334	71.8508	72.1184	72.1931	72.3454	72.5329	72.7369	72.9476	73.2062	73.564	74.0242	74.5798	75.1999
334	86.1445	84.1986	81.2586	73.1318	67.244	63.4174	60.0216	57.0501	55.5868	53.4507	52.351	51.8253	50.6596	51.3969	52.1199	52.3468	53.3579	54.2542	54.9873	56.0677	57.059	58.5975	59.4294	60.3836	61.1197	61.8515	62.5015	63.091	63.8189	64.3735	64.9665	65.4708	66.0306	66.5232	66.7929	67.3533	67.6948	67.9721	68.2664	68.4338	68.6552	68.872	69.0931	69.28	69.5385	69.7516	70.0216	70.3635	70.6635
335	111.104	108.694	105.891	97.4123	90.3586	83.3187	79.6884	76.2251	73.1824	69.8999	68.8391	67.5178	66.9867	67.2441	67.7985	68.8594	69.9473	70.964	71.9027	73.243	74.2442	75.7217	76.0081	76.8776	77.3667	77.9406	78.4288	78.9474	79.4578	79.9317	80.6193	81.1912	81.7839	82.3583	82.7276	83.3168	83.6737	83.9875	84.2928	84.4417	84.7075	84.9554	85.193	85.4496	85.6984	86.0368	86.3719	86.7223	87.1216
336	88.8931	86.026	83.2436	74.921	68.3044	63.2886	58.8046	55.7889	53.2403	50.647	49.6101	49.123	48.6704	49.6362	50.4829	51.9594	53.0844	54.1969	55.6212	56.7877	58.0254	59.3727	59.9932	61.0975	61.6884	62.212	62.9208	63.3268	63.8015	64.4261	65.1065	65.6538	66.2163	66.7595	67.221	67.694	68.0834	68.3748	68.6623	68.8243	69.1075	69.2697	69.5129	69.6651	69.8404	70.0007	70.2979	70.6154	70.952
337	70.4383	66.7953	63.263	54.4337	49.3137	45.2543	42.2764	39.2996	36.5274	34.3555	33.4048	32.4829	31.8398	31.8149	32.4224	32.9943	33.5767	34.6054	35.7475	36.8562	37.8857	39.1779	40.0001	41.015	41.7857	42.5265	43.3072	44.058	44.8017	45.4916	46.2446	47.0253	47.8377	48.5367	49.0398	49.8186	50.4264	50.8855	51.4041	51.7197	52.1621	52.4858	52.845	53.1725	53.4681	53.822	54.2393	54.7053	55.1786
338	77.754	74.8978	71.5942	64.0348	57.0631	53.3764	50.3571	46.3651	44.5022	42.6702	41.4661	40.5728	40.1619	40.3291	41.4899	42.1414	43.3232	44.584	45.7506	46.9094	48.0696	49.5101	50.3024	51.3688	52.0619	52.7808	53.416	54.0709	54.8109	55.4682	56.178	56.8528	57.4711	58.1028	58.5833	59.26	59.7383	60.1951	60.6626	60.8799	61.2435	61.4649	61.6553	61.8783	62.067	62.3361	62.6328	62.9883	63.4576
339	80.7417	77.0453	73.8463	66.2467	60.9612	57.3916	54.0335	51.4671	49.1415	47.4859	46.4208	45.8439	45.6248	46.2797	47.4033	48.3937	49.9285	51.1504	52.2026	53.601	55.0483	56.5693	57.7113	58.8118	59.6828	60.4015	61.2197	61.9493	62.7444	63.5657	64.2758	65.0419	65.7212	66.4469	67.0646	67.6808	68.2277	68.6162	69.0524	69.3826	69.741	70.0621	70.3964	70.6355	70.957	71.2198	71.5541	71.9157	72.3322
340	87.0045	83.2199	80.7073	71.0974	64.7514	61.6336	58.1586	55.0526	51.9876	50.8216	48.7489	48.4395	48.5033	49.2462	50.1408	51.1435	52.6915	54.215	55.3942	56.7666	57.9613	59.6075	60.2266	61.4427	62.1363	62.7503	63.3788	63.9944	64.5266	65.3021	65.9197	66.6055	67.2928	67.894	68.2727	68.8821	69.3295	69.6711	70.0612	70.2837	70.5934	70.8575	71.1028	71.3112	71.5145	71.7312	72.0221	72.3621	72.7058
341	69.2895	65.7016	62.2865	56.4601	51.3414	47.5636	44.6773	42.4375	40.2073	39.5895	38.522	38.1243	38.4682	39.5127	40.6737	41.8993	43.3692	44.984	46.2121	47.6477	48.9908	50.3231	51.4429	52.3709	53.3935	54.0769	54.9681	55.6813	56.48	57.2454	58.0169	58.6655	59.2763	59.8595	60.2738	60.7591	61.0858	61.3415	61.5931	61.7445	61.9797	62.1543	62.3523	62.5127	62.6659	62.8913	63.1216	63.3375	63.5782
342	71.7084	65.6973	62.9561	53.7329	48.2857	43.8025	40.1344	37.5175	35.5987	33.9482	32.6615	31.6964	31.7891	32.3206	32.9577	34.0839	35.1234	36.4736	37.8589	39.2914	40.5869	42.1392	43.1151	44.5644	45.6539	46.5946	47.6772	48.6283	49.6896	50.5221	51.5693	52.4634	53.1467	53.9385	54.5361	55.1492	55.6695	56.1034	56.5397	56.8394	57.2045	57.4991	57.7377	57.964	58.1871	58.4278	58.702	58.9155	59.2155
343	67.2892	65.4097	62.4066	53.8104	48.2773	44.9338	41.7847	39.0217	36.5976	35.1371	34.1275	33.0446	33.0008	33.4132	34.1797	35.0959	36.3835	37.5204	38.5581	39.9216	41.1112	42.4377	43.0438	44.1006	44.8551	45.4847	46.2437	46.7638	47.4888	48.0119	48.8197	49.4484	50.1261	50.8966	51.4647	52.174	52.679	53.1084	53.549	53.7773	54.0057	54.2634	54.4936	54.7237	55.0174	55.3603	55.7961	56.3214	56.9038
344	58.6294	55.3077	51.8595	45.1007	41.3079	38.8057	36.3331	34.1621	32.481	31.2126	30.3589	30.2812	30.6253	31.119	32.3369	33.5126	34.7954	36.0802	37.3247	38.8336	39.9701	41.3388	42.313	43.3528	44.2413	44.9888	45.8299	46.6449	47.4561	48.1673	48.9719	49.6161	50.2056	50.8151	51.2757	51.7838	52.1342	52.4541	52.7207	52.9079	53.164	53.3235	53.501	53.6835	53.8544	54.0569	54.3228	54.5403	54.7887
345	63.3817	60.2179	57.3095	50.0099	46.172	42.8694	40.6828	38.5986	36.4832	35.51	34.7906	34.0174	34.6605	35.2718	36.1399	36.9845	38.014	39.1791	40.3076	41.501	42.6356	43.8814	44.6588	45.6804	46.5086	47.2422	47.8435	48.5835	49.2987	49.9623	50.6719	51.3118	51.9069	52.6077	53.1523	53.7368	54.2022	54.5904	54.9356	55.1565	55.4231	55.6843	55.908	56.1293	56.3783	56.7314	57.1116	57.5562	58.0456
346	59.835	56.5777	53.0056	45.6116	41.8048	37.727	34.86	32.6309	31.0459	29.9541	29.4331	28.789	29.0453	29.7189	30.8013	31.924	33.2405	34.4414	35.547	37.2282	38.4516	39.8701	40.8683	42.0561	42.9981	43.8077	44.645	45.5304	46.309	47.0058	47.8172	48.6068	49.2406	49.9946	50.5314	51.0718	51.5512	51.9313	52.3262	52.5719	52.8187	53.111	53.3706	53.5965	53.7788	54.0723	54.3842	54.6928	55.0254
347	79.8019	77.3472	74.6619	67.9557	63.706	58.8879	55.3435	52.5287	49.9676	48.2553	47.0828	46.9072	47.0664	48.0358	49.7876	51.3747	53.1695	54.8083	56.383	58.0832	59.1936	61.011	61.6965	62.7769	63.429	63.9674	64.6538	65.2041	65.9471	66.5252	67.2114	67.9416	68.6067	69.252	69.6007	70.307	70.7857	71.1207	71.4042	71.5811	71.8091	71.9854	72.1699	72.3327	72.4975	72.7178	73.0099	73.3308	73.6547
348	92.291	90.1428	86.2546	76.395	70.7021	66.5219	62.3303	59.2708	56.4731	54.5196	53.2614	52.0445	52.4852	53.4917	54.5535	55.7403	57.3175	58.7226	60.4357	62.0054	63.4513	64.9209	65.5234	66.8403	67.5534	68.1968	68.919	69.676	70.3325	71.0511	71.8353	72.5326	73.2018	73.8965	74.3903	75.0633	75.5487	75.9053	76.3328	76.5797	76.8519	77.0795	77.3618	77.5576	77.7566	77.9925	78.3039	78.6497	79.0096
349	60.2683	56.3525	54.4259	47.0331	43.4922	40.3153	36.745	34.5021	32.183	31.1483	30.5394	29.9817	29.6375	29.4615	30.5511	31.3629	32.3414	33.3199	34.1545	35.3936	36.2899	37.5287	38.4355	39.5097	40.3669	41.1394	42.1301	42.791	43.6016	44.4178	45.1372	45.918	46.6417	47.4407	48.034	48.7628	49.3547	49.8217	50.3753	50.7126	51.0788	51.4069	51.7169	52.0376	52.3704	52.6525	53.02	53.3735	53.8096
350	65.836	61.7209	58.7638	51.1791	46.1315	42.8085	39.5215	36.647	35.1072	33.4758	32.3185	31.395	31.1732	31.849	33.0174	33.753	34.7863	36.1193	37.3718	38.5559	39.8526	41.4877	42.3648	43.6406	44.6066	45.7556	46.7622	47.5821	48.5508	49.4603	50.3649	51.2439	52.0981	52.8921	53.6389	54.3445	54.9407	55.4964	56.069	56.4225	56.8893	57.2637	57.6484	57.958	58.2614	58.567	58.9164	59.2041	59.5361
351	79.3567	75.9598	73.3891	65.9791	61.2671	58.0808	55.1333	52.4643	50.1008	48.7138	47.8218	47.0745	47.2692	47.879	48.9995	49.6263	50.6314	51.9378	52.8727	53.843	54.7583	55.9359	56.5048	57.236	57.7222	58.1913	58.5805	59.1659	59.637	60.139	60.8253	61.4249	62.1567	62.7489	63.1861	63.8578	64.324	64.5921	65.013	65.1287	65.289	65.4943	65.6726	65.8662	66.1158	66.4075	66.8647	67.386	67.9647
352	70.9299	68.2646	65.4461	58.209	52.9872	49.5034	46.5281	43.618	41.1286	39.8329	38.7422	38.1321	37.9959	38.3606	39.0184	40.0182	40.9267	41.8157	42.7939	43.8911	44.9074	46.0932	46.8491	47.9104	48.6248	49.3048	50.1106	50.6682	51.3492	51.9706	52.6214	53.2385	53.8707	54.4775	54.9825	55.5563	56.0603	56.413	56.8042	57.0026	57.3098	57.5872	57.8671	58.0804	58.3663	58.6421	58.9988	59.3926	59.7736
353	79.2711	78.6259	77.9293	70.8061	65.8061	61.8275	59.3957	56.734	55.0378	53.1463	52.0765	52.1089	52.1017	52.876	54.1919	55.2867	56.6505	58.0052	59.1127	60.4236	61.4943	63.016	63.5553	64.4099	64.9563	65.3482	65.9104	66.3586	66.793	67.2986	67.8535	68.3522	68.8169	69.3897	69.7633	70.2004	70.5628	70.8537	71.0722	71.1991	71.4483	71.6311	71.8385	72.0478	72.3535	72.6785	73.1044	73.5723	74.1148
354	75.3176	73.4478	69.7666	61.659	57.0718	52.3779	48.6265	46.3267	44.2702	42.7714	41.6219	41.0906	41.3099	42.0434	43.4438	44.7809	45.9996	47.5937	48.9996	50.3403	51.7353	53.2532	53.9751	54.9948	55.7679	56.5927	57.2442	57.8226	58.5057	59.1279	59.9225	60.5661	61.2752	61.9078	62.3709	62.9595	63.4345	63.6646	64.0352	64.211	64.4857	64.8071	65.0742	65.379	65.7607	66.1406	66.6453	67.1891	67.772
355	70.5657	68.5321	64.3401	56.6497	51.1037	46.7491	43.6261	40.6881	38.6098	36.9442	35.7248	34.9188	34.5796	35.5902	36.535	37.3788	38.7183	40.3023	41.5178	42.9725	44.0083	45.5974	46.5639	47.6917	48.5154	49.2384	49.9989	50.6078	51.256	51.8977	52.6171	53.2472	53.898	54.5571	55.0653	55.6338	56.1009	56.4302	56.784	56.9546	57.2758	57.5096	57.7772	57.969	58.2739	58.5879	59.0121	59.4352	59.9284
356	69.5634	66.4756	63.489	55.8145	51.6674	47.4576	44.806	41.9448	40.1487	38.5202	37.6417	37.2076	37.2203	37.7816	38.5289	39.738	41.0537	42.4197	43.4838	44.7679	46.1632	47.273	48.1793	49.2378	50.1035	50.749	51.4927	52.1437	52.7684	53.4387	54.1367	54.8014	55.5059	56.2188	56.8297	57.3828	57.8361	58.3016	58.6855	58.8199	59.1235	59.3574	59.6458	59.937	60.3058	60.652	61.1141	61.6566	62.1931
357	81.5466	77.4958	74.2676	65.8112	59.4999	55.7583	51.441	48.4255	45.6128	43.7873	42.5923	41.8019	41.4505	42.2617	43.2705	44.9078	46.2353	47.9796	49.3662	51.3802	52.6803	54.4591	55.6831	57.0438	57.9632	58.8551	59.6935	60.4518	61.28	62.1985	62.9619	63.8198	64.5201	65.2403	65.7176	66.4084	66.9264	67.3406	67.8152	68.0811	68.504	68.7837	69.1128	69.3812	69.6668	69.97	70.3119	70.7139	71.1286
358	57.1326	53.9659	51.4208	43.7391	39.2032	35.5972	32.483	30.147	28.472	27.11	26.3255	25.2269	25.5399	25.8748	26.6739	27.6244	28.5161	29.9329	31.1233	32.5051	33.9536	35.5928	36.7116	38.2403	39.2737	40.3971	41.5603	42.5163	43.4076	44.3591	45.3171	46.2231	47.0436	47.8514	48.5248	49.1943	49.9051	50.4355	50.9711	51.3441	51.7491	52.236	52.5621	52.919	53.2304	53.5302	53.8742	54.2313	54.5998
359	67.4501	64.5888	60.3542	52.5245	46.5547	42.8391	39.4367	36.6846	34.5043	32.4121	31.4606	30.6235	30.2569	30.2494	31.0985	31.4402	32.4129	33.4091	34.5371	35.7014	36.8884	38.3391	39.3812	40.6289	41.6437	42.5129	43.6463	44.4834	45.414	46.2472	47.1426	48.0307	48.9609	49.8191	50.5365	51.3229	52.0206	52.5981	53.1219	53.4525	53.8905	54.2974	54.6396	55.0434	55.4299	55.8472	56.3122	56.8457	57.3803
360	72.255	68.8517	65.9571	59.1716	54.553	51.3116	47.7779	45.44	43.4038	41.631	40.6446	40.4711	40.4626	41.0966	41.7963	42.8014	44.1895	45.2514	46.4038	47.8241	49.181	50.6724	51.7513	53.2094	54.1251	55.1062	56.0415	56.774	57.686	58.413	59.3258	60.0852	60.8792	61.6547	62.3343	63.0455	63.5754	64.0945	64.5252	64.8042	65.1218	65.3731	65.6228	65.8455	66.1278	66.4435	66.8316	67.2359	67.6784
361	49.6495	45.9665	42.8853	35.3218	31.6749	28.6758	26.0624	24.2329	21.8108	20.632	19.6692	18.9667	18.8258	18.4151	18.9214	19.4812	20.0775	20.9723	21.9161	22.9323	24.1423	25.385	26.5723	27.7067	28.7077	29.7283	30.7861	31.7804	32.8077	33.7304	34.7015	35.6362	36.5542	37.3611	38.1754	38.8991	39.6129	40.1304	40.7352	41.1741	41.5674	41.9609	42.3615	42.6524	43.0047	43.343	43.6803	44.09	44.4878
362	61.373	58.8852	56.105	49.4852	45.3776	42.379	39.8716	38.0687	36.7896	35.5385	34.7094	34.8105	34.7724	35.5206	36.5704	37.5119	38.5033	39.8498	41.0477	42.0814	43.3878	44.6569	45.469	46.4046	47.2476	47.9021	48.6637	49.2355	49.8543	50.588	51.2382	51.9087	52.4888	53.1527	53.7456	54.2867	54.7905	55.17	55.5217	55.7726	56.0189	56.2217	56.4824	56.7074	56.9368	57.2181	57.5543	57.9097	58.3144
363	92.8399	88.2803	85.2591	75.8171	67.9524	63.486	58.5582	55.0895	51.3963	49.4467	48.1656	46.9004	46.7571	47.2119	48.3916	49.6298	51.3357	53.0004	54.2635	56.2121	57.7976	59.4192	60.3931	61.5625	62.343	63.0646	63.852	64.4632	65.271	66.0119	66.8447	67.6563	68.4022	69.3309	69.9496	70.7763	71.4065	71.9618	72.3724	72.6853	73.0342	73.2818	73.5241	73.7711	74.0429	74.437	74.9244	75.5412	76.202
364	72.5572	71.1145	69.1101	61.5292	57.1607	54.6035	52.294	50.1974	48.3427	46.8757	46.416	45.3402	45.0864	45.4508	45.2155	45.7883	46.1677	46.5404	47.142	48.0347	48.9168	50.1399	51.1748	52.5623	53.833	54.8794	56.0451	57.0587	58.1529	59.0895	60.055	60.9188	61.6532	62.3836	62.8998	63.4196	63.7477	64.0864	64.3716	64.5107	64.7678	64.9784	65.1437	65.3809	65.5793	65.8625	66.1814	66.4618	66.838
365	87.0304	83.4149	80.5983	73.1364	67.9206	64.4001	61.5662	58.6177	56.3353	55.0654	54.5646	53.9348	54.3026	55.0561	56.2894	57.4965	58.9501	60.4016	61.5338	62.9906	64.1828	65.4747	66.2097	67.0801	67.614	67.997	68.627	69.0881	69.59	70.203	70.7438	71.36	71.8936	72.4812	72.9855	73.5113	73.8902	74.1486	74.4594	74.5443	74.7604	74.9653	75.1963	75.3685	75.6212	75.9092	76.2722	76.6841	77.1382
366	65.2925	61.281	60.5708	52.534	48.6319	45.0977	42.9547	40.483	39.0182	37.8211	36.5111	36.3994	36.744	37.5773	38.5553	39.8326	40.9628	42.5615	43.7411	45.1017	46.4983	47.8705	48.7507	49.6834	50.3311	50.9097	51.6341	52.243	52.8887	53.4655	54.1414	54.9226	55.5439	56.2493	56.7015	57.2942	57.848	58.1905	58.5813	58.7329	58.9583	59.2233	59.4604	59.6442	59.8769	60.1284	60.5125	60.9574	61.4262
367	86.102	83.5535	81.221	73.6624	68.7267	63.6751	61.6294	58.3857	56.2942	54.7643	54.1765	53.2968	52.9055	53.7046	54.7683	55.3898	56.461	57.5178	57.9755	59.0735	59.8258	60.9592	61.3265	61.8054	62.1548	62.3437	62.5426	62.9664	63.1358	63.563	64.102	64.6135	65.1216	65.5727	65.8711	66.3897	66.6929	66.8931	67.0847	67.1595	67.2625	67.4067	67.4955	67.5174	67.7211	67.9335	68.2	68.5373	69.0085
368	61.4968	57.5422	55.0292	47.9551	43.475	39.9157	36.7819	34.2133	32.5705	31.2122	30.3514	29.4004	29.2437	29.6978	30.2373	31.1153	32.2304	33.1905	33.9698	35.1424	36.2634	37.3569	38.1133	39.0475	39.8634	40.6619	41.4417	42.173	42.8157	43.5419	44.3348	45.0274	45.7602	46.4641	47.0464	47.6569	48.2389	48.7512	49.213	49.5713	49.9839	50.3233	50.6321	50.9111	51.1833	51.4715	51.7853	52.0786	52.4058
369	79.2841	78.0906	75.9625	68.6798	64.5539	60.8893	57.7523	55.1963	53.2511	51.7613	51.3958	51.1918	51.4006	51.8967	53.0267	54.2239	55.1869	56.6569	57.51	58.5002	59.6237	60.5977	61.1007	61.6926	62.0749	62.2801	62.5749	62.9435	63.3047	63.7432	64.2279	64.8911	65.4373	66.0677	66.5889	67.1803	67.5861	67.8281	68.0605	68.0312	68.1892	68.2679	68.4477	68.6092	68.9009	69.2186	69.7481	70.3579	71.0686
370	74.716	72.6263	69.3942	62.7374	57.0287	53.122	50.1052	47.0837	45.4096	43.3718	42.6416	42.1105	42.3139	43.503	44.8786	46.1492	47.779	49.3256	50.6178	52.1546	53.286	54.747	55.3915	56.2647	56.8987	57.4814	58.1631	58.7567	59.2793	59.8797	60.5717	61.2146	61.8404	62.4387	62.9147	63.5406	63.9647	64.254	64.5794	64.6898	64.9106	65.1194	65.3092	65.4375	65.633	65.8297	66.1629	66.5412	66.9487
371	63.6199	59.931	56.0495	50.8623	46.4998	43.5616	41.4034	38.738	36.8434	35.5443	34.6207	34.2229	34.4484	34.9091	35.9267	36.9929	38.1743	39.4474	40.4636	41.8932	43.1206	44.3514	45.2243	46.2059	47.0708	47.7368	48.5219	49.1369	49.7874	50.5384	51.2543	51.9847	52.7028	53.5068	54.1824	54.8961	55.4881	56.0125	56.494	56.7433	57.076	57.359	57.6262	57.9065	58.2447	58.6579	59.1127	59.6658	60.2845
372	60.7886	58.2577	54.0085	47.4582	41.7426	38.4231	35.0429	32.2307	30.5125	28.8165	28.0649	27.1368	27.1147	27.3028	28.2097	28.9245	30.3663	31.3286	32.2137	33.7535	35.2575	36.7268	37.9709	39.4099	40.6616	41.7335	42.8983	43.8296	44.7379	45.6896	46.6165	47.5779	48.432	49.2389	49.9426	50.6566	51.3112	51.7513	52.1869	52.515	52.8824	53.1933	53.5234	53.8116	54.1206	54.4315	54.8036	55.1462	55.5563
373	59.9213	55.8221	53.2398	46.2223	41.166	37.5438	35.3972	33.6575	31.7879	30.7987	29.776	29.5566	29.4954	30.5791	31.6276	32.7535	33.7323	35.3886	36.4787	37.9936	39.4175	40.9705	42.1994	43.48	44.5711	45.6055	46.554	47.5511	48.5057	49.4046	50.2402	51.1658	52.0083	52.8002	53.4954	54.2922	54.952	55.4512	55.9195	56.2994	56.6738	57.0748	57.4089	57.6891	58.0045	58.2924	58.6382	58.9544	59.3244
374	50.1362	47.8917	44.499	39.2478	35.4607	32.6645	31.3138	28.9774	27.8276	27.5804	27.0312	27.2804	27.6195	28.8521	30.131	31.6399	33.0834	34.5811	35.9011	37.5703	38.872	40.2997	41.3616	42.7037	43.7563	44.6216	45.5901	46.4381	47.31	48.1266	48.9852	49.7985	50.3932	50.9652	51.4993	51.9781	52.3765	52.6783	52.9877	53.173	53.4092	53.5998	53.7333	53.9263	54.0875	54.2349	54.4907	54.7258	54.9516
375	65.3346	64.081	60.971	54.6478	50.9743	48.5667	45.8129	44.3372	42.5706	41.9872	41.3815	41.0582	41.7269	42.2479	43.5304	44.8878	46.3944	47.6976	48.918	50.4265	51.8911	53.4671	54.2827	55.6245	56.5195	57.3444	58.2015	58.9045	59.6784	60.3531	61.1009	61.7626	62.4244	63.1366	63.6051	64.2355	64.7014	65.0687	65.4334	65.7005	66.0302	66.3326	66.6128	66.8885	67.2019	67.5066	67.8625	68.232	68.6226
376	64.595	63.1767	60.3906	53.2456	48.5206	45.7251	42.5253	40.6025	38.7678	37.6868	36.7621	36.7834	37.134	37.9006	39.2725	40.7069	42.1512	43.9563	45.0659	46.3404	48.0142	49.5998	50.5716	51.5429	52.5119	53.1838	53.9654	54.5846	55.3944	56.0738	56.885	57.5088	58.2452	58.9168	59.4529	60.0706	60.5468	60.8624	61.2651	61.4828	61.78	62.0602	62.355	62.6541	62.989	63.3517	63.7706	64.2689	64.8262
377	61.3355	58.5449	57.0236	51.9963	49.219	46.3454	44.6955	42.7771	41.2751	40.2915	39.9037	39.7792	40.4861	41.4271	42.6962	43.8735	45.2859	46.8006	48.0556	49.228	50.4037	51.6767	52.5807	53.374	53.9368	54.5696	55.0802	55.5429	55.9687	56.5153	57.0092	57.5214	58.0489	58.5733	59.0822	59.5931	60.0044	60.3185	60.651	60.7675	60.9966	61.1479	61.3633	61.547	61.8103	62.1566	62.529	63.0517	63.6045
378	55.3251	52.5369	48.9603	41.8325	38.1235	35.1171	32.3133	29.9307	27.6727	26.7937	25.9716	25.398	25.3807	26.0382	26.8616	27.5963	28.9696	30.122	31.2228	32.7341	33.9993	35.6414	36.9177	38.2142	39.4244	40.4621	41.6767	42.7769	43.6962	44.6461	45.6612	46.6087	47.5593	48.399	49.1535	49.9818	50.6302	51.2651	51.8671	52.3022	52.8129	53.1832	53.6061	53.9592	54.2948	54.6383	54.9968	55.3339	55.6909
379	56.7717	54.6363	50.9051	44.6686	40.9533	37.9727	35.4862	33.4294	31.6891	30.5899	29.868	29.5642	29.4132	30.563	31.7479	32.6473	34.1788	35.6785	37.085	38.4954	39.9067	41.359	42.4266	43.8007	44.6913	45.754	46.6957	47.4805	48.2914	49.0348	49.8839	50.6777	51.4032	52.1461	52.781	53.4983	54.0557	54.522	55.0004	55.3258	55.7154	56.0727	56.4674	56.7868	57.2063	57.5421	57.975	58.4248	58.8759
380	64.7118	61.6569	59.1867	52.1476	47.0909	43.923	41.0209	38.7403	37.0427	35.7501	34.7511	34.3988	34.8085	35.8884	37.2827	38.7867	40.8129	42.5291	43.9856	45.5925	47.1868	48.5675	49.6374	50.8885	51.7572	52.4972	53.3582	54.0899	54.7959	55.4489	56.2975	57.0544	57.7705	58.5249	59.1693	59.8396	60.3272	60.6911	60.9404	61.1404	61.3972	61.6564	61.9278	62.1335	62.5011	62.8743	63.2748	63.7316	64.26
381	70.5351	68.2274	65.319	59.1066	54.4133	52.0263	48.8929	46.7801	45.7352	44.3817	43.8932	43.7033	44.0508	44.9058	46.3186	47.4059	48.9676	50.4651	51.6952	53.1645	54.5003	55.7979	56.7837	58.0095	58.8831	59.5771	60.3598	61.097	61.6059	62.3829	63.0146	63.708	64.3788	64.9994	65.4338	65.9563	66.4039	66.6667	67.0026	67.1846	67.4065	67.5821	67.86	68.0611	68.3213	68.6407	68.9413	69.2618	69.6522
382	62.9312	59.2486	56.7444	49.8089	44.9124	41.4975	38.9902	35.8703	34.4551	32.6318	32.1606	31.4688	31.5672	32.3599	33.5385	34.5505	36.2251	37.7757	39.0479	40.7458	42.0865	43.762	44.9931	46.3458	47.3866	48.3545	49.3935	50.2325	51.1062	51.9766	52.8703	53.8083	54.5532	55.4415	56.1311	56.8897	57.5368	58.0998	58.5808	58.9698	59.303	59.6507	59.9797	60.2775	60.623	61.038	61.4504	61.9464	62.4488
383	66.9743	64.4395	60.904	54.2877	49.7344	46.5528	43.7347	41.5352	40.0319	38.7169	37.9939	37.1722	37.5627	38.3982	39.7262	40.8076	42.2999	43.7295	44.8051	46.3397	47.5606	48.8964	49.8911	51.0838	51.9341	52.5953	53.3226	54.0462	54.6765	55.3824	56.0252	56.8647	57.5739	58.2861	58.9234	59.6629	60.1995	60.6669	61.094	61.2965	61.663	61.8821	62.1755	62.4169	62.7289	63.1036	63.5277	64.0274	64.591
384	65.7912	62.756	61.6187	54.3013	50.912	48.0033	45.8537	43.6691	42.1514	41.1458	40.8508	40.4252	40.6443	41.6483	42.508	43.6414	44.6488	45.7023	46.4924	47.417	48.4021	49.4964	49.9998	50.8098	51.0346	51.4397	51.7943	52.1121	52.4049	52.8733	53.3367	53.8091	54.4788	55.0593	55.6837	56.3261	56.8101	57.1352	57.3916	57.5009	57.6374	57.7596	57.9205	58.1575	58.5037	58.9369	59.5224	60.2312	61.1197
385	64.4974	59.6908	57.4555	51.0128	48.2195	45.2664	42.0684	40.6151	38.632	37.5132	37.3485	36.9788	37.151	37.7163	38.8607	39.949	41.1764	42.5989	43.8115	45.0381	46.3503	47.7038	48.6356	49.8328	50.6573	51.4181	52.1564	53.0189	53.75	54.4208	55.2118	55.9517	56.6709	57.3032	57.9929	58.5458	59.0993	59.4675	59.913	60.1101	60.4152	60.7059	61.0193	61.285	61.6041	61.9183	62.2973	62.6881	63.1568
386	77.6422	75.884	72.8456	64.5205	60.8299	56.7711	54.2938	51.1612	49.5546	48.1899	47.0844	47.1292	47.2807	48.0395	49.7336	51.1986	53.0758	54.7776	56.1678	58.2312	59.4772	61.2657	62.093	63.4245	64.1171	64.8864	65.6475	66.3311	67.0951	67.72	68.3421	69.0939	69.7293	70.4541	71.019	71.5958	72.1235	72.5208	72.9948	73.2177	73.491	73.7082	74.003	74.173	74.4834	74.8429	75.2203	75.6514	76.1508
387	64.2254	63.188	61.0356	55.7498	51.7675	49.3639	47.2072	46.1046	44.4177	43.2083	43.087	42.8324	43.5036	43.9797	44.9199	45.6254	46.6657	47.4794	48.2254	49.0611	49.6647	50.3867	50.7294	51.1963	51.4609	51.5937	51.8512	52.0962	52.3056	52.5729	52.9486	53.3375	53.755	54.1756	54.5915	54.9939	55.2718	55.5404	55.7226	55.7632	55.8709	55.9943	56.1347	56.318	56.5367	56.8627	57.2963	57.7944	58.3822
388	71.6582	70.6114	68.8513	62.1256	58.3914	55.1158	53.259	51.0278	49.9306	48.5765	47.9777	47.8287	48.1792	49.0071	50.1666	51.3512	52.7453	53.8328	54.9797	56.0865	57.1196	58.0016	58.52	59.169	59.614	59.9961	60.2962	60.6267	61.0767	61.5196	62.0186	62.4626	63.0346	63.574	64.0371	64.4858	64.8208	65.0183	65.2493	65.2417	65.4065	65.5116	65.6818	65.8867	66.1689	66.4799	66.9295	67.3955	67.9239
389	64.4964	60.7449	58.3587	53.4616	49.4802	46.7637	44.3333	42.1439	41.0823	39.6017	39.219	39.1068	39.7209	40.9946	42.3636	43.4357	44.8689	46.2292	47.2398	48.6212	49.6103	50.726	51.3554	51.9964	52.4622	52.8858	53.1418	53.5941	53.9354	54.4312	54.9251	55.4195	55.9498	56.4216	56.8737	57.2629	57.5351	57.7413	57.9415	58.0017	58.2208	58.4079	58.5818	58.8334	59.1621	59.4723	59.8923	60.41	60.899
390	60.157	58.0907	56.7745	49.4253	45.5517	42.5425	40.568	38.5521	36.8982	36.3126	35.3066	35.3027	35.6427	36.7926	37.8502	39.2888	40.5379	42.04	43.14	44.55	45.7449	47.0591	47.8505	48.8599	49.5849	50.3137	50.9361	51.6109	52.1272	52.8371	53.4456	54.0929	54.7611	55.4511	56.0339	56.5805	57.0656	57.4205	57.7712	57.9335	58.1379	58.3772	58.5478	58.7481	58.9871	59.2889	59.6578	60.0685	60.5446
391	57.3226	53.4017	50.6852	44.5562	41.4905	38.732	35.667	33.7164	32.2286	30.7745	30.7528	30.0997	30.3269	31.1196	32.635	34.1971	35.4927	37.177	38.5204	40.0609	41.6871	43.0039	44.0985	45.3575	46.3997	47.2955	48.0631	48.8327	49.6126	50.3745	51.0846	51.9294	52.7093	53.4566	54.1025	54.7793	55.363	55.7864	56.1991	56.4351	56.8172	57.0941	57.3371	57.6354	57.9155	58.2665	58.6516	59.101	59.5413
392	61.9771	59.9534	58.5393	52.7578	48.4811	46.4033	43.9094	42.2074	40.7875	39.9754	39.4594	39.764	40.335	41.6039	43.1079	44.7479	46.2201	47.9729	49.0751	50.5351	51.7407	53.1094	53.8019	54.6502	55.3768	56.0314	56.5768	57.0683	57.6508	58.2347	58.8724	59.56	60.0787	60.7229	61.1995	61.6492	62.0418	62.2613	62.5747	62.6884	62.8173	63.0432	63.2336	63.4017	63.6259	63.7889	64.0083	64.2875	64.5609
393	54.7346	52.1732	49.2798	43.1483	39.9265	37.4473	34.7972	33.3014	32.1106	31.2134	30.7782	30.5055	30.6203	31.2644	31.7344	33.025	34.0774	35.0861	35.9861	37.0194	37.9434	39.0208	39.8246	40.8229	41.5021	42.1054	42.7605	43.3646	43.9534	44.6311	45.2947	45.9358	46.576	47.2975	47.9011	48.517	49.0535	49.4874	49.9346	50.1765	50.4571	50.6905	50.9045	51.132	51.4105	51.72	52.1101	52.5558	53.0719
394	68.0969	65.5758	63.0993	56.038	51.4165	47.9033	45.4356	43.1833	41.151	39.9767	39.1239	38.576	38.9189	39.7969	41.197	42.3632	43.9012	45.2836	46.4509	47.9358	49.431	50.7473	51.8063	53.1606	53.9319	54.7323	55.6257	56.3677	57.1162	57.8297	58.5326	59.2234	60.0268	60.6965	61.3207	61.9946	62.516	62.9517	63.3914	63.6004	63.924	64.1451	64.4015	64.6754	64.9594	65.2396	65.6125	66.0058	66.44
395	79.1276	75.6777	72.2993	65.1085	61.1778	57.8497	54.8108	52.4754	49.9093	48.5107	47.7277	47.2566	47.4834	48.2212	49.2978	50.1069	51.3301	52.6393	53.7325	55.2485	56.7256	58.3578	59.5241	61.1148	62.3019	63.3729	64.3465	65.4471	66.2816	67.1343	67.9912	68.8153	69.579	70.3754	70.9689	71.6713	72.19	72.6126	73.0331	73.2801	73.6344	73.9807	74.3394	74.6829	75.025	75.4512	75.87	76.3441	76.866
396	78.8914	77.4218	74.0855	66.3446	62.3201	57.8779	54.8032	52.0549	50.0779	48.3547	47.5008	46.6172	47.1227	47.5685	48.7773	49.9222	51.0831	52.3493	53.7486	55.0556	56.5581	57.8271	58.8061	60.0128	60.8867	61.569	62.3133	62.9221	63.5206	64.1341	64.8699	65.5574	66.1499	66.7605	67.2679	67.8027	68.1866	68.4688	68.896	68.9924	69.2766	69.5401	69.8527	70.0728	70.4561	70.8272	71.2413	71.7563	72.3087
397	53.2799	51.7565	49.9578	43.4171	39.9771	37.3455	35.3584	33.6746	31.9829	31.3514	30.7484	30.6233	31.0814	32.0266	33.4576	34.9415	36.6819	38.2697	39.6565	41.4517	42.8742	44.6151	45.7203	46.9095	47.8946	48.7621	49.6469	50.3787	51.1896	51.8691	52.6299	53.3265	54.0218	54.6333	55.2815	55.8531	56.3247	56.7001	57.0368	57.258	57.5732	57.8072	58.0572	58.3627	58.5936	58.9176	59.2723	59.6341	60.0068
398	54.0452	51.9691	49.3224	43.5615	40.4483	37.6682	35.7508	34.2411	33.2651	32.179	31.724	31.9976	32.3061	33.0895	34.4638	35.7672	37.0056	38.4851	39.6658	41.0604	42.4905	43.8418	44.6879	45.7783	46.7014	47.3202	48.0355	48.722	49.3153	50.006	50.755	51.4006	52.0756	52.7512	53.3257	53.891	54.3779	54.7526	55.1324	55.2901	55.4909	55.7559	55.994	56.2854	56.5818	56.9526	57.3922	57.8949	58.4436
399	57.6521	55.0491	52.0704	46.14	41.578	38.6342	36.5482	34.8304	33.3008	32.1214	31.7951	31.7174	31.4203	31.8495	32.8633	33.5099	34.4784	35.3566	36.5245	37.556	38.5831	39.9343	40.7032	41.6348	42.5303	43.2397	43.9448	44.5558	45.1614	45.6906	46.3627	46.9203	47.5387	48.1504	48.6595	49.2365	49.7125	50.1006	50.4506	50.6708	50.9641	51.2143	51.46	51.7613	52.1474	52.5295	53.0421	53.5604	54.2274
400	57.4325	54.4727	52.7136	46.1864	43.1718	40.538	38.498	36.1175	34.8127	34.547	34.2448	34.1116	34.4139	35.4386	36.9286	38.1376	39.6253	40.8071	42.2284	43.4691	44.9416	46.3741	47.0299	48.1674	48.96	49.622	50.3373	51.0362	51.4604	52.1028	52.6708	53.3084	53.9349	54.5776	55.0767	55.6577	56.0658	56.401	56.7494	56.8718	57.1406	57.3484	57.5601	57.8141	58.0902	58.3927	58.8224	59.2523	59.763
[truncated: 259 more columns]

## Sheet: Textual indicators ofabdominal 
Sample ID	gumminess	springiness	cohesiveness	resilience	hardness	brittleness	adhesiveness	chewiness
1	50.053	0.5891	0.049	0.0256	1021.3	1008.01	-18.21	29.486
2	206.991	0.7178	0.0605	0.0443	3422.02	1808.21	-6.41	148.583
3	71.85	0.3713	0.0936	0.0375	767.34	458.627	-7.9	26.677
4	206.568	0.5693	0.1797	0.0798	1149.4	879.018	-11.35	117.601
5	132.66	0.5594	0.0477	0.0248	2778.83	2577.74	-8.64	74.211
6	261.839	0.4802	0.08	0.0333	1013.75	1013.75	-12.92	160.733
7	146.878	0.3713	0.0833	0.0503	1762.5	1271.41	-10.23	54.534
8	31.349	0.6089	0.0407	0.0336	769.81	718.846	-16.94	19.089
9	153.693	0.6139	0.0855	0.0343	1797.8	1797.8	-23.57	94.346
10	100.703	0.9307	0.0686	0.0027	1468.59	1442.84	-85.38	93.723
11	31.812	0.7228	0.1059	0.0077	300.374	300.374	-14.89	22.993
12	31.558	0.703	0.0193	0.0039	1792.43	1792.43	-37.96	24.293
13	129.34	0.7822	0.0897	0.0312	1442.04	1442.04	-25.2	101.167
14	43.158	0.6881	0.0329	0.002	1312.75	1176.91	-20.2	29.698
15	47.564	0.6386	0.0261	0.004	1819.28	1796.86	-11.18	30.375
16	77.708	0.703	0.0415	0.0045	1872.59	1872.59	-31.61	54.626
17	106.255	0.8069	0.0485	0.0141	2188.84	2188.84	-24.96	85.748
18	97.179	0.9505	0.1167	0.0069	832.528	832.528	-42.49	92.368
19	67.529	0.8218	0.0948	0.0076	711.959	574.246	-33.25	55.494
20	72.519	0.6584	0.0618	0.014	1174.35	1174.35	-17.79	47.748
21	65.211	0.8614	0.0707	0.0043	921.887	54.735	-61.41	56.172
22	35.095	0.6139	0.048	0.0061	731.723	730.319	-16.36	21.543
23	92.22	0.9109	0.0639	0.0056	1442.08	1442.08	-51.25	84.002
24	56.87	0.703	0.0781	0.0089	727.764	699.213	-21.46	39.978
25	50.152	0.7129	0.0923	0.0084	543.308	543.308	-24.3	35.752
26	38.178	0.4158	0.0204	0.0148	1869.59	588.919	-49.74	15.876
27	44.102	0.6436	0.0886	0.0112	497.604	497.604	-11.21	28.382
28	46.348	0.6584	0.0543	0.007	853.237	751.581	-14.6	30.516
29	143.644	0.9554	0.0735	0.005	1954.38	1799.57	-87.47	137.244
30	80.999	0.7228	0.0981	0.0089	825.322	812.632	-39.55	58.544
31	5.929	0	0.0428	0.0046	138.583	138.583	-2.99	0
32	69.147	0.8168	0.1306	0.0166	529.402	529.402	-21.19	56.482
33	125.475	0.8168	0.0264	0.02	4750.61	35.934	-285.16	102.492
34	94.954	0.6436	0.1552	0.0216	611.622	611.622	-23.98	61.109
35	88.322	0.8564	0.155	0.0101	569.782	569.782	-55.48	75.643
36	12.586	0.2723	0.1983	0.0243	63.484	63.384	-6.09	3.427
37	69.527	0.5792	0.0275	0.0091	2525.13	2525.13	-13.72	40.271
38	52.006	0.9059	0.1348	0.0083	385.775	385.775	-59.7	47.114
39	44.552	0.4455	0.08	0.0172	557.252	544.038	-2.91	19.85
40	56.605	0.7228	0.2697	0.0139	209.919	209.919	-54.1	40.912
41	198.081	0.8713	0.0967	0.0421	2048.31	8.543	-43.98	172.586
42	178.015	0.9356	0.0659	0.0046	2699.61	2126.43	-104.1	166.558
43	32.118	0.6386	0.1845	0.014	174.059	174.059	-22.35	20.511
44	38.679	0.5644	0.0786	0.0149	492.382	491.016	-10.47	21.829
45	129.46	0.8812	0.0599	0.0066	1570.14	1570.14	-26.52	116.002
46	63.804	0.896	0.0825	0.0276	1065.82	897.65	-35.7	56.224
47	159.301	0.8663	0.0834	0.0179	1910.71	1317.22	-52.36	138.009
48	97.257	0.7822	0.0479	0.023	2029.23	2029.23	-21.48	76.072
49	220.261	0.7475	0.0892	0.044	2467.92	2452.5	-39.16	164.651
50	178.805	0.9505	0.075	0.0082	2384.49	2201.46	-82.56	169.953
51	30.745	0.6733	0.0859	0.0068	357.982	357.982	-13.23	20.699
52	36.719	0.5644	0.0781	0.0075	470.447	470.447	-10.61	20.723
53	18.687	0.2475	0.0338	0.0022	552.666	552.666	-7.69	4.626
54	56.069	0.4604	0.0511	0.0147	1097.13	1097.13	-20.21	25.814
55	117.588	0.3911	0.1036	0.0448	1135.14	1135.14	-3.04	45.987
56	27.861	0.2327	0.2305	0.0871	120.887	120.887	-2.81	6.483
57	103.672	0.4208	0.0897	0.0288	1155.26	1155.26	-4.47	43.625
58	103.181	0.505	0.0866	0.0423	1191.31	1191.31	-5.47	52.101
59	155.436	0.6535	0.0929	0.0753	1673.58	1673.58	-7.07	101.572
60	87.452	0.5099	0.0787	0.0291	1111.31	953.228	-9.05	44.592
61	54.856	0.5198	0.1522	0.045	360.34	358.496	-6.76	28.514
62	47.871	0.3069	0.1588	0.0446	301.431	183.061	-4.09	14.693
63	102.897	0.2277	0.0908	0.0673	1133.62	912.951	-4.75	23.432
64	49.709	0.3416	0.1075	0.0254	462.558	453.434	-4.11	16.98
65	202.676	0.6535	0.1247	0.0453	1624.69	1595.94	-16.53	132.442
66	95.074	0.297	0.1754	0.0901	542.148	542.148	-3.37	28.24
67	139.703	0.5495	0.1351	0.0491	1034.37	1034.37	-8.35	76.767
68	81.672	0.599	0.0675	0.0453	1209.63	1209.63	-8.92	48.923
69	175.868	0.6139	0.1385	0.0433	1269.41	1266.17	-5.05	107.959
70	105.168	0.5	0.0716	0.045	1469.44	1469.44	-3.73	52.584
71	143.48	0.5545	0.0971	0.0433	1478.27	1478.27	-9.51	79.553
72	129.878	0.7178	0.0891	0.0297	1458.03	1458.03	-5.85	93.229
73	142.777	0.4554	0.2069	0.0707	690.229	17.508	-6.27	65.027
74	85.868	0.5099	0.039	0.0114	2200.33	2170.41	-17.29	43.784
75	172.716	0.4901	0.2159	0.0575	799.915	799.915	-7.48	84.648
76	124.129	0.599	0.0843	0.0344	1473.07	1473.07	-8.45	74.354
77	224.706	0.6287	0.1115	0.0248	2015.75	2014.66	-24.8	141.275
78	123.548	0.3861	0.1339	0.0589	922.589	922.589	-3.79	47.707
79	46.911	0.2376	0.1112	0.062	421.775	421.775	-5.81	11.147
80	364.064	0.2772	0.0907	0.0753	4012.14	3161.47	-5.57	100.929
81	85.783	0.5396	0.1344	0.0441	638.245	638.245	-5.45	46.289
82	173.376	0.6733	0.1312	0.0254	1321.47	1261.94	-32.73	116.729
83	104.066	0.5099	0.1167	0.0335	892.082	892.082	-4.61	53.064
84	65.656	0.4703	0.1051	0.0446	624.47	624.47	-6.01	30.878
85	111.999	0.4505	0.1147	0.0528	976.847	976.847	-6.52	50.455
86	84.679	0.3366	0.18	0.0713	470.484	470.484	-4.12	28.506
87	212.9	0.6089	0.1753	0.0492	1214.44	1214.44	-8.23	129.637
88	145.645	0.495	0.0894	0.0484	1628.99	1628.99	-7.07	72.101
89	178.016	0.6139	0.0927	0.034	1919.67	1919.67	-15.83	109.277
90	78.824	0.5	0.079	0.0283	997.154	968.172	-5.13	39.412
91	89.529	0.6485	0.1136	0.0269	787.908	789.908	-16.11	58.061
92	108.589	0.8366	0.1466	0.0048	740.585	740.585	-56.36	90.849
93	26.668	0.4901	0.0309	0.0039	863.166	566.096	-7.57	13.07
94	106.653	0.8218	0.0881	0.0151	1210.48	1210.48	-38.79	87.645
95	83.366	0.6436	0.2745	0.0308	303.733	166.909	-63.82	53.651
96	64.308	0.7376	0.3819	0.0228	168.407	168.407	-29.73	47.435
97	169.379	0.8416	0.089	0.0188	1903.83	1458.66	-58.08	142.547
98	88.806	0.8168	0.0987	0.0072	900.055	594.534	-55.75	72.54
99	84.673	0.8465	0.1209	0.0076	700.504	700.504	-63.84	71.679
100	85.813	0.0375	0.0051	0.9406	801.478	756.185	-16.47	65.421
101	100.157	0.7921	0.2008	0.0125	498.829	498.829	-65.04	79.332
102	59.079	0.7178	0.0992	0.0124	595.779	595.779	-22.44	42.408
103	85.807	0.901	0.113	0.0093	759.469	0	-50.77	77.311
104	79.687	0.8663	0.1423	0.0118	560.171	560.171	-46.46	69.036
105	130.312	0.5347	0.0934	0.0148	1394.71	678.476	-35.4	69.672
106	68.411	0.797	0.116	0.0297	589.967	544.918	-15.94	54.525
107	40.674	0.6386	0.1131	0.0078	359.685	359.685	-22.16	25.975
108	143.158	0.6832	0.1185	0.0185	1208.21	1208.21	-21.94	97.801
109	73.058	0.7822	0.0878	0.0056	832.209	832.209	-54.38	57.144
110	85.488	0.995	0.3416	0.0229	250.233	250.233	-61.23	85.065
111	32.121	0.4356	0.1437	0.035	223.544	223.544	-6.28	13.993
112	48.85	0.6436	0.0989	0.0114	493.814	493.814	-11.54	31.438
113	6.307	0	0.0837	0.0108	75.397	75.397	-5.65	0
114	39.607	0.6683	0.1269	0.0151	312.137	275.612	-37.81	48.026
115	66.905	0.7178	0.0877	0.01	763.222	312.137	-19.96	26.47
116	36.86	0.6386	0.0322	0.0046	1144.95	951.646	-27.41	23.539
117	111.521	0.9307	0.1249	0.0079	892.962	0.0079	-51.48	103.792
118	77.077	0.698	0.1363	0.0215	565.384	0.0215	-27.58	53.801
119	13.658	0.4505	0.0735	0.007	186.738	0.007	-5.26	6.153
120	49.557	0.6584	0.0825	0.0069	601.038	601.038	-47.62	32.629
121	28.577	0.6386	0.1785	0.0223	160.087	160.087	-12.78	18.25
122	169.205	0.9208	0.1735	0.0084	975.107	11.641	-152.23	155.802
123	80.402	0.703	0.0596	0.0065	1349.6	1349.6	-23.94	56.52
124	101.717	0.9307	0.0901	0.0057	1129.19	1129.19	-45.46	94.667
125	107.228	0.995	0.0722	0.0043	1485.9	1399.46	-75.46	106.697
126	82.045	0.7426	0.1021	0.0071	803.302	750.121	-35.74	60.925
127	65.535	0.6386	0.1035	0.0152	633.201	633.201	-32.68	41.851
128	33.487	0.6436	0.0702	0.0258	477.138	477.138	-9.06	21.551
129	81.531	0.6832	0.1425	0.0412	572.084	488.012	-24.04	55.699
130	110.335	0.7723	0.0879	0.0091	1255.18	1255.18	-17.09	85.209
131	70.574	0.6634	0.0766	0.0108	921.625	921.625	-19.68	46.817
132	138.875	0.7871	0.1855	0.0165	748.558	748.558	-146.56	109.313
133	21.739	0.5644	0.0587	0.0134	370.344	370.344	-7.18	12.268
134	49.947	0.5792	0.1107	0.0249	451.15	451.15	-6.16	28.93
135	35.142	0.5743	0.3316	0.0252	105.97	105.97	-14.68	20.18
136	174.627	1	0.3181	0.0159	549.035	549.035	-158.1	174.627
137	98.014	0.8267	0.1791	0.0333	547.117	547.117	-29.15	81.031
138	17.3	0.3663	0.0454	0.0066	381.115	345.732	-5.75	6.338
139	88.357	0.6881	0.1261	0.01	700.935	700.935	-79.41	60.8
140	36.219	0.8317	0.3814	0.0163	94.955	94.955	-41.09	30.123
141	92.929	0.8614	0.163	0.0087	570.213	563.213	-55.95	80.048
142	18.213	0.4505	0.1624	0.0198	112.146	112.146	-7.82	8.205
143	115.262	0.7228	0.094	0.0365	1226.41	1226.41	-38.09	83.308
144	144.083	0.9901	0.9901	0.005	2175.63	2175.63	-95.59	142.656
145	56.94	0.797	0.797	0.0098	523.6	523.6	-34.04	45.383
146	62.762	0.8168	0.0989	0.0055	634.474	634.474	-52.54	51.266
147	107.368	0.9158	0.1158	0.0366	927.081	927.081	-47.93	98.332
148	115.81	0.9257	0.0766	0.0036	1512.73	1512.73	-90.39	107.211
149	82.288	0.8069	0.0939	0.0051	876.641	876.641	-36.65	66.401
150	136.024	0.9059	0.0844	0.0043	1611.94	1611.94	-76.35	123.229
151	68.855	0.7921	0.0921	0.0104	747.66	678.401	30.6	54.539
152	98.247	0.8713	0.0732	0.0136	1341.8	1173.7	-74.66	85.601
153	37.38	0.7475	0.161	0.0122	232.116	232.116	-26.68	27.942
154	56.611	0.6683	0.0921	0.0047	614.813	614.813	-25.3	37.834
155	76.699	0.6634	0.0715	0.022	1072.55	1072.55	-16.2	50.879
156	128.922	0.9109	0.1101	0.0087	1170.89	1170.89	-82.62	117.434
157	19.48	0.5248	0.0381	0.0051	510.986	510.986	-14.98	10.222
158	52.046	0.6386	0.1161	0.011	448.184	448.184	-19.48	33.237
159	27.381	0.599	0.2592	0.016	105.624	105.624	-9.95	16.401
160	176.663	0.9307	0.1284	0.0076	1375.95	1375.95	-59.88	164.419
161	60.845	0.703	0.1531	0.0269	397.519	397.519	-13.41	42.772
162	131.739	0.9554	0.1775	0.0095	742.344	742.344	-94.2	125.869
163	101.318	0.8614	0.1587	0.0103	638.582	638.582	-59.66	87.274
164	190.91	0.8762	0.2581	0.0114	739.649	739.649	-25.4	167.282
165	105.566	0.901	0.1279	0.0067	825.303	825.303	-53.86	95.114
166	100.859	0.8861	0.0796	0.0097	1266.74	1266.74	-45.74	89.375
167	41.55	0.4901	0.0913	0.0113	454.894	454.894	-24.71	20.364
168	24.022	0.6386	0.0529	0.0031	454.079	454.079	-22.94	15.341
169	47.301	0.7525	0.0329	0.0041	1435.94	10.883	-11.39	35.593
170	56.928	0.6139	0.1104	0.0058	515.515	515.515	-13.91	34.946
171	59.202	0.6337	0.0721	0.0189	821.326	821.326	-8.24	37.514
172	85.544	0.8119	0.0875	0.014	977.296	977.296	-20.65	69.451
173	76.305	0.5644	0.0959	0.0065	795.666	795.666	-19.03	43.063
174	47.862	0.6485	0.0712	0.0185	672.15	672.15	-6.58	31.039
175	52.897	0.6782	0.0887	0.0141	596.415	596.415	-14.81	35.876
176	40.589	0.7178	0.0621	0.0085	632.621	653.284	-15.98	29.135
177	38.53	0.4554	0.0609	0.0177	653.284	458.768	-12.37	17.548
178	54.945	0.7178	0.0621	0.0069	822.224	661.669	-22.28	43.249
179	6.797	0.1188	0.0984	0.0161	69.071	69.071	-2.61	0.808
180	49.392	0.7921	0.1616	0.0074	305.652	305.652	-15.88	39.122
181	80.735	0.9257	0.1365	0.0082	591.371	517.04	-62.28	74.74
182	50.477	0.8168	0.0831	0.0069	607.458	515.945	-34.54	41.231
183	100.105	0.7772	0.1352	0.0146	740.641	740.641	-48.25	77.805
184	70.069	0.9307	0.0725	0.0043	965.954	965.954	-42.71	65.213
185	61.086	0.802	0.0906	0.0062	674.367	671.7	-51.27	48.99
186	41.479	0.7723	0.0739	0.0103	561.472	561.472	-37.06	32.033
187	52.514	0.6535	0.1576	0.0077	333.314	333.314	-44.87	34.316
188	78.874	0.995	0.1081	0.0074	729.917	574.18	-122.55	78.484
189	24.057	0.9356	0.085	0.007	282.93	282.93	-22.66	22.509
190	54.412	0.6733	0.0462	0.0064	1177.97	838.9	-29.08	36.634
191	93.185	0.9455	0.1243	0.0066	749.625	743.907	-62.14	88.111
192	35.014	0.6634	0.081	0.0096	432.163	432.163	-15.47	23.227
193	93.685	0.8416	0.068	0.0036	1378.25	1378.25	-34.74	78.844
194	181.591	0.6139	0.1113	0.0389	1632.15	1225.53	-12.29	111.472
195	96.826	0.4356	0.0867	0.0381	1117.37	1117.37	-3.98	42.181
196	320.262	0.495	0.2527	0.01246	1267.55	1135.07	-5.35	158.546
197	149.428	0.6585	0.1371	0.0384	1089.95	854.931	-21.34	96.906
198	100.043	0.5248	0.0646	0.0237	1548.18	1343.31	-8.2	52.498
199	73.791	0.4554	0.0665	0.0271	1108.88	1108.88	-12.3	33.608
200	122.859	0.4752	0.1125	0.036	1092.39	1092.39	-4.73	58.388
201	39.456	0.4109	0.0816	0.0285	483.548	483.548	-4.15	16.212
202	113.712	0.3366	0.1413	0.0786	804.641	804.641	-3.09	38.279
203	178.761	0.5495	0.0946	0.0548	1889.06	1889.06	-15.67	98.23
204	224.658	0.6139	0.1529	0.0633	1469.41	1469.41	-10.94	137.909
205	65.87	0.396	0.1395	0.0341	472.178	472.178	-6.04	26.087
206	122.388	0.5297	0.1297	0.0595	943.607	718.996	-2.94	64.819
207	111.546	0.5545	0.1078	0.0425	1034.96	937.749	-7.6	64.847
208	146.701	0.6139	0.0919	0.05	1596.13	147.979	-4.77	90.054
209	122.371	0.505	0.131	0.0363	934.175	934.175	-15.15	61.791
210	98.49	0.4851	0.0926	0.0372	1065.05	1064.05	-6.24	47.78
211	79.741	0.5297	0.1223	0.0354	652.039	652.039	-5.23	42.239
212	63.634	0.2327	0.2099	0.1083	303.134	281.667	-2.92	14.806
213	117.893	0.8762	0.0932	0.019	1265.27	1265.27	-35.14	103.302
214	54.332	0.4208	0.1183	0.0507	459.114	459.114	-2.87	22.862
215	209.799	0.7129	0.114	0.0354	1840.13	1840.13	-13.41	149.56
216	46.186	0.3911	0.1336	0.0484	345.685	345.685	-3.79	18.063
217	110.485	0.5248	0.0733	0.021	1506.82	1165.03	-13.57	47.977
218	88.566	0.5	0.1187	0.0464	786.087	746.087	-3.42	44.283
219	115.998	0.6683	0.1214	0.0322	955.286	955.286	-22.06	77.524
220	124.283	0.4356	0.0856	0.0559	1451.31	1451.31	-1.59	54.143
221	136.893	0.5594	0.2024	0.0394	676.482	637.609	-6.33	76.579
222	103.717	0.8317	0.0601	0.0153	1724.37	1724.37	-46.46	86.259
223	69.263	0.6188	0.1024	0.03	676.314	676.314	-7.5	42.861
224	143.1	0.7129	0.0569	0.0191	2516.06	2516.06	-13.38	102.012
225	73.757	0.5	0.1214	0.0408	607.673	6076.67	-5.35	36.878
226	227.804	0.698	0.0855	0.0538	2664.68	2664.68	-18.32	159.012
227	298.741	0.4406	0.0882	0.0657	3385.47	3017.55	-5.97	131.624
228	138.508	0.8762	0.0501	0.0114	2762.71	2762.71	-58.61	121.366
229	163.092	0.4901	0.0646	0.0282	2523.6	2486.54	-6	79.931
230	100.702	0.5792	0.125	0.042	805.502	805.502	-7.98	58.328
231	200.224	0.6832	0.1096	0.0512	1827.33	1827.33	-10.75	136.787
232	209.279	0.5347	0.0769	0.0363	2721.02	2519.11	-19.25	111.892
233	61.702	0.4455	0.104	0.034	593.13	593.13	-3.98	27.491
234	160.241	0.5099	0.101	0.0344	1586.76	1586.76	-11.97	81.707
235	204.098	0.6089	0.1251	0.0583	1630.99	1630.99	-14.23	124.277
236	174.946	0.7921	0.1217	0.0283	1437.4	10.995	-25.13	138.571
237	93.227	0.401	0.0628	0.0235	1485.53	1485.53	-5.54	37.383
238	133.655	0.4703	0.2613	0.0729	511.594	511.594	-16.82	62.857
239	74.637	0.4208	0.1349	0.058	563.462	553.462	-4.83	31.406
240	124.011	0.9257	0.0625	0.0138	1984.57	1202.28	-65.27	114.802
241	96.917	0.495	0.1388	0.058	698.165	648.829	-3.7	47.979
242	159.105	0.797	0.1317	0.0373	1207.95	1207.95	-25.55	126.812
243	133.324	0.6238	0.0626	0.029	2128.92	1847.61	-9.79	83.162
244	204.639	0.8515	0.1601	0.0478	1278.22	12335.8	-40.03	174.247
245	107.781	0.4406	0.1075	0.0392	1002.95	934.287	-7.39	47.188
246	86.936	0.401	0.1605	0.0784	541.689	541.689	-2.02	34.861
247	112.537	0.3812	0.0516	0.0369	2179.23	2014.86	-5.4	42.898
248	76.742	0.4356	0.136	0.0528	564.214	564.214	-7.91	33.432
249	121.755	0.4604	0.0736	0.0323	1653.75	1430.82	-4.53	56.0551
250	111.795	0.7921	0.1381	0.046	809.582	809.582	-16.78	88.551
251	149.349	0.6386	0.1433	0.046	1042.44	993.046	-14.57	95.376
252	179.574	0.5149	0.1238	0.0649	1451.04	9021	-8.58	92.454
253	99.562	0.4653	0.0973	0.0343	1023.61	1023.61	-5.5	46.331
254	127.774	0.4158	0.1263	0.0514	1011.8	1001.13	-5.19	53.134
255	142.274	0.495	0.2212	0.0811	643.13	643.13	-7.89	70.433
256	337.237	0.4158	0.1263	0.0814	2670.59	1324.74	-19.5	140.237
257	122.762	0.3366	0.0647	0.0373	1896.68	1896.68	-6.08	41.326
258	123.434	0.4257	0.1003	0.0548	1230.89	1070.08	-7.11	52.551
259	246.351	0.6931	0.1214	0.0561	2029.61	1620.89	-8.5	170.738
260	161.489	0.5446	0.1061	0.0447	1521.44	1463.07	-7.79	87.94
261	200.567	0.6287	0.1137	0.071	1764.73	1028.76	-12.48	126.099
262	101.235	0.4356	0.1319	0.058	767.368	686.299	-8.72	44.102
263	294.936	0.8663	0.0873	0.041	3377.49	377.491	-40.24	255.514
264	162.281	0.3861	0.0905	0.0552	1793.87	850.355	-4.94	62.663
265	153.929	0.6733	0.1254	0.0577	1227.6	1104.42	-19.45	103.635
266	93.031	0.6287	0.0718	0.0293	1296.17	1215.09	-15.85	58.49
267	33.44	0.3366	0.12	0.0506	278.729	278.729	-3.03	11.257
268	70.781	0.5495	0.1981	0.0612	357.355	357.355	-9.86	38.895
269	112.18	0.4505	0.1083	0.045	1035.83	1035.83	-14.73	50.536
270	69.362	0.3416	0.1724	0.0766	402.245	384.184	-4.23	23.693
271	77.378	0.3267	0.1923	0.0761	402.47	402.47	-3.85	25.282
272	129.004	0.6485	0.0549	0.0141	2350.61	2137.82	-22.3	83.661
273	98.014	0.4554	0.1517	0.0651	645.956	15.019	-6.38	44.64
274	135.194	0.6782	0.0737	0.0324	1833.79	1833.79	-45.1	91.691
275	114.497	0.4307	0.135	0.0565	848.165	12.015	-13.31	49.313
276	172.418	0.7178	0.1296	0.0232	1330.38	1330.38	-22.89	123.766
277	153.627	0.6386	0.1494	0.0388	1028.24	1018.97	-17.04	98.108
278	892.494	82.025	0.86	6.6808	103.809	6.436	-1.163	0.517
279	76.246	0.7178	0.1244	0.026	612.895	612.895	-31.46	54.731
280	115.334	0.6139	0.1354	0.0441	851.945	851.945	-16.08	70.799
281	74.468	0.5	0.1281	0.0532	581.489	501.422	-8.34	37.234
282	2362.68	0.6535	0.4262	0.1989	5543.04	5543.04	-28.62	1543.93
283	89.149	0.4059	0.1629	0.0704	547.295	537.806	-8.54	36.189
284	359.658	0.4653	0.1524	0.0976	2360.23	1222.5	-7.43	167.366
285	73.934	0.6238	0.1031	0.0407	716.909	716.909	-6.97	46.117
286	992.906	61.7143	0.779	3.5781	150.996	4.356	-1.521	0.71
287	2538.68	253.868	0.646	3.8174	183.6	2.079	-0.723	0.423
288	4675.17	0.9901	0.9373	0.0327	4988.06	23.46	-3214.98	4628.85
289	5391.61	0.9901	0.9438	0.0367	5712.81	0	-2842.76	5338.23
290	5866.3	0.9851	0.8642	0.044	6788.41	17.873	-3378.54	5779.18
291	6070.16	0.9851	0.8672	0.045	6999.47	4454.73	-3674.16	5980.01
292	1919.67	0.9851	0.9321	0.0447	5277.96	14.27	-4254.4	4846.6
293	5431.04	0.9802	0.7925	0.0406	6853.38	19.286	-3683.14	5323.49
294	5868.72	0.995	0.7971	0.7971	7362.86	5641.27	-3539.5	5839.66
295	6779.36	0.9752	0.8973	0.8973	7555.16	4941.74	-4480.76o	6611.56
296	5356.48	0.9752	0.8799	0.8799	6087.47	5138.35	-3162.48	5223.89
297	6347.18	1	0.9105	0.0524	6971.34	18.07	-147.31	6347.18
298	6316.98	0.9851	0.9217	0.0585	6853.42	0	-1004.18	6223.16
299	6162.49	0.9901	0.9536	0.0586	6462.32	16.591	-3587.78	6101.47
300	6928.69	0.995	0.971	0.0633	7135.49	4444.14	-3832.31	6894.21
301	7419.56	0.9901	0.9701	0.0443	7648.36	5435.01	-2963.18	7346.1
302	7142.69	0.9901	0.96021	0.0597	7438.8	18.978	-982.64	7071.97
303	5129.52	0.9851	0.9475	0.0484	5413.7	3237.62	-4391.36	5052.96
304	4972.03	0.9901	0.8576	0.0515	5797.55	3776.94	-2486.42	4922.8
305	6671.26	0.9851	0.8196	0.0529	8139.71	20.943	-3517.4	6572.18
306	7421.88	0.9851	0.9135	0.0555	8125.02	6140.46	-3263.34	7311.65
307	6763.65	0.9901	0.8365	0.0504	8085.55	5021.06	-2183.56	6696.68
308	6226.5	0.9851	0.8778	0.053	7093.09	5582.45	-3291.91	6134.03
309	6770.43	1	0.8189	0.0466	8267.24	16.02	-1601.28	6770.43
310	6951.48	0.9901	0.9	0.0567	7724.19	5412.79	-2791.33	6882.66
311	6755.11	0.9851	0.9435	0.0591	7159.5	5227.75	-2099.46	6654.78
312	6853.65	0.9851	0.9313	0.0539	7358.94	6763.8	-2688.37	6751.86
313	6890.57	0.9901	0.9416	0.0544	7317.76	6068.89	-2197.46	6822.35
314	8070.08	0.9901	0.887	0.0588	9097.68	6974.19	-3134.04	7990.18
315	7299.7	0.9901	0.9356	0.0622	7802.46	12.82	-3317.64	7227.43
316	7853.78	0.9901	0.8317	0.0526	9443.25	6662.09	-2006.33	7776.02
317	5459.14	0.9802	0.9423	0.0528	5793.35	18.641	-4174.92	5351.04
318	5090.68	0.9851	0.9043	0.0506	5629.63	3468.49	-3585.39	5015.08
319	5513.46	0.9752	0.8173	0.0487	6745.62	4121.45	-4834.25	5376.99
320	5423.58	0.9703	0.8872	0.0493	6113.14	3415.21	-5787.48	5262.49
321	6885.68	0.9901	0.9014	0.058	7638.78	17.237	-2137.48	6817.5
322	5624.3	0.9851	0.8927	0.0517	6300.36	4287.68	-4602.62	5540.77
323	5405.27	0.9901	0.9041	0.0474	5978.88	4753.61	-4601.53	5351.75
324	6309.41	0.9851	0.9119	0.0493	6918.81	5300.5	-4301.45	6215.71
325	6019.29	0.9851	0.9454	0.0521	6367.13	4794.26	-3430.71	5929.9
326	6860.08	0.9901	0.8722	0.0541	7865.46	5975.12	-2850.83	6792.16
327	5928.44	0.9901	0.927	0.0538	6395.02	4023.1	-3182.26	5869.75
328	7086.15	0.9901	0.9168	0.0501	7729.52	29.758	-1898.79	7015.99
329	6756.33	0.9901	0.8618	0.0551	7839.94	5308.31	-3939.27	6689.44
330	6458.48	0.9901	0.9495	0.0562	6802.28	19.287	-3699.34	6394.54
331	6488.47	0.9851	0.894	0.051	7257.67	5811.81	-3540.06	6392.1
332	6021.55	0.9901	0.9444	0.0522	6375.77	5055.37	-1637.61	5961.93
333	7362.63	0.9851	0.8738	0.0495	8425.84	5517.96	-3490.96	7253.28
334	6722.17	0.9802	0.8932	0.0551	7525.98	28.158	-3414.41	6589.06
335	7077.83	0.9901	0.943	0.062	7505.61	31.227	-3332.49	7007.75
336	7682.49	0.9851	0.9275	0.0561	8283.42	20.634	-3464.07	7568.4
337	7148.4	0.9851	0.8966	0.0557	7973	26.314	-2888.05	7042.24
338	6769.56	0.9851	0.8899	0.0521	7606.79	6739.11	-2583.84	6669.03
339	7682.49	0.9901	0.903	0.0571	9284.47	15.974	-2220.8	8300.94
340	7148.4	0.995	0.9055	0.0571	9310.06	7679.23	-2235.53	8388.84
341	6769.56	0.9901	0.9412	0.0597	9341.99	0	-2675.63	8705.81
342	8878.02	0.9901	0.9453	0.0609	9392.01	8420.79	-2444.35	8790.12
343	8078.87	0.995	0.9219	0.0542	8762.83	6819.34	-792.71	8038.88
344	7826.19	0.9851	0.9073	0.0593	8625.81	6373.32	-1972.28	7709.96
345	7876.71	0.9901	0.9413	0.0575	8367.67	18.547	-2231.23	7798.72
346	7713.55	0.9901	0.9199	0.0545	8385.08	38.367	-3374.37	7637.18
347	7674.67	0.9851	0.9291	0.0577	8260.59	6410.32	-3300.59	7560.69
348	8408.33	0.9901	0.8974	0.056	9369.24	0	-2520.86	8325.08
349	7736.33	0.9901	0.9137	0.052	8466.81	14.944	-2738.15	7659.73
350	9041.25	0.9901	0.9007	0.056	10038.3	7478.43	-1156.33	8951.73
351	8048.43	0.9802	0.8917	0.0562	9025.77	6374.54	-4757.86	7889.06
352	8398.25	0.9901	0.9099	0.0518	9230.13	6856.12	-2191.06	8315.1
353	7382.6	0.9802	0.8933	0.05	8264.59	6353.72	-1690.19	7236.42
354	7250.07	0.9901	0.8945	0.0486	8105.14	5339.09	-3122.98	7178.28
355	7628.59	0.9851	0.9505	0.0451	8025.94	6118.69	-2668.63	7515.3
356	7595.55	0.9802	0.875	0.0535	8680.81	6044.09	-3777.06	7445.14
357	7085.58	0.9901	0.9273	0.0508	7641.12	29.87	-2100.81	7015.43
358	7307.93	0.9901	0.9559	0.0517	7644.7	6271.38	-1190.56	7235.57
359	7033.44	0.9851	0.9311	0.0546	7553.57	6177.55	-1552.2	6928.99
360	7314.1	0.9901	0.8888	0.0468	7314.1	0	-2614.7	7241.68
361	7056.46	0.9901	0.9041	0.0559	7056.46	6204.57	-2089.38	6986.59
362	7754.8	0.9851	0.8714	0.0536	8899.4	6645.91	-2377.27	7639.63
363	7785.65	0.995	0.8792	0.0475	8855.13	7043.19	-1587.9	7747.1
364	7074.93	0.9851	0.9677	0.0542	7311.24	19.904	-3535.8	6969.85
365	7528.58	0.9901	0.9031	0.0572	8336.49	19.006	-2854.13	7454.04
366	8340	0.995	0.9647	0.0557	8645.01	7049.62	-1266.72	8298.71
367	8138.03	1	0.887	0.0588	9174.31	6939.92	-1103.59	8138.03
368	8213.46	0.9901	0.8972	0.0513	9154.44	5956.67	-1232.38	8132.14
369	7644.22	0.9851	0.9256	0.051	8258.38	6276.38	-2550.27	7530.69
370	7223.01	0.995	0.9163	0.0475	7882.67	6136.66	-1412.5	7187.25
371	7499.93	1	0.8883	0.0595	8443.45	44.31	-964.05	7499.93
372	7388.67	0.995	0.8843	0.0567	8355.25	6251.97	-2029.57	7352.1
373	7847.21	0.9901	0.799	0.0491	9821.22	6436.4	-2413.83	7769.51
374	7314.81	0.9901	0.8707	0.0508	8401.3	6206.28	-1964.83	7242.38
375	7056.21	0.9851	0.8147	0.055	8661.44	6905.82	-2936.22	6951.41
376	6407.87	0.9901	0.8923	0.0467	7181.37	14.149	-2761.77	6344.43
377	6762.35	0.9851	0.8813	0.0555	7673.16	6365.97	-3249.74	6661.92
378	6997.77	0.9901	0.8754	0.048	7993.84	6397.58	-3782.66	6928.19
379	7718.28	0.995	0.9138	0.0573	8446.55	19.642	-1978.33	7680.07
380	6865.81	0.995	0.8889	0.0565	7723.85	6559.05	-1977.76	6831.82
381	7620.25	0.9901	0.8291	0.0554	9191.14	0	-2659.69	7544.8
382	8065.92	0.9901	0.9246	0.0575	8723.77	0	-1687.9	7986.06
383	7672.14	0.9901	0.9834	0.0498	7802.04	14.289	-1634.07	7596.17
384	8363.34	0.9901	0.8813	0.0547	9489.64	6922.41	-992.27	8280.54
385	7051.66	0.9851	0.9248	0.0543	7625.33	6507.39	-2655.85	6946.94
386	6314.72	0.9851	0.9287	0.051	6799.34	5638	-3320.01	6220.93
387	7377.45	0.9901	0.9052	0.0539	8149.86	0	-1755.46	7304.41

## Sheet: HSI data of abdominal
Sample ID	Wavelength
	393.02	395.33	397.64	399.95	402.26	404.56	406.86	409.16	411.46	413.75	416.04	418.33	420.62	422.91	425.19	427.47	429.75	432.02	434.29	436.56	438.83	441.1	443.36	445.62	447.88	450.14	452.4	454.65	456.9	459.15	461.4	463.64	465.88	468.12	470.36	472.6	474.83	477.06	479.29	481.52	483.75	485.97	488.2	490.42	492.63	494.85	497.07	499.28	501.49
1	16.6724	14.7871	13.5339	11.396	10.0115	9.23041	8.19727	8.05406	7.62623	7.18933	6.9468	6.63411	6.47993	6.36912	6.20033	6.15624	6.11852	6.10987	6.05427	6.06676	5.98168	6.25543	6.19105	6.24164	6.30742	6.34049	6.34861	6.41026	6.54748	6.58471	6.80884	6.84087	7.04594	7.16418	7.38913	7.63819	7.76452	7.87068	8.05501	8.14637	8.21198	8.29387	8.39813	8.49208	8.51878	8.74702	8.93791	9.22192	9.57574
2	17.5409	14.5321	13.372	12.7576	11.6216	10.7995	10.1578	9.60752	9.24725	8.83469	8.61919	8.40248	8.19466	7.9329	7.86557	7.84646	7.83362	7.94087	8.15153	8.30139	8.24759	8.4795	8.5622	8.76018	8.84998	8.85674	9.01193	9.16529	9.36965	9.53092	9.80137	9.93575	10.1697	10.3627	10.6314	10.8763	11.0972	11.3722	11.428	11.5528	11.5876	11.6286	11.7725	11.8736	12.0461	12.2606	12.596	13.0049	13.5733
3	17.2571	14.9424	13.6398	12.4176	10.5573	10.0865	9.24802	8.90142	8.73895	8.28625	7.89266	7.75147	7.4454	7.30995	7.10175	7.0247	7.09624	6.88598	6.97451	6.99998	7.06661	6.93893	7.01589	7.07386	6.96169	7.02396	7.01435	6.94879	7.06339	7.05816	7.28885	7.3591	7.53701	7.71093	7.90901	8.10702	8.28694	8.46243	8.50985	8.51186	8.586	8.59913	8.68783	8.81282	8.93279	9.0745	9.40355	9.79252	10.3099
4	19.185	17.4733	17.1163	15.8554	14.2638	13.3922	12.692	12.207	11.7371	11.4013	11.1636	11.0955	11.1596	10.9099	10.8993	11.0777	11.3068	11.3632	11.6118	11.7792	11.8068	12.1268	12.2173	12.378	12.3463	12.6287	12.582	12.6624	12.8226	12.947	13.2246	13.3627	13.646	13.8269	14.1175	14.3704	14.584	14.7403	14.8097	14.8819	14.8951	14.9477	15.024	15.1632	15.2932	15.5277	15.8223	16.2103	16.7577
5	16.9518	14.7719	14.4826	12.6539	10.6096	10.0976	9.11507	8.8613	8.51149	8.11751	7.87126	7.69385	7.35318	7.10046	6.92558	7.01378	6.75608	6.98583	7.07453	6.98172	7.09284	7.20199	7.26933	7.36834	7.41011	7.45914	7.48962	7.53291	7.631	7.73298	7.92756	8.07249	8.29751	8.48309	8.7701	8.97824	9.14433	9.27725	9.40176	9.50002	9.47432	9.53856	9.61725	9.7332	9.8857	10.1385	10.4654	10.836	11.3266
6	16.768	14.729	13.324	11.2074	9.61061	8.96685	8.55191	7.90531	7.2983	6.99994	6.48532	6.27953	5.94995	5.70927	5.323	5.41707	5.2824	5.17243	5.13771	5.15909	5.17905	5.15999	5.26845	5.21865	5.20521	5.27261	5.34827	5.3053	5.37101	5.40689	5.61326	5.6155	5.89474	5.9909	6.15711	6.33854	6.46429	6.53497	6.57471	6.65076	6.70967	6.81772	6.93666	7.08143	7.30114	7.56428	7.93433	8.36306	8.87599
7	19.6217	17.0711	16.0085	14.4578	13.003	12.5638	11.6552	11.269	11.0173	10.6188	10.2731	10.2316	9.89046	9.76651	9.85911	9.9963	10.0078	10.281	10.3766	10.4237	10.6425	10.8647	10.9685	11.1512	11.1205	11.2978	11.3058	11.5086	11.6462	11.8634	12.1545	12.4254	12.7701	13.0231	13.4169	13.708	13.9084	14.0004	14.1064	14.1856	14.1736	14.2536	14.397	14.6027	14.9101	15.319	15.8367	16.4267	17.1653
8	19.961	17.9245	16.5443	13.9961	12.4016	12.1321	11.0817	10.5767	10.2719	9.44088	9.31738	9.09715	8.8705	8.61227	8.30749	8.26957	8.18369	8.13561	8.06424	8.2461	8.29673	8.29187	8.36075	8.4052	8.46845	8.52684	8.50671	8.57154	8.64648	8.61702	8.86127	9.00297	9.19339	9.384	9.60911	9.79914	9.99298	10.1908	10.2848	10.3277	10.3879	10.4286	10.4369	10.4836	10.6152	10.8055	11.0885	11.4514	11.8836
9	14.9194	12.8571	11.7512	10.2878	8.42032	7.51539	7.34205	6.76663	6.41535	5.89273	5.76769	5.33717	5.24815	4.79777	4.7144	4.68623	4.49956	4.4387	4.5179	4.41864	4.48109	4.52703	4.4955	4.47786	4.50021	4.56394	4.57134	4.60221	4.74334	4.76676	4.81198	4.9133	5.11162	5.28608	5.41684	5.55595	5.67899	5.81077	5.8677	5.92769	6.01013	6.09802	6.17279	6.32005	6.56877	6.83442	7.18001	7.55639	8.02722
10	18.4851	16.329	15.3148	13.7022	12.2342	11.9781	10.9101	10.6127	10.38	10.0671	9.94503	9.96896	9.51508	9.62915	9.46176	9.90521	9.90749	10.0299	10.136	10.1789	10.2297	10.4987	10.6679	10.6858	10.778	10.9536	11.123	11.2231	11.4307	11.3989	11.6145	11.8367	12.1278	12.2142	12.4578	12.6268	12.7962	13.003	13.0766	13.1766	13.2285	13.3044	13.3719	13.3433	13.5035	13.5939	13.8242	14.0942	14.4837
11	17.7115	15.5133	14.2425	12.298	10.8605	9.94571	9.3449	8.80999	8.1515	7.6479	7.58534	7.27874	6.86653	6.63128	6.32917	6.33281	6.24461	6.34834	6.26229	6.30621	6.26242	6.41219	6.42045	6.33439	6.321	6.27915	6.28562	6.33888	6.38885	6.52493	6.73468	6.89603	7.13694	7.36299	7.64705	7.87658	7.98295	8.11906	8.21165	8.20847	8.21195	8.27281	8.38628	8.50987	8.7504	9.06037	9.53427	10.0523	10.698
12	18.1636	14.6729	13.4708	12.895	11.9247	11.2748	10.7928	10.2666	9.92868	9.5284	9.368	9.06721	9.12817	8.91277	8.84205	8.95227	8.82457	9.04444	9.06508	9.20047	9.31893	9.62959	9.62287	9.60473	9.59609	9.70953	9.74067	9.82693	9.89761	10.0723	10.3165	10.5172	10.781	11.0667	11.3649	11.607	11.7819	11.8927	11.9625	12.0267	12.0625	12.0646	12.1946	12.3208	12.5216	12.865	13.2354	13.7367	14.3696
13	20.7232	18.2745	17.1885	15.2856	14.0794	13.4358	12.8749	12.7129	11.9976	11.9139	11.467	11.5133	11.1309	11.248	11.1607	11.0115	11.2747	11.324	11.549	11.5613	11.7329	11.8475	11.9337	12.1797	12.0765	12.0791	12.0376	12.1356	12.2708	12.3488	12.7188	12.9008	13.1805	13.4137	13.779	14.0554	14.2474	14.3745	14.4145	14.4242	14.417	14.4191	14.5308	14.6388	14.8992	15.2077	15.7126	16.3321	17.0584
14	16.9536	14.7272	13.1684	11.5451	9.99289	9.58396	8.98048	8.35325	7.84307	7.44917	7.25954	6.95471	6.70439	6.50667	6.14768	6.05673	5.96527	5.93436	6.03164	6.03753	6.08392	6.0305	6.0452	6.09176	6.0794	6.15567	6.05262	6.10501	6.19114	6.29938	6.52194	6.54397	6.79687	6.96926	7.2729	7.55724	7.71335	7.79191	7.8996	7.95779	7.98886	8.00888	8.09477	8.16674	8.38006	8.62448	8.99594	9.48006	10.0639
15	15.236	13.3499	12.052	10.2415	8.77812	8.45232	8.13022	7.34567	7.15586	6.54597	6.34225	6.11256	5.6845	5.73024	5.58623	5.60826	5.54942	5.53685	5.60879	5.60163	5.51681	5.51489	5.52588	5.62771	5.55076	5.65068	5.63715	5.66012	5.69807	5.79604	5.89909	5.89124	6.04057	6.10595	6.20364	6.33795	6.41288	6.52927	6.55356	6.57714	6.62232	6.70067	6.75791	6.88625	6.98222	7.12073	7.32488	7.56976	7.86537
16	20.0676	17.7999	16.4955	15.0167	13.1824	13.1431	11.8657	11.3887	11.0612	10.5858	10.4449	10.138	10.017	9.94555	9.70756	9.90267	9.84741	10.1969	10.0099	10.2451	10.2955	10.6043	10.6866	10.7411	10.8414	10.8878	10.8771	11.0173	11.2313	11.3944	11.6924	11.9522	12.3584	12.6252	12.946	13.3536	13.5476	13.7209	13.7727	13.781	13.8321	13.8911	14.0576	14.2133	14.4841	14.8662	15.3654	15.9704	16.741
17	16.573	14.596	13.0833	11.151	10.0145	9.42662	8.47709	8.139	7.89173	7.53512	7.13792	6.78777	6.7103	6.6448	6.44407	6.27302	6.15703	6.20695	6.2814	6.28645	6.24177	6.36324	6.31877	6.38847	6.28095	6.35276	6.48554	6.4152	6.4679	6.52131	6.73583	6.78957	6.95506	7.08378	7.30848	7.40817	7.54473	7.7179	7.76424	7.84089	7.93532	8.05783	8.11707	8.21167	8.34441	8.47217	8.73051	8.98197	9.32208
18	18.975	17.5051	15.9588	13.8199	12.415	11.6055	11.3609	10.3684	9.75192	9.69934	9.08458	8.85254	8.49654	8.47274	8.12932	8.28757	8.10235	8.13868	8.21595	8.39472	8.44281	8.41924	8.50935	8.63448	8.54329	8.69426	8.74858	8.9252	9.05109	9.26091	9.61559	9.87705	10.2194	10.6326	10.9143	11.2406	11.5049	11.6091	11.7632	11.9105	11.9998	12.2256	12.3638	12.6334	13.008	13.5526	14.1579	14.9103	15.9005
19	16.964	14.4836	13.5623	11.9066	10.2328	9.67061	9.00127	8.48374	8.37104	7.95188	7.66603	7.40715	6.9517	6.9107	6.65821	6.6758	6.48417	6.39041	6.52117	6.53019	6.49819	6.48081	6.63465	6.55493	6.47474	6.48373	6.51581	6.57564	6.73205	6.7403	6.9948	7.18101	7.31927	7.41255	7.68654	7.85356	7.99518	8.07114	8.19121	8.21837	8.26028	8.32518	8.49697	8.64024	8.79812	9.12667	9.42973	9.82327	10.3097
20	15.8759	13.8678	12.3528	10.6198	9.27923	8.74775	8.06748	7.56123	7.28496	6.79692	6.21174	6.09696	5.81252	5.67677	5.60633	5.40716	5.36466	5.4286	5.35141	5.50229	5.40634	5.43614	5.5038	5.61043	5.58456	5.56776	5.70358	5.7557	5.78336	5.98649	6.25208	6.34295	6.56757	6.82299	7.03795	7.28417	7.47981	7.62234	7.80045	7.8904	7.97611	8.05339	8.18867	8.36831	8.53748	8.87086	9.19956	9.6733	10.1812
21	19.329	17.4018	16.4314	14.4772	13.5299	13.0796	12.343	11.5899	11.6623	11.3031	10.9813	10.8507	10.8006	10.5712	10.7696	10.9912	10.9917	11.2309	11.3597	11.5807	11.7511	12.0512	12.1428	12.2974	12.3675	12.3785	12.6298	12.7663	12.8095	13.0033	13.3615	13.6927	13.8714	14.2551	14.6015	14.9415	15.2245	15.4371	15.6388	15.73	15.8103	15.9416	16.0488	16.208	16.4226	16.7051	17.1207	17.586	18.193
22	20.6061	17.9029	16.694	14.7987	13.6807	13.2582	11.8881	11.4637	11.156	10.6082	10.4563	10.2694	9.96986	9.89255	9.77804	9.68163	9.79286	10.1295	10.1477	10.4079	10.4668	10.7065	10.945	11.2216	11.3302	11.3284	11.4686	11.5312	11.7405	11.9407	12.2349	12.3989	12.8179	13.077	13.4633	13.8246	14.0972	14.3054	14.4677	14.6217	14.7167	14.7974	14.8624	14.9643	15.1702	15.3611	15.7479	16.2129	16.7738
23	19.9358	18.4216	17.813	15.8215	14.4554	13.6978	13.2956	12.6883	12.3891	11.9071	11.7055	11.6198	11.5756	11.3077	11.1454	11.2362	11.3119	11.6795	11.7208	11.634	11.9768	12.1355	11.9857	12.1105	12.0868	12.1555	12.1307	12.2403	12.3792	12.4659	12.7531	12.9326	13.2914	13.544	13.9088	14.1344	14.2775	14.3516	14.4319	14.3731	14.4354	14.4609	14.5844	14.7469	15.0652	15.4337	15.987	16.5754	17.3443
24	18.3004	16.4758	15.1235	13.5225	11.8929	11.5622	10.7777	10.2432	9.91909	9.27032	9.28504	9.24596	8.75569	9.01426	9.09703	8.96215	8.8469	9.09467	9.21556	9.26079	9.72391	10.0546	10.1777	10.5698	10.8315	10.8886	11.1811	11.2921	11.6076	11.8723	12.1904	12.4859	12.7242	12.9591	13.3168	13.5708	13.7489	13.9608	14.0197	14.0777	14.2113	14.3353	14.4256	14.5905	14.8238	15.0881	15.4615	15.8869	16.3856
25	16.9156	14.6343	13.8856	11.885	10.3924	9.97892	9.47999	8.96579	8.45946	8.17979	7.83535	7.50219	7.30523	7.13658	7.03811	6.95149	6.82276	7.00755	6.96793	6.89619	6.74819	6.7729	6.89071	6.98158	6.90907	7.00383	7.01567	7.06731	7.16041	7.25733	7.46276	7.53692	7.73289	7.82438	7.97639	8.15826	8.31517	8.36609	8.49516	8.54281	8.58518	8.62898	8.70333	8.81103	8.92923	9.11821	9.3783	9.73592	10.1795
26	22.7982	20.6912	19.2191	16.8502	15.3301	14.8318	14.0774	13.1614	12.8696	12.3728	12.2266	11.718	11.4072	11.3838	11.2359	11.4138	11.4434	11.6517	11.8306	11.9555	12.3604	12.5663	13.0413	13.2875	13.4814	13.6093	13.7306	13.9542	14.2198	14.4174	14.7389	15.1429	15.5624	15.9768	16.3473	16.8087	17.1163	17.3349	17.5524	17.5885	17.6833	17.7587	17.94	18.2092	18.5064	18.9564	19.6093	20.3964	21.3672
27	19.2766	16.9211	15.326	13.6898	12.1878	11.4115	11.0146	10.1643	9.89377	9.67588	9.43749	9.09391	8.65043	8.45859	8.3381	8.30405	8.26113	8.37013	8.2102	8.40093	8.59681	8.61805	8.72071	8.76876	8.70845	8.7876	8.87808	8.98842	9.02823	9.09908	9.35128	9.59859	9.93014	10.2511	10.5487	10.8875	11.1669	11.4031	11.4583	11.5366	11.5679	11.6119	11.6757	11.8345	12.0161	12.3787	12.7995	13.4324	14.2157
[truncated: 373 more rows]
[truncated: 259 more columns]

## Sheet: Textual indicators of gluteal 
Sample ID	gumminess	springiness	cohesiveness	resilience	hardness	brittleness	adhesiveness	chewiness
1	181.909	0.5644	0.0625	0.0294	2910.03	1440.73	-26.92	102.662
2	355.873	0.6337	0.0871	0.0512	4084.26	1049.54	-22.65	225.503
[truncated: 385 more rows]

## Sheet: HS data of gluteal
Sample ID	Wavelength
[truncated: 401 more rows]
[truncated: 259 more columns]
