# Supplementary material for: Rapid and Non-Invasive Assessment of Texture Profile Analysis of Common Carp (Cyprinus carpio L.) Using Hyperspectral Imaging and Machine Learning
Source: Foods. 2023 Aug 22;12(17):3154. doi: 10.3390/foods12173154 (PMC10486347; doi:10.3390/foods12173154)
Supplement: Supplementary file 1 [file foods-12-03154-s001.zip › Supplementary Table S2.xls]

## Sheet: Sheet1
	Hardness Median	dorsal	pectoral	abdominal	gluteal
dorsal	1148.21		0.017	0.87	1.63e-08
pectoral	950.48			0.018	1.03e-11
abdominal	1214.44				1.58e-07
gluteal	2010.53
	Gumminess Median	dorsal	pectoral	abdominal	gluteal
dorsal	109.63		0.385	0.295	4.68e-09
pectoral	98.94			0.053	2.31e-10
abdominal	117.89				4.3e-07
gluteal	198.03
	Cohesiveness Median	dorsal	pectoral	abdominal	gluteal
dorsal	0.12		0.006	0.247	0.461
pectoral	0.13			0.088	0.026
abdominal	0.13				0.595
gluteal	0.12
	Springiness Median	dorsal	pectoral	abdominal	gluteal
dorsal	0.79		0.009	0.009	0.742
pectoral	0.74			0.907	0.004
abdominal	0.72				0.004
gluteal	0.81
	resilience Median	dorsal	pectoral	abdominal	gluteal
dorsal	0.03		0.229	0.049	1.28e-05
pectoral	0.03			0.415	0.001
abdominal	0.04				0.018
gluteal	0.04
	brittleness Median	dorsal	pectoral	abdominal	gluteal
dorsal	844.85		0.023	0.913	2.78e-05
pectoral	683.24			0.054	3.05e-08
abdominal	850.34				6.86e-05
gluteal	1334.19
	adhesiveness Median	dorsal	pectoral	abdominal	gluteal
dorsal	-33.64		0.012	0.008	0.233
pectoral	-23.24			0.777	0.00033
abdominal	-24.75				0.00031
gluteal	-44.29
	chewiness Median	dorsal	pectoral	abdominal	gluteal
dorsal	81.07		0.101	0.968	1.53e-07
pectoral	63.36			0.115	4.54e-10
abdominal	79.55				1.97e-07
gluteal	147.83
