# Supplementary material for: Rapid and Non-Invasive Assessment of Texture Profile Analysis of Common Carp (Cyprinus carpio L.) Using Hyperspectral Imaging and Machine Learning
Source: Foods. 2023 Aug 22;12(17):3154. doi: 10.3390/foods12173154 (PMC10486347; doi:10.3390/foods12173154)
Supplement: Supplementary file 1 [file foods-12-03154-s001.zip › Supplementary Table S7.xlsx]

## Sheet: data
Table S7. Calibration and prediction results of TPA values for four muscle regions of common carp on the full spectral range
dorsal						pectoral					abdominal					gluteal
chewiness	Rc	Rp	RMSEC	RMSEP		Rc	Rp	RMSEC	RMSEP		Rc	Rp	RMSEC	RMSEP		Rc	Rp	RMSEC	RMSEP
PLSR	0.966476	0.889563	0.19829	0.191895		0.972813	0.941431	0.188455	0.195456		0.979731	0.946216	0.166392	0.177555		0.969333	0.960339	0.186738	0.166365
LS-SVM	0.959876	0.895208	0.21658	0.187142		0.948483	0.888702	0.257812	0.265755		0.974444	0.943514	0.186588	0.181834		0.952454	0.921872	0.231519	0.231198
iPLS	0.909905	0.847081	0.321138	0.234335		0.935145	0.900452	0.289234	0.260507		0.924981	0.888576	0.317923	0.251819		0.918863	0.919174	0.300733	0.242681
BiPLS	0.936383	0.87561	0.271597	0.208568		0.950632	0.91651	0.252972	0.250394		0.959377	0.915208	0.234808	0.229761		0.930306	0.916354	0.279073	0.244646
SiPLS	0.936383	0.87561	0.271597	0.208568		0.950632	0.91651	0.252972	0.250394		0.959377	0.915208	0.234808	0.229761		0.930306	0.920322	0.279073	0.234826
BP-ANN	0.985181	0.967311	0.132468	0.106493		0.981013	0.955544	0.157816	0.170904		0.978584	0.968975	0.170984	0.13564		0.991035	0.983553	0.10152	0.107768
gumminess	Rc	Rp	RMSEC	RMSEP		Rc	Rp	RMSEC	RMSEP		Rc	Rp	RMSEC	RMSEP		Rc	Rp	RMSEC	RMSEP
PLSR	0.960826	0.895109	0.214923	0.185173		0.976856	0.960174	0.171843	0.183412		0.971229	0.9318	0.200492	0.189461		0.959272	0.92344	0.215344	0.236596
LS-SVM	0.940411	0.853688	0.26369	0.216297		0.966972	0.93141	0.204769	0.238926		0.969527	0.93059	0.206248	0.191075		0.946917	0.916226	0.245602	0.236221
iPLS	0.901581	0.855825	0.336042	0.229748		0.947924	0.936005	0.256508	0.232312		0.942296	0.925834	0.282992	0.198823		0.933285	0.907236	0.274582	0.259518
BiPLS	0.873994	0.853207	0.380263	0.229705		0.939244	0.932068	0.276324	0.239153		0.937499	0.88153	0.294605	0.260508		0.934094	0.902236	0.273297	0.266462
SiPLS	0.873994	0.860707	0.380263	0.230749		0.945379	0.934365	0.264272	0.235617		0.937499	0.88153	0.294605	0.260508		0.939198	0.902236	0.262577	0.266462
BP-ANN	0.982642	0.986294	0.143859	0.0685286		0.981194	0.961997	0.155075	0.179248		0.968878	0.92803	0.2084	0.194438		0.978551	0.895171	0.157383	0.262788
cohesiveness	Rc	Rp	RMSEC	RMSEP		Rc	Rp	RMSEC	RMSEP		Rc	Rp	RMSEC	RMSEP		Rc	Rp	RMSEC	RMSEP
PLSR	0.967441	0.921191	0.0868219	0.0740194		0.954503	0.90555	0.103138	0.129934		0.949895	0.921303	0.110683	0.116782		0.92692	0.895235	0.123193	0.0931044
LS-SVM	0.951773	0.910821	0.105246	0.0785259		0.948091	0.901742	0.109985	0.132395		0.950758	0.912952	0.10975	0.122555		0.883131	0.878434	0.153983	0.0999836
iPLS	0.924136	0.909297	0.131552	0.0811825		0.908192	0.903984	0.144872	0.136373		0.842005	0.780011	0.19495	0.190349		0.877035	0.897418	0.157978	0.105549
BiPLS	0.928415	0.914866	0.12823	0.0817474		0.935271	0.870405	0.122632	0.151021		0.89611	0.796117	0.160038	0.183756		0.900583	0.83414	0.143369	0.11986
SiPLS	0.928415	0.912362	0.12823	0.0810528		0.935271	0.870405	0.122632	0.151021		0.882402	0.883245	0.167804	0.142029		0.900583	0.83414	0.143369	0.11986
BP-ANN	0.969404	0.922386	0.084206	0.0734787		0.964813	0.930635	0.0909408	0.112081		0.953992	0.89225	0.106172	0.135612		0.881271	0.782406	0.155126	0.130302
hardness	Rc	Rp	RMSEC	RMSEP		Rc	Rp	RMSEC	RMSEP		Rc	Rp	RMSEC	RMSEP		Rc	Rp	RMSEC	RMSEP
PLSR	0.933888	0.828393	0.257308	0.203071		0.945653	0.903284	0.245191	0.291373		0.957861	0.937311	0.205468	0.238938		0.906909	0.898981	0.271365	0.292602
LS-SVM	0.948052	0.76894	0.228557	0.229492		0.934528	0.903084	0.268349	0.291658		0.955536	0.929867	0.210937	0.25224		0.895365	0.881903	0.28481	0.330004
iPLS	0.88089	0.750465	0.343821	0.240124		0.893119	0.889362	0.34008	0.314621		0.910636	0.908629	0.296076	0.288502		0.875528	0.878799	0.312034	0.321645
BiPLS	0.899905	0.73404	0.317551	0.25462		0.878175	0.863474	0.365123	0.349489		0.903272	0.881454	0.309676	0.328425		0.869592	0.864928	0.319432	0.338456
SiPLS	0.899905	0.73404	0.317551	0.25462		0.878175	0.863474	0.365123	0.349489		0.903272	0.881454	0.309676	0.328425		0.869592	0.864928	0.319432	0.338456
BP-ANN	0.944807	0.823608	0.235391	0.203588		0.878648	0.829943	0.360023	0.378848		0.968232	0.940095	0.178873	0.23374		0.759111	0.714893	0.416319	0.489467
adhesiveness	Rc	Rp	RMSEC	RMSEP		Rc	Rp	RMSEC	RMSEP		Rc	Rp	RMSEC	RMSEP		Rc	Rp	RMSEC	RMSEP
PLSR	0.942752	0.886287	0.211949	0.210025		0.914411	0.889544	0.268445	0.22268		0.942752	0.886287	0.211949	0.210025		0.920446	0.920381	0.242807	0.203238
LS-SVM	0.955614	0.920592	0.187252	0.177085		0.937865	0.864079	0.230027	0.245483		0.955614	0.920592	0.187252	0.177085		0.949298	0.905621	0.195287	0.220429
iPLS	0.886911	0.876696	0.294942	0.233606		0.85047	0.828975	0.349887	0.275296		0.886911	0.876696	0.294942	0.233606		0.894917	0.893847	0.277898	0.234189
BiPLS	0.890515	0.86988	0.290768	0.237444		0.856012	0.844427	0.343756	0.262878		0.890515	0.86988	0.290768	0.237444		0.894917	0.881788	0.277898	0.248149
SiPLS	0.886911	0.876696	0.294942	0.233606		0.856012	0.844427	0.343756	0.262878		0.886911	0.876696	0.294942	0.233606		0.894917	0.881788	0.277898	0.248149
BP-ANN	0.927198	0.915446	0.238066	0.182488		0.90542	0.869323	0.281413	0.241039		0.927198	0.915446	0.238066	0.182488		0.933794	0.930258	0.222268	0.190707
brittleness	Rc	Rp	RMSEC	RMSEP		Rc	Rp	RMSEC	RMSEP		Rc	Rp	RMSEC	RMSEP		Rc	Rp	RMSEC	RMSEP
PLSR	0.902502	0.891535	0.257729	0.197753		0.895845	0.893327	0.268077	0.204419		0.906094	0.885588	0.241265	0.189102		0.879352	0.829238	0.26445	0.237736
LS-SVM	0.904294	0.879273	0.255792	0.209253		0.893376	0.881815	0.270782	0.214718		0.904022	0.858341	0.247244	0.199823		0.878216	0.842124	0.26672	0.217077
iPLS	0.852839	0.831883	0.314594	0.244233		0.86127	0.83776	0.307083	0.251265		0.834204	0.830443	0.316813	0.232205		0.828105	0.79681	0.311637	0.263693
BiPLS	0.835376	0.831883	0.332894	0.244233		0.86127	0.83776	0.307083	0.251265		0.834204	0.830443	0.316813	0.232205		0.827508	0.79681	0.312786	0.263693
SiPLS	0.835376	0.831883	0.332894	0.244233		0.86127	0.83776	0.307083	0.251265		0.834204	0.830443	0.316813	0.232205		0.827508	0.79681	0.312786	0.263693
BP-ANN	0.889169	0.868166	0.274167	0.21802		0.931545	0.85207	0.219144	0.238317		0.927881	0.835892	0.215659	0.213771		0.889757	0.819265	0.254547	0.230815
resilience	Rc	Rp	RMSEC	RMSEP		Rc	Rp	RMSEC	RMSEP		Rc	Rp	RMSEC	RMSEP		Rc	Rp	RMSEC	RMSEP
PLSR	0.80366	0.550273	0.359555	0.526344		0.7934	0.6329	0.3935	0.5168		0.789	0.5798	0.4321	0.5079		0.7835	0.6971	0.0118	0.0124
LS-SVM	0.886546	0.561193	0.27917	0.52183		0.8639	0.5891	0.3258	0.5387		0.9336	0.5531	0.252	0.5194		0.8807	0.6444	0.009	0.013
iPLS	0.66598	0.524069	0.455344	0.539808		0.7185	0.5242	0.4506	0.5711		0.6442	0.4932	0.5408	0.5441		0.6494	0.5364	0.0145	0.0147
BiPLS	0.680279	0.561302	0.449306	0.525882		0.7185	0.5026	0.4524	0.5808		0.6305	0.4325	0.5545	0.5703		0.6698	0.5824	0.0143	0.0141
SiPLS	0.665345	0.537326	0.456397	0.535018		0.7203	0.5265	0.4517	0.5735		0.6305	0.4325	0.5545	0.5703		0.7096	0.6805	0.0135	0.013
BP-ANN	0.79078	0.536411	0.369358	0.532089		0.8	0.5044	0.3881	0.5756		0.8192	0.5733	0.4034	0.5108		0.8234	0.6799	0.0108	0.0124
springiness	Rc	Rp	RMSEC	RMSEP		Rc	Rp	RMSEC	RMSEP		Rc	Rp	RMSEC	RMSEP		Rc	Rp	RMSEC	RMSEP
PLSR	0.80956	0.718518	0.392405	0.493795		0.8614	0.8089	0.3617	0.428		0.8441	0.8294	0.3462	0.3972		0.7513	0.6842	0.0738	0.0865
LS-SVM	0.830343	0.710828	0.369762	0.5045		0.8865	0.751	0.3295	0.4807		0.9232	0.7789	0.2471	0.4465		0.738141	0.629749	0.465597	0.555086
iPLS	0.730751	0.697569	0.4593	0.509757		0.7998	0.7987	0.428	0.4767		0.7157	0.7161	0.4569	0.5039		0.601085	0.553147	0.550781	0.620672
BiPLS	0.760872	0.698191	0.434559	0.512904		0.7965	0.7963	0.4311	0.4783		0.7224	0.6158	0.4539	0.5686		0.692164	0.671897	0.498306	0.582151
SiPLS	0.760872	0.698191	0.434559	0.512904		0.7926	0.761	0.4362	0.5112		0.8058	0.7836	0.3839	0.4465		0.692164	0.671897	0.498306	0.582151
BP-ANN	0.789656	0.692121	0.407117	0.517709		0.8461	0.814	0.3796	0.4229		0.8809	0.8079	0.3043	0.4196		0.694964	0.666885	0.496238	0.532478
