# Supplementary material for: Rapid and Non-Invasive Assessment of Texture Profile Analysis of Common Carp (Cyprinus carpio L.) Using Hyperspectral Imaging and Machine Learning
Source: Foods. 2023 Aug 22;12(17):3154. doi: 10.3390/foods12173154 (PMC10486347; doi:10.3390/foods12173154)
Supplement: Supplementary file 1 [file foods-12-03154-s001.zip › Supplementary Table S8.xlsx]

## Sheet: data
Table S8. Calibration and prediction results of TPA values for four muscle regions of common carp on the optimal spectral range
dorsal						pectoral					abdominal					gluteal
chewiness	Rc	Rp	RMSEC	RMSEP		Rc	Rp	RMSEC	RMSEP		Rc	Rp	RMSEC	RMSEP		Rc	Rp	RMSEC	RMSEP
PLSR	0.961364	0.918589	0.306434	0.265914		0.978561	0.943663	0.220194	0.255359		0.968414	0.956738	0.264327	0.22819		0.966784	0.949113	0.259366	0.265441
LS-SVM	0.959851	0.908753	0.312216	0.280844		0.967611	0.924905	0.269895	0.293397		0.966024	0.94901	0.273977	0.247243		0.965444	0.934713	0.264459	0.299549
iPLS	0.919154	0.870786	0.440245	0.336826		0.94011	0.92618	0.364543	0.30715		0.937795	0.937321	0.369668	0.284225		0.921389	0.912014	0.39491	0.346772
BiPLS	0.934999	0.84467	0.400922	0.368187		0.945966	0.894182	0.347478	0.388016		0.944319	0.933233	0.350396	0.289623		0.925421	0.924938	0.384957	0.320573
SiPLS	0.920867	0.880266	0.436007	0.333861		0.948771	0.922157	0.338271	0.312055		0.951988	0.939929	0.325101	0.271447		0.919996	0.90729	0.398446	0.362411
BP-ANN	0.975467	0.94687	0.245027	0.216432		0.986177	0.95517	0.177148	0.228467		0.985825	0.977644	0.177856	0.16491		0.976782	0.976815	0.217398	0.180439
gumminess	Rc	Rp	RMSEC	RMSEP		Rc	Rp	RMSEC	RMSEP		Rc	Rp	RMSEC	RMSEP		Rc	Rp	RMSEC	RMSEP
PLSR	0.944929	0.90932	0.336367	0.255491		0.975363	0.945177	0.232304	0.275674		0.97397	0.95169	0.241812	0.236004		0.960582	0.916992	0.283345	0.31853
LS-SVM	0.945494	0.919631	0.334687	0.241175		0.966761	0.936773	0.26924	0.295411		0.971057	0.950368	0.254792	0.239131		0.961406	0.933873	0.280428	0.285552
iPLS	0.877528	0.854738	0.496177	0.342422		0.901014	0.897032	0.457955	0.373447		0.948541	0.94226	0.33807	0.259209		0.913468	0.883271	0.415053	0.382548
BiPLS	0.843999	0.83008	0.557811	0.365286		0.906579	0.830036	0.450953	0.473491		0.94503	0.882292	0.3505	0.372793		0.919673	0.906989	0.402226	0.339678
SiPLS	0.869745	0.785912	0.510412	0.382827		0.912814	0.87773	0.432032	0.404662		0.943218	0.929982	0.354966	0.286359		0.898323	0.846024	0.448731	0.435752
BP-ANN	0.991194	0.984696	0.136096	0.107013		0.98831	0.957351	0.160541	0.243906		0.976979	0.942504	0.227578	0.256859		0.974127	0.921293	0.230348	0.310517
cohesiveness	Rc	Rp	RMSEC	RMSEP		Rc	Rp	RMSEC	RMSEP		Rc	Rp	RMSEC	RMSEP		Rc	Rp	RMSEC	RMSEP
PLSR	0.971434	0.936668	0.25345	0.283594		0.955614	0.905612	0.308066	0.376458		0.963062	0.907036	0.285874	0.360143		0.932541	0.868676	0.367785	0.399408
LS-SVM	0.981858	0.930033	0.202198	0.301732		0.946801	0.897263	0.336506	0.391892		0.987581	0.876323	0.166792	0.412036		0.98261	0.872582	0.189137	0.393834
iPLS	0.936387	0.905683	0.376067	0.350313		0.919026	0.883829	0.412552	0.419276		0.931782	0.889405	0.385539	0.392144		0.863879	0.844674	0.51372	0.435969
BiPLS	0.935864	0.905156	0.377659	0.351992		0.917524	0.870121	0.416637	0.44205		0.92754	0.860891	0.3968	0.435348		0.874241	0.768452	0.496117	0.523173
SiPLS	0.935864	0.905156	0.377659	0.351992		0.909776	0.898407	0.435207	0.395436		0.930599	0.884189	0.388614	0.401018		0.895385	0.859756	0.454825	0.432486
BP-ANN	0.973305	0.922605	0.244744	0.316732		0.968042	0.870921	0.262234	0.436209		0.980444	0.885736	0.208926	0.397039		0.85595	0.808975	0.526684	0.473956
hardness	Rc	Rp	RMSEC	RMSEP		Rc	Rp	RMSEC	RMSEP		Rc	Rp	RMSEC	RMSEP		Rc	Rp	RMSEC	RMSEP
PLSR	0.95864	0.929808	0.297241	0.316494		0.936556	0.887911	0.359927	0.42137		0.959161	0.939167	0.286027	0.315785		0.909165	0.848605	0.418599	0.493265
LS-SVM	0.951226	0.926507	0.322175	0.323573		0.928214	0.900808	0.382035	0.397739		0.952674	0.932386	0.307394	0.332337		0.8994	0.784904	0.438624	0.584122
iPLS	0.903005	0.906434	0.452229	0.364731		0.831426	0.882974	0.574618	0.435961		0.925758	0.922978	0.382789	0.35942		0.840666	0.794349	0.544564	0.571473
BiPLS	0.912123	0.908259	0.431501	0.362004		0.837922	0.839175	0.564174	0.502734		0.921556	0.900133	0.395017	0.405513		0.877471	0.812157	0.483571	0.556041
SiPLS	0.910348	0.906434	0.433959	0.364731		0.854606	0.847877	0.533609	0.491135		0.921556	0.900133	0.395017	0.405513		0.874857	0.838395	0.48837	0.512369
BP-ANN	0.951286	0.919255	0.321983	0.338523		0.937939	0.903299	0.35611	0.39297		0.945068	0.91296	0.330532	0.375167		0.911117	0.779741	0.41356	0.590236
adhesiveness	Rc	Rp	RMSEC	RMSEP		Rc	Rp	RMSEC	RMSEP		Rc	Rp	RMSEC	RMSEP		Rc	Rp	RMSEC	RMSEP
PLSR	0.91225	0.885925	0.448566	0.357633		0.934206	0.934742	0.38866	0.254174		0.917908	0.857171	0.440767	0.341478		0.920989	0.914887	0.413993	0.33511
LS-SVM	0.948235	0.914823	0.349158	0.307929		0.942446	0.936988	0.364288	0.249899		0.956352	0.862331	0.324536	0.335809		0.943165	0.925248	0.358106	0.296117
iPLS	0.86784	0.84072	0.548784	0.439994		0.87289	0.892313	0.533923	0.331444		0.881165	0.833476	0.526624	0.385949		0.892636	0.912946	0.47933	0.351795
BiPLS	0.865872	0.839024	0.554008	0.42274		0.877768	0.870326	0.524553	0.373346		0.877559	0.826726	0.534688	0.386928		0.855889	0.829697	0.551589	0.468312
SiPLS	0.87345	0.873835	0.534651	0.379972		0.899026	0.890408	0.479491	0.339102		0.884427	0.837188	0.519732	0.376283		0.825056	0.82288	0.601341	0.480777
BP-ANN	0.943197	0.919108	0.365279	0.30042		0.918849	0.894313	0.429935	0.320056		0.811734	0.792521	0.648617	0.40445		0.942094	0.930402	0.361367	0.286108
brittleness	Rc	Rp	RMSEC	RMSEP		Rc	Rp	RMSEC	RMSEP		Rc	Rp	RMSEC	RMSEP		Rc	Rp	RMSEC	RMSEP
PLSR	0.911234	0.880394	0.442269	0.384809		0.883501	0.884628	0.52135	0.375279		0.915944	0.856505	0.452684	0.399847		0.888329	0.761343	0.472345	0.492111
LS-SVM	0.97743	0.869721	0.227234	0.399442		0.94828	0.833021	0.351417	0.455307		0.97676	0.845507	0.242339	0.40619		0.892487	0.717186	0.463978	0.528948
iPLS	0.775259	0.762687	0.681779	0.532868		0.831685	0.840993	0.622988	0.438041		0.880443	0.834814	0.535265	0.433902		0.832327	0.702477	0.570589	0.552438
BiPLS	0.775259	0.766132	0.681779	0.527913		0.831685	0.772317	0.622988	0.516432		0.880443	0.834814	0.535265	0.433902		0.83922	0.688582	0.56114	0.564845
SiPLS	0.775259	0.766132	0.681779	0.527913		0.859123	0.869153	0.569943	0.399411		0.880443	0.834814	0.535265	0.433902		0.842863	0.752176	0.554454	0.51851
BP-ANN	0.874441	0.879066	0.521819	0.385811		0.874821	0.809293	0.536305	0.483423		0.9309	0.861677	0.413	0.386027		0.898046	0.729714	0.452488	0.518983
resilience	Rc	Rp	RMSEC	RMSEP		Rc	Rp	RMSEC	RMSEP		Rc	Rp	RMSEC	RMSEP		Rc	Rp	RMSEC	RMSEP
PLSR	0.817587	0.627274	0.593319	0.724376		0.709494	0.596375	0.69835	0.796015		0.812571	0.518653	0.586595	0.76815		0.706581	0.631608	0.743059	0.722959
LS-SVM	0.89263	0.617155	0.464502	0.731857		0.827363	0.570959	0.556597	0.814135		0.936678	0.560919	0.352453	0.741399		0.802774	0.581186	0.622334	0.764317
iPLS	0.660441	0.51218	0.786605	0.802565		0.705146	0.515122	0.704338	0.85406		0.704926	0.500214	0.718659	0.799341		0.571677	0.569388	0.865008	0.769393
BiPLS	0.670547	0.54009	0.775613	0.789215		0.686768	0.546769	0.721478	0.831136		0.691048	0.506984	0.737561	0.797499		0.568556	0.569388	0.877504	0.769393
SiPLS	0.694231	0.620687	0.751459	0.737462		0.686768	0.546769	0.721478	0.831136		0.646858	0.532837	0.771419	0.778032		0.613261	0.50674	0.836482	0.828464
BP-ANN	0.834621	0.649289	0.567579	0.707395		0.73968	0.526042	0.666884	0.843369		0.8104	0.44721	0.589662	0.801005		0.60333	0.481052	0.832332	0.823414
springiness	Rc	Rp	RMSEC	RMSEP		Rc	Rp	RMSEC	RMSEP		Rc	Rp	RMSEC	RMSEP		Rc	Rp	RMSEC	RMSEP
PLSR	0.825359	0.707635	0.535019	0.768434		0.866032	0.730338	0.48539	0.705263		0.895442	0.832199	0.431959	0.592781		0.766769	0.639563	0.643719	0.75081
LS-SVM	0.869651	0.697886	0.467796	0.778907		0.886603	0.737649	0.449027	0.697105		0.958662	0.728517	0.276097	0.732351		0.75099	0.570549	0.662623	0.801066
iPLS	0.748785	0.732491	0.630103	0.792445		0.736819	0.708238	0.65802	0.818029		0.759404	0.838753	0.638776	0.606894		0.653468	0.49482	0.763376	0.857417
BiPLS	0.749932	0.735157	0.629122	0.79285		0.785214	0.774109	0.601411	0.771207		0.726862	0.835076	0.679657	0.618572		0.658821	0.588895	0.76014	0.79791
SiPLS	0.749932	0.735157	0.629122	0.79285		0.779907	0.778492	0.608057	0.763539		0.766219	0.806483	0.634273	0.63784		0.693442	0.620527	0.724265	0.771678
BP-ANN	0.837986	0.719403	0.517094	0.755399		0.82755	0.589015	0.545001	0.83436		0.817914	0.806827	0.558257	0.631601		0.646604	0.380241	0.765494	0.902141
